# Supplementary material for: Effect of land use and soil organic matter quality on the structure and function of microbial communities in pastoral soils: Implications for disease suppression
Source: PLoS One. 2018 May 7;13(5):e0196581. doi: 10.1371/journal.pone.0196581 (PMC5937765; doi:10.1371/journal.pone.0196581)
Supplement: S1 Table — (XLSX) [file pone.0196581.s001.xlsx]

## Sheet: Dignam et al. S1 Table
S1 Table. Physico-chemical and environmental properties of 50 New Zealand pasture soils
soil ID	pH (water)	Olsen Phosphorus	Anion Storage Capacity (estimated)	Sulphate Sulphur	Extractable Organic Sulphur	Anaerobically Mineralisable N	Anaerobically Mineralisable N/Total N Ratio	Total Sulphur	Aluminium (CaCl2 Extractable)	Organic Matter	Total Carbon	Total Nitrogen	C/N Ratio	C/P Ratio	EC (in 1:5 Extract)	Iron	Manganese	Zinc	Copper	Cobalt	Total Phosphorus	Total Calcium	Total Copper	Total Molybdenum	Total Cobalt	Total Cadmium	Potassium	Calcium	Magnesium	Sodium	CEC	Total Base Saturation	Volume Weight	θd	soil temp	rainfall	pet	rad	Elev	DNA conc	DNA SDW	HWEC	DOC Aromatic Carbon	Nitrate	Location	Grazing system	Land Use	Soil Type	Soil Sub-group
1	6	8	43	3	7	223	3.9	622	0.4	9.1	5.3	0.58	9.2	55.4393	0.08	1719	146	5.9	6	2.3	956	5490	14	0.6	12	0.23	1.51	11.8	4.91	0.35	27	69	0.73	0.321918	7.15709	1.59299	2.73864	12.9452	12	29.3	15.4929	197	0.6965	73.5681	Woodend	sheep	other	Gley	Typic Orthic Gley Soils
2	5.7	6	36	2	3	103	2.6	372	0.7	6.7	3.9	0.39	10.1	66.1017	0.04	438	108	15.8	1.6	1.6	590	3810	4	0.5	6.4	0.19	0.95	9.8	1.79	0.1	20	63	0.93	0.174157	6.31149	1.71122	2.7751	13.9899	181	20	9.39326	122	0.7175	26.1899	Waipara	sheep and beef	other	Pallic	Calcareous Argillic Pallic Soils
3	5.6	32	59	42	3	152	2.9	624	3.2	8.8	5.1	0.53	9.6	44.6976	0.12	261	61	2	1.3	0.7	1141	3980	1.3*	0.3	7.6	0.36	0.39	9.9	0.81	0.12	21	54	0.9	0.24	6.67679	1.81248	2.88555	14.0877	182	27.4	13.5904	161	0.5765	61.3359	Culverden	dairy	dairy	Brown	Acidic Orthic Brown Soils
4	5.2	11	41	4	4	192	2.6	727	2.4	12	7	0.74	9.4	66.9216	0.11	1056	223	10.7	2.3	1.8	1046	5570	9	0.6	8.5	0.23	0.35	8.4	2.34	0.12	20	55	0.92	0.19186	6.48495	2.98292	2.56765	13.712	403	20.3	9.67791	262	0.4985	70.1676	Inland Kaikoura	sheep	other	Melanic	Typic Mafic Melanic Soils
5	6.6	12	37	4	3	87	3.2	248	0.06*	4.5	2.6	0.27	9.8	48.7805	0.04	339	67	2.4	1.7	1.3	533	4280	5	0.4	7.2	0.08	0.37	9.6	2.46	0.19	16	80	0.97	0.222857	8.33032	2.1064	2.91445	14.0806	78	23.3	11.397	98.4	0.8075	29.9862	Waipapa	sheep and beef	other	Pallic	Mottled Immature Pallic Soils
6	5.4	13	45	2	4	110	2.8	397	2.9	6.6	3.8	0.39	9.8	64.6259	0.05	636	341	4.1	1	2.8	588	2070	1.3*	0.3	7.7	0.11	0.23	5.3	1.54	0.16	16	44	0.94	0.132597	8.01511	1.68878	3.09611	14.9445	134	21.2	9.60442	125	0.5285	37.8629	Awatere Valley	sheep and beef	other	Pallic	Argillic-fragic Perch-gley Pallic Soils
7	5	4	77	4	8	124	2.3	503	26.7	10.3	6	0.54	11.1	111.732	0.02	432	61	1.4	1.8	0.8	537	4970	13	0.5	8.8	0.1	0.3	1.2	0.66	0.13	22	10	0.77	0.346667	8.95703	4.67001	2.76508	15.3149	14	31.8	17.1296	116	0.2805	13.4079	Mahau Sound	sheep	other	Brown	Typic Acid Brown Soils
8	6.4	81	35	12	4	147	3.3	524	0.06*	7	4.1	0.45	9	23.2163	0.11	1301	432	11.3	6.9	2.5	1766	3830	20	0.3	10.8	0.27	0.91	10.3	1.38	0.09	16	77	0.95	0.330882	7.46311	4.42797	2.52189	15.2939	8	29	15.4382	140	0.6895	160.745	Linkwater	dairy	dairy	Brown	Acidic Orthic Brown Soils
9	6.4	14	52	18	8	351	4.4	973	0.06*	13.6	7.9	0.81	9.8	68.3391	0.14	1842	96	6.8	8.6	3.5	1156	7880	20	0.5	28	0.41	0.87	10.3	13.11	0.22	31	79	0.77	0.603306	7.42102	2.733	2.68998	15.326	6	38.9	24.9474	230	0.5985	121.403	Richmond	dairy	dairy	Gley	Typic Orthic Gley Soils
10	5.3	22	40	4	5	142	5.3	407	4.2	4.3	2.5	0.27	9.4	31.6056	0.05	907	156	2.7	2.4	6.6	791	1265	17	0.6	33	0.3	0.18	3.1	1.16	0.06	12	37	0.93	0.283784	6.77362	5.88062	2.32917	14.6299	99	27	13.8649	144	0.4905	92.6948	Cobb Valley	dairy	dairy	Recent	Weathered Fluvial Recent Soils
11	6.8	7	32	1	3	96	2.8	358	0.06*	5.5	3.2	0.35	9.2	40	0.04	462	137	2.8	3.3	8	800	8160	15	0.3	35	0.31	0.25	10.3	4.39	0.002*	17	90	0.94	0.210191	5.77581	2.93076	2.36831	14.5874	143	24.7	11.9567	103	0.6305	25.924	Tapawera	sheep	other	Recent	Weathered Fluvial Recent Soils
12	5.7	26	71	19	7	179	3.1	625	1.9	12.1	7	0.57	12.2	60.8167	0.06	681	86	2.2	1.7	0.5	1151	3220	5	0.4	3.6	0.36	0.46	8.4	0.51	0.09	22	42	0.77	0.4	5.46858	4.46223	2.30892	13.476	248	37.6	21.056	153	0.4385	64.7372	Owen/Murchison	dairy	dairy	Brown	Acidic Orthic Brown Soils
13	5.4	58	66	13	6	289	3.9	863	3.2	13	7.6	0.74	10.2	44.3925	0.11	1938	59	5.4	3.8	0.3	1712	2770	11	0.7	8.3	0.55	0.61	7.5	0.99	0.22	23	40	0.71	0.75188	7.34001	7.02321	2.2202	13.5424	26	32.2	22.5642	195	0.4505	129.14	Seddonville	dairy	dairy	Recent	Weathered Fluvial Recent Soils
14	6.2	21	57	5	4	28	2	302	0.7	3.1	1.8	0.14	13.2	34.8837	0.04	146	12	4.7	1.1	0.06*	516	2850	1.3*	0.06*	2.6	0.07	0.18	4.1	0.38	0.09	9	56	1.07	0.201149	8.86886	6.07668	2.24313	13.3054	19	15.2	7.30299	50	1.1735	22.1933	Cape Foulwind	dairy	dairy	Podzol	Humus-pan Perch-gley Podzols
15	5.7	68	59	10	7	162	3.2	590	2.6	9.6	5.6	0.5	11.1	43.2099	0.07	726	129	5.6	3.2	1.2	1296	2630	8	0.5	7.2	0.49	0.22	6.1	1.25	0.07	19	41	0.77	0.438356	6.19655	5.75304	2.27833	13.0163	252	24.4	14.0384	161	0.4945	79.0496	Reefton-Springs Junction	dairy	dairy	Brown	Acidic Orthic Brown Soils
16	5.6	10	45	2	3	113	2.5	422	1.3	7.6	4.4	0.45	9.8	58.4329	0.05	318	127	2.5	1.3	0.8	753	3040	1.3*	0.3	6.9	0.16	0.26	7.9	1.13	0.08	18	53	0.95	0.229412	5.90974	2.38002	2.76486	14.031	283	23.4	11.5073	129	0.5065	48.282	Leslie Hills	sheep	other	Recent	Weathered Orthic Recent Soils
17	5.2	12	32	2	2	69	3.7	177	6.6	2.8	1.6	0.19	8.7	24.4275	0.02	903	45	4.1	3.8	1.3	655	1496	14	0.5	10.2	0.12	0.08	1.1	0.19	0.06	8	19	0.89	0.257642	6.60728	9.86574	2.04614	12.8885	151	22.1	11.1176	48.5	0.5295	29.2872	Rotomanu	dairy	dairy	Brown	Acidic Orthic Brown Soils
18	5.8	40	62	1	0.6*	20	1.5	255	2.6	4.5	2.6	0.13	19.9	46.595	0.01	105	0.6*	3.9	1.9	0.06*	558	2360	4	0.06*	3.4	0.04	0.1	2.5	0.13	0.002*	8	33	1.15	0.182292	8.22381	8.06327	2.12014	14.1324	63	10	4.72917	60.3	0.9905	46.1686	Kumara	dairy	dairy	Podzol	Silt-mantled Perch-gley Podzols
19	5.5	21	32	7	3	91	3.5	317	1.4	4.1	2.4	0.26	9.2	31.8302	0.06	912	69	6.3	2.3	1.4	754	2910	7	0.4	7.8	0.31	0.11	5.5	0.58	0.002*	13	50	0.78	0.387097	7.65594	7.96831	2.14609	13.7853	31	25.6	14.2039	88.4	0.6665	56.3997	Kowhitirangi	dairy	dairy	Recent	Typic Sandy Recent Soils
20	6.2	11	28	7	3	53	2.5	224	0.3	3	1.7	0.21	8	19.5402	0.07	922	31	1.8	8.2	1	870	2800	14	0.3	9.5	0.12	0.17	4.5	0.5	0.002*	8	66	0.92	0.384	7.42403	7.92151	2.17553	11.1909	16	25.9	14.3382	78	0.8815	60.1762	Waitaha Valley	dairy	dairy	Recent	Mottled Fluvial Recent Soils
21	5.8	9	34	5	0.6*	71	2.2	265	0.5	4.9	2.9	0.33	8.7	34.3195	0.05	735	42	3.9	4.3	0.9	845	2830	20	0.3	12.8	0.19	0.25	5.5	0.64	0.05	12	54	0.91	0.372414	6.89579	11.5722	2.35479	12.1209	82	26.7	14.6574	124	0.6105	67.5088	Whataroa	dairy	dairy	Recent	Mottled Fluvial Recent Soils
22	5.1	14	28	2	0.6*	38	3.4	112	8.1	1.5	0.9	0.11	8	10.6762	0.01	842	44	2.7	2.2	1.5	843	2600	6	0.2	8	0.08	0.08	0.8	0.17	0.002*	6	20	1.01	0.189474	7.37652	10.7944	2.66552	13.4543	82	20.3	9.65853	53	0.5085	25.6693	Karangarua	sheep	other	Recent	Mottled Fluvial Recent Soils
23	5.8	11	31	3	2	84	3.4	220	0.8	4.6	2.6	0.25	10.7	33.419	0.03	1076	45	4.7	4.2	1.5	778	2810	9	0.5	7.2	0.1	0.14	4.5	0.27	0.09	9	55	0.85	0.358491	7.63634	8.15036	3.07646	14.1671	11	30	16.3019	78.3	0.6455	28.8673	Haast	beef	other	Recent	Mottled Fluvial Recent Soils
24	5.5	21	32	3	3	91	4	226	2.1	3.4	2	0.23	8.8	16.9348	0.04	1131	71	2.7	4.8	2.3	1181	3160	12	0.5	10.6	0.18	0.1	4.8	0.37	0.002*	11	47	0.77	0.39375	3.87657	5.57679	2.45337	14.4756	302	25.4	14.1605	123	0.4575	64.565	Makaroa	sheep and beef	other	Recent	Typic Fluvial Recent Soils
25	6	29	40	5	3	137	4.2	318	0.6	5.3	3.1	0.33	9.4	32.1577	0.05	796	110	4	3.6	1.7	964	3450	11	0.5	9.7	0.2	0.23	10	0.71	0.07	16	69	0.9	0.2375	3.90367	1.78369	2.4191	14.6171	673	25.6	12.672	120	0.5555	47.7105	Crown Range	sheep	other	Recent	Weathered Fluvial Recent Soils
26	6.2	63	46	5	3	147	3.8	395	0.3	6.5	3.7	0.39	9.6	27.3063	0.05	655	134	3.6	1.8	1.2	1355	9570	8	0.4	9.4	0.34	0.28	12.3	0.93	0.07	20	69	0.91	0.194444	3.83153	2.29009	2.0081	13.3935	307	26.2	12.5178	104	0.5485	23.5147	Athol	sheep and beef	other	Recent	Mottled Fluvial Recent Soils
27	5.8	12	45	2	5	249	5.1	523	1.8	7.8	4.5	0.49	9.3	48.9663	0.08	539	115	2.6	1.9	1.2	919	7760	9	0.4	9.1	0.4	0.34	12	1.28	0.11	22	62	0.9	0.25	4.91396	2.16508	2.18199	13.1745	211	16.8	8.4	161	0.4275	53.2666	Lumsden	sheep and beef	other	Brown	Typic Orthic Brown Soils
28	6	14	49	3	6	163	5.1	397	0.6	5.7	3.3	0.32	10.3	56.2181	0.04	1047	17	1.8	1.8	0.2	587	3680	4	0.2	2.2	0.24	0.09	6.8	0.71	0.11	13	61	1	0.198864	4.98243	2.29513	2.07882	14.0419	140	20.3	9.73477	94.5	0.6635	39.2565	Wreys Bush	dairy run-off	other	Pallic	Argillic-mottled Fragic Pallic Soils
29	5.7	46	54	5	6	138	3.2	629	3	8.2	4.8	0.43	11.2	52.4017	0.09	1113	32	6.9	7.5	0.4	916	3230	14	0.4	3.7	0.2	0.22	4.1	1.14	0.49	15	41	0.92	0.322148	5.70443	2.98019	2.15939	14.3478	32	15.3	8.09154	186	0.4805	42.8734	Waihoaka	sheep and beef	other	Brown	Typic Mafic Brown Soils
30	5.8	61	64	21	8	231	3.9	738	1.3	9.9	5.7	0.59	9.8	36.8932	0.13	1481	103	5.4	3.1	0.7	1545	5180	7	0.5	4.3	0.53	1.1	11	1.51	0.34	25	57	0.81	0.369128	5.72397	2.64231	2.10722	10.3814	61	25.6	14.0199	161	0.5345	130.387	Dacre	dairy	dairy	Brown	Typic Firm Brown Soils
31	5.8	6	59	3	5	173	3.9	439	1.6	7.7	4.4	0.44	10.1	55.9085	0.03	408	163	1.9	2	1.5	787	4170	10	0.4	9.2	0.4	0.28	11.4	0.88	0.13	22	57	0.83	0.325758	4.89256	2.38347	2.09102	12.3025	147	24.9	13.2045	140	0.4035	17.2612	Clinton	dairy grazing	other	Brown	Typic Firm Brown Soils
32	5.5	36	46	5	6	150	4	422	1.5	6.1	3.5	0.38	9.3	50.2874	0.06	1854	86	16.6	2.2	0.8	696	3800	1.3*	0.3	3.8	0.2	0.37	6.1	1.39	0.18	16	50	0.88	0.220238	4.88522	2.07876	2.18495	12.1753	28	23.9	11.6655	164	0.6085	56.2965	Glenore	beef	other	Pallic	Mottled Fragic Pallic Soils
33	5.3	9	45	3	3	111	3.3	327	3.8	5.3	3.1	0.33	9.3	39.3901	0.05	897	92	4.2	3.5	1.2	787	2740	8	0.5	6	0.11	0.16	6.8	1.18	0.08	18	46	0.83	0.270115	4.23164	1.69299	2.34028	12.2579	72	19.8	10.0593	139	0.3745	49.6247	Reys Junction	sheep	other	Recent	Weathered Fluvial Recent Soils
34	5.7	67	35	16	4	178	3.9	460	2.2	7.3	4.2	0.46	9.2	27.9813	0.07	779	354	11	4.2	7	1501	3780	15	0.7	19.3	0.4	0.54	9.4	1.04	0.09	18	62	0.8	0.0994152	3.19918	1.30438	2.20777	12.9017	385	21.7	9.54292	170	0.5595	25.6408	Shingle Creek	sheep	other	Pallic	Mottled-calcareous Fragic Pallic Soils
35	5.8	26	28	4	0.6*	55	2.5	208	1.5	3.3	1.9	0.22	8.7	30.9951	0.02	208	49	1.5	0.9	0.4	613	2440	4	0.3	4.5	0.12	0.18	4.4	0.58	0.06	9	57	1.13	0.0307167	4.76333	1.23317	2.9058	15.1831	257	17.6	7.25625	66.6	0.7915	1.7547	Tarras	sheep	other	Semiarid	Typic Immature Semiarid Soils
36	5.3	14	57	2	3	72	2	302	6.5	7.3	4.3	0.36	12	94.7137	0.02	373	25	1.5	0.7	0.2	454	2740	1.3*	0.3	4.8	0.04	0.41	2.9	0.74	0.002*	17	24	0.86	0.202381	3.85736	1.49436	2.6879	15.0045	554	27.2	13.0819	111	0.4045	4.29761	Omarama	sheep	other	Recent	Acid-weathered Orthic Recent Soils
37	5	35	38	22	0.6*	108	2.8	427	9.2	6.6	3.8	0.39	9.9	47.3225	0.09	383	34	4.6	0.8	0.5	803	5420	1.3*	0.3	6.3	0.17	0.26	6	0.48	0.07	16	41	0.83	0.261905	3.45873	1.25982	2.03377	13.6382	174	23.6	11.9124	135	0.5585	85.1537	Hakataramea valley	dairy	dairy	Recent	Weathered Orthic Recent Soils
38	5.7	11	48	5	6	269	4.8	547	2.5	9.1	5.3	0.56	9.5	59.3505	0.09	1418	107	8.9	4	3.4	893	6870	10	0.4	11.8	0.37	0.45	10.2	2.28	0.49	23	60	0.77	0.385621	7.167	1.5613	2.47816	13.7374	21	25.3	14.0225	194	0.5985	74.2772	Southbridge	sheep and beef	other	Recent	Weathered Fluvial Recent Soils
39	5.3	15	67	2	4	51	1	430	12.6	10.3	6	0.48	12.4	92.0245	0.01	289	45	3.1	2.7	1.3	652	3710	8	0.4	9.7	0.09	0.26	2.5	0.54	0.06	19	18	0.77	0.317881	3.70695	2.87734	1.70898	14.209	717	25.3	13.337	134	0.2855	-0.511628	Lake Heron	sheep	other	Brown	Humose Orthic Brown Soils
40	6.2	6	44	12	5	148	3.7	466	0.4	6.7	3.9	0.4	9.7	49.1803	0.06	525	67	1.4	0.9	0.6	793	5940	1.3*	0.3	4.5	0.23	0.17	11.3	0.76	0.31	19	66	0.76	0.423077	2.99661	2.41188	1.68303	13.239	285	27.1	15.4262	136	0.5795	72.847	Fairlie-Geraldine	sheep, beef & dairy grazing	other	Pallic	Fragic Perch-gley Pallic Soils
41	5.5	5	94	13	10	162	2.5	712	2.3	13.6	7.9	0.66	12	107.923	0.05	556	33	2.9	2.2	0.3	732	4040	10	0.5	4	0.46	0.31	16.8	2.77	0.21	37	54	0.78	0.691667	11.3526	5.87334	2.66284	14.3172	92	28.9	19.5557	129	1.0435	47.7	Kaeo	dairy	other	Brown	Mottled Acid Brown Soils
42	5.5	12	82	7	8	321	4.1	876	2.6	14.1	8.2	0.79	10.3	75.1604	0.05	845	310	3.3	13.2	3.1	1091	3820	35	0.6	16.5	0.63	0.87	14	3.31	0.26	35	53	0.73	0.854545	11.4337	4.51576	2.60952	14.0362	209	39	28.9309	174	0.3505	47.7625	Wekaweka	sheep and beef	other	Brown	Typic Orthic Brown Soils
43	6.1	48	49	6	7	358	4.7	1003	0.06*	12.8	7.4	0.76	9.7	44.1791	0.12	1782	180	12	6.9	0.8	1675	5780	16	0.4	3.4	0.55	0.85	19.8	2.81	0.15	30	80	0.91	0.441176	12.1221	4.29174	2.95769	14.4766	54	55.4	31.9365	252	0.6005	112.323	Matakana	beef	other	Ultic	Mottled Yellow Ultic Soils
44	5.9	59	58	10	4	139	2.6	661	0.06*	9.6	5.5	0.53	10.4	29.4433	0.07	982	875	10.8	3.9	3.2	1868	2900	7	1.2	10.7	0.35	0.91	10.3	2.38	0.14	21	65	0.93	0.385093	10.3947	3.52173	2.64302	14.4368	62	29.2	16.1779	125	0.8705	41.0109	Paerata	dairy	dairy	Granular	Typic Orthic Granular Soils
45	5.8	116	45	2	5	121	2.7	595	1.2	7.2	4.2	0.45	9.2	18.1818	0.06	1412	441	23.5	2.6	1.4	2310	2980	6	0.7	3.9	0.86	0.65	7.4	2.14	0.08	18	56	0.93	0.240642	8.66393	3.22507	2.49633	14.3944	70	25.9	12.853	113	0.6055	48.9583	Cambridge	dairy	dairy	Allophanic	Typic Orthic Allophanic Soils
46	5.6	74	39	2	3	88	1.8	580	3.9	8.6	5	0.49	10.2	40.95	0.02	491	82	47.2	5.9	1	1221	2640	13	0.3	2.1	0.6	0.19	5.7	0.62	0.09	15	44	0.83	0.27	7.99464	3.88779	2.63585	13.8391	206	26.1	13.2588	121	0.6935	38.1523	Galatea	dairy	dairy	Pumice	Immature Orthic Pumice Soils
47	5.2	26	59	9	3	104	2.6	409	8.2	6.6	3.8	0.39	9.7	59.4679	0.04	1568	225	4.6	2.9	1.9	639	2130	6	0.6	5.8	0.23	0.65	5.5	1.97	0.16	20	42	0.93	0.199029	8.13678	3.23049	2.63421	14.6425	8	23.6	11.3188	82.8	0.5135	28.3965	Nuhaka	sheep and beef	other	Recent	Mottled Fluvial Recent Soils
48	5.6	136	56	3	5	125	2.2	611	3.1	9.6	5.6	0.56	9.9	26.7943	0.06	784	271	15.2	3.2	1.9	2090	3140	10	0.5	7.5	0.59	1.3	8.4	1.44	0.09	25	45	0.79	0.194872	7.45736	2.62797	2.52589	14.7664	222	22.9	10.945	141	0.6915	35.9657	Waipawa	sheep and beef	other	Brown	Typic Allophanic Brown Soils
49	5.5	61	85	32	11	201	2.4	1306	5.4	14.3	8.3	0.83	10.1	27.6667	0.12	534	139	14.9	12.1	0.7	3000	4490	31	0.9	5.5	0.89	0.5	4.6	1.16	0.12	23	27	0.68	0.677852	7.98763	8.64154	2.259	14.5365	366	35	23.4899	213	0.4185	92.5854	Midhurst	dairy	dairy	Allophanic	Typic Orthic Allophanic Soils
50	6.3	6	38	3	4	142	3.7	401	0.4	7.3	4.2	0.39	10.9	106.599	0.04	404	129	1.8	1	1.3	394	2690	1.3*	0.3	4.5	0.12	0.2	11.3	1.47	0.16	18	73	0.84	0.286517	8.76108	3.25736	2.36245	14.2421	130	28.1	14.4604	135	0.5205	7.27938	Paraparaumu	sheep and beef	other	Pallic	Mottled Argillic Pallic Soils
Test Code:	pH	OP_mg/L	ASC_%	SO4_mg/kg	OS_mg/kg	AMN	AMN/TN	tS_mg/kg	Al_mgkg	OM_%	tC_%	tN_%	CN	CP	ECf	eFe	eMn	eZn	eCu	eCo	tP_mg/kg	tCa_mg/kg	tCu_mg/kg	tMo_mg/kg	tCo_mg/kg	tCd_mg/kg	K_me/100g	Ca_me/100g	Mg_me/100g	Na_me/100g	CEC	tBS	VW_g/mL	θd	soil temp	daily rainall	potential evapotranspiration	solar radiation	Elevation	DNA conc	DNA SDW	HWEC
Test Unit:	pH Units	mg/L	%	mg/kg	mg/kg	µg/g	%	mg/kg	mg/kg	%	%	%			mS/cm	mg/kg	mg/kg	mg/kg	mg/kg	mg/kg	mg/kg	mg/kg	mg/kg	mg/kg	mg/kg	mg/kg	me/100g	me/100g	me/100g	me/100g	me/100g	%	g/mL		°C	mm	mm	MJ/m2	masl	ng/uL	ug / g	mg/L
*For some soil parameters, measurements were below the detection limits for the instruments. A nominal value equalling a third of the detection limit was assigned to these measurements.
[truncated: 2 more columns]
