# Supplementary material for: Effect of land use and soil organic matter quality on the structure and function of microbial communities in pastoral soils: Implications for disease suppression
Source: PLoS One. 2018 May 7;13(5):e0196581. doi: 10.1371/journal.pone.0196581 (PMC5937765; doi:10.1371/journal.pone.0196581)
Supplement: S3 Table — (XLSX) [file pone.0196581.s003.xlsx]

## Sheet: Dignam et al. S3 Table 
S3 Table. GeoChip 5.0: probes that provide coverage of genes with a putative role in the suppression of soil-borne plant pathogens
Raw data was pre-processed using an established microarray analysis pipeline (http://ieg.ou.edu/microarray/)
	Genbank ID	Gene	Gene_category	Subcategory1	Subcategory2	Soil_1	Soil_2	Soil_3	Soil_4	Soil_5	Soil_6	Soil_7	Soil_8	Soil_9	Soil_10	Soil_11	Soil_12	Soil_13	Soil_14	Soil_15	Soil_16	Soil_17	Soil_18	Soil_19	Soil_20	Soil_21	Soil_22	Soil_23	Soil_24	Soil_25	Soil_26	Soil_27	Soil_28	Soil_29	Soil_30	Soil_31	Soil_32	Soil_33	Soil_34	Soil_35	Soil_36	Soil_37	Soil_38	Soil_39	Soil_40	Soil_41	Soil_42	Soil_43	Soil_44
1	119525323	acetylglucosaminidase	Carbon Cycling	Carbon degradation	Chitin	0.911945	1.30747	1.01915	0.989545	0.999562	1.00802	1.00284	0.996339	0.986295	1.03211	1.02762	1.03611	1.0311	0.928205	0.982798	0.981039	0.974326	1.31816	0.966621	0.997576	0.962973	0.994647	1.02091	1.02713	0.961125	1.01386	0.925388	0.949531	1.14125	0.962554	1.0098	1.04093	1.02763	1.00471	0.994093	0.997226	0.988178	1.0107	1.03264	1.00424	1.00536	0.995286	0.971581	1.0003
2	322368875	chitinase	Carbon Cycling	Carbon degradation	Chitin		0.783316																				0.810704							0.777263
3	389848623	chitinase	Carbon Cycling	Carbon degradation	Chitin			0.828755		0.858593					0.840027	0.86056											0.799196	0.825219	0.844887		0.841563			0.831499		0.853467			0.809409
4	389848626	chitinase	Carbon Cycling	Carbon degradation	Chitin		1.13413	0.797493	0.849921		0.870718	0.89915	0.85366	0.898233	0.807519	0.798023	0.872968	0.870171			0.816735		0.896416	0.876663	0.82295	0.871556	0.863234	0.804427			0.819458		0.843695	0.920795	0.823485	0.852204	0.882757	0.933035	0.865064	1.01263	0.839818	0.821263	0.822278	0.86584	0.857998	0.862754	0.893558	0.825887	0.868043
5	388245930	chitinase	Carbon Cycling	Carbon degradation	Chitin												0.846318
6	388245931	chitinase	Carbon Cycling	Carbon degradation	Chitin		0.846958																0.790493											0.858111				0.920442
7	227882613	chitinase	Carbon Cycling	Carbon degradation	Chitin	0.964596	1.11217	1.02932	0.97027	1.00185	0.983926	1.04011	1.01564	0.998136	1.05816	1.03974	1.00774	0.99681	0.992245	0.981779	1.02686	0.983167	1.12157	0.96441	1.02212	1.00853	1.03029	1.02777	1.05115	0.975843	1.03476	0.910406	0.988109	1.02769	0.982456	1.0359	1.01867	1.03312	1.0814	1.31556	1.02025	0.979087	0.993822	1.06144	1.0308	1.0026	1.03645	1.01947	1.00355
8	313117088	chitinase	Carbon Cycling	Carbon degradation	Chitin	0.973726	1.12285	1.02866	0.975635	0.999001	0.980093	1.05142	1.01397	0.993439	1.02691	1.00767	1.03993	0.992613	0.97382	0.98374	1.02096	0.94985	1.13243	0.973015	1.02451	1.0067	1.02888	1.00535	1.02524	0.972962	0.980532	0.929112	1.00338	1.01756	0.967482	1.02758	1.03902	1.11364	1.07441	1.29452	1.0323	0.990967	0.993431	1.05175	1.01857	1.01132	1.02372	1.01046	0.968587
9	227882612	chitinase	Carbon Cycling	Carbon degradation	Chitin	0.838953	0.897429	0.842729	0.820406	0.874048	0.883658	0.873743	0.895834	0.883507	0.882558	0.910203	0.914288	0.899052	0.921153	0.817404	0.858461	0.836386	0.761782	0.852244	0.91416	0.891164	0.886852	0.846188	0.869648	0.855864	0.866265	0.836435	0.89098	1.19045		0.868771	0.882258	0.865038	0.866849	0.903107	0.877659	0.867505	0.845174	0.846631	0.902771	0.864648	0.899419	0.899129	0.857037
10	313117091	chitinase	Carbon Cycling	Carbon degradation	Chitin		0.815172	0.814825		0.808718	0.804605			0.828405												0.798942					0.817707		0.817842	0.902853			0.812225	0.866481	0.804252	1.24567			0.794622		0.834811	0.804251		0.801294
11	312295042	chitinase	Carbon Cycling	Carbon degradation	Chitin			0.806878																																0.865316
12	313117089	chitinase	Carbon Cycling	Carbon degradation	Chitin		0.861877	0.860798	0.86066	0.814871	0.821396	0.893746	0.891465	0.901008	0.817411	0.878579	0.905573		0.881692		0.819957		0.792275	0.862595	0.887475	0.868919	0.885372	0.848458	0.806595	0.838688	0.880502		0.830025	1.20517	0.840468	0.879931	0.871099	0.869435	0.870177	0.866247	0.855774	0.803844	0.864812		0.880471	0.827817	0.870187	0.878693	0.86939
13	257171269	chitinase	Carbon Cycling	Carbon degradation	Chitin	0.849607		0.890197	0.87012	0.866891	0.878059	0.873585	0.879755	0.930389	0.867205	0.885083	0.94563	0.872138	0.893541	0.869878	0.869948	0.851518	1.07305	0.85698	0.855872	0.874437	0.892836	0.857346	0.893962	0.882655	0.890778	0.880363	0.833725	0.995148	0.858671	0.900965	0.908538	0.778174	0.938459	0.805641	0.910012	0.896772	0.899068	0.879997	0.939194	0.943662	0.87786	0.906997	0.912105
14	257388961	chitinase	Carbon Cycling	Carbon degradation	Chitin	1.01511	1.10766	1.03476	0.999565	0.998769	1.00481	0.967259	0.988308	1.01198	1.00896	1.02786	1.00524	1.01684	0.989456	0.999359	1.02025	1.02294	1.23535	0.992097	0.988919	0.963959	1.10889	0.99642	1.00613	0.983128	1.04747	0.991674	1.00194	0.969227	1.00181	1.01306	1.04898	1.0692	1.0525	1.23959	1.03986	1.0102	1.04344	1.02287	1.05129	1.04834	1.03788	1.04629	1.05735
15	257169861	acetylglucosaminidase	Carbon Cycling	Carbon degradation	Chitin	0.970328	1.19125	1.02887	1.00912	1.01543	1.0108	1.01473	1.02652	1.01427	1.0414	1.03486	1.02846	1.00464	1.00175	1.00438	1.03106	0.952197	1.43987	0.980462	1.02231	0.983743	0.988036	1.00593	0.989347	0.950402	1.00713	0.973331	1.0224	1.11352	0.977379	1.01004	1.05991	1.02677	1.07028	1.16285	1.02125	1.02148	1.0313	1.03835	1.05507	1.06303	1.03338	1.05732	1.05894
16	257169254	chitinase	Carbon Cycling	Carbon degradation	Chitin	0.914863	1.01032	0.946516	0.954528	0.953836	0.923702	0.947097	0.917604	0.951424	0.922272	0.959539	0.99176	0.895172	0.915491	0.885507	0.960631	0.93034	1.09033	0.860466	0.920994	0.898397	0.926227	0.884453	0.907399	0.894243	0.924542	0.884145	0.940541	1.09503	0.929514	0.959554	0.923624	0.96591	0.881236	0.988642	0.94537	0.91519	0.88323	0.926944	0.906878	0.914513	0.876965	0.88632	0.926982
17	257171494	chitinase	Carbon Cycling	Carbon degradation	Chitin	0.900319	0.963535	0.963884	0.96777	0.977102	0.996098	0.972978	0.954928	1.01131	0.986157	0.982725	1.00178	0.967609	0.949989	0.945751	0.969285	0.95757	0.991463	0.925208	0.941291	0.943506	1.04952	0.962129	0.998406	0.919701	0.997738	0.927417	0.937937	0.928566	0.922539	0.967941	1.0086	0.901093	0.975459	1.27347	0.996852	0.971671	0.987686	1.03121	0.995523	1.00832	0.977905	0.980441	0.999628
18	257171267	chitinase	Carbon Cycling	Carbon degradation	Chitin			0.838065	0.835625	0.851678	0.829925	0.833695	0.819335	0.848502	0.857115	0.864169	0.863194								0.838519		0.836714				0.826363						0.78372	0.812916	0.850538	0.726415			0.80515		0.791337	0.813508		0.808381	0.788437
19	257387542	chitinase	Carbon Cycling	Carbon degradation	Chitin											0.801215
20	284015105	chitinase	Carbon Cycling	Carbon degradation	Chitin		1.10192
21	170290344	chitinase	Carbon Cycling	Carbon degradation	Chitin		0.817042	0.834202	0.849413	0.852762				0.839288	0.834815	0.831682	0.822583	0.821396					0.818817				0.86516				0.838926			0.94802		0.845792		0.839342
22	111073745	chitinase	Carbon Cycling	Carbon degradation	Chitin	0.939587	1.0203	1.00237	0.99075	0.990611	1.00023	0.976365	0.978781	0.982353	0.980171	1.00652	1.00003	0.99647	0.967133	0.965061	0.96817	0.983372	1.10974	0.974034	0.989628	0.967349	0.974034	0.958667	0.978042	0.921766	0.98714	0.943762	0.960756	1.0076	0.963796	0.973579	1.01873	1.13586	1.01289	0.993463	1.00231	1.03673	1.02402	1.00564	1.03071	1.00623	1.01544	1.03443	1.02131
23	164455580	chitinase	Carbon Cycling	Carbon degradation	Chitin	1.06522	1.17557	1.12473	1.0748	1.07296	1.06704	1.05499	1.10176	1.09277	1.09616	1.11615	1.10626	1.07411	1.06293	1.06232	1.12641	1.04895	1.6925	1.06153	1.07511	1.07995	1.07527	1.08841	1.0847	1.06161	1.13659	1.04767	1.08631	1.09546	1.07478	1.07962	1.1118	0.801642	1.13726	1.0277	1.09295	1.07778	1.11965	1.0898	1.12534	1.10544	1.07685	1.10872	1.11883
24	164455810	chitinase	Carbon Cycling	Carbon degradation	Chitin	1.01318	0.911005	1.08597	1.06516	1.08753	1.08812	1.07832	1.10964	1.09839	1.12446	1.12716	1.1169	1.09804	0.986137	1.02203	1.05459	1.02623	0.936639	0.991499	1.04835	1.0478	1.06446	1.06724	1.05195	1.00532	1.06895	0.978922	1.01758	1.08167	1.02508	1.05601	1.04089	0.863662	1.08969	0.834899	1.05361	1.0461	1.02684	1.02792	1.0461	1.05697	1.00163	1.04519	1.03163
25	133778496	chitinase	Carbon Cycling	Carbon degradation	Chitin	0.989193		1.09853	1.04708	1.05748					1.07271	1.08458		1.07742	1.05261	1.0652	1.10082							1.0741	1.10069	1.09601	1.10071	1.0212	1.07971	1.05503		1.083	1.11406		1.10469	0.973188	1.11064	1.07351	1.11241	1.11935		1.12489	1.10525	1.08542	1.09518
26	164456198	chitinase	Carbon Cycling	Carbon degradation	Chitin	1.0114	1.2471	1.11808	1.0782	1.1006	1.09238	1.13458	1.10567	1.11746	1.10273	1.10248	1.11393	1.07955	1.03199	1.03697	1.0894	1.00887	1.07604	1.05771	1.07648	1.09405	1.09894	1.05295	1.03345	1.00252	1.09033	1.01879	1.04379	1.02586	1.07039	1.07383	1.11129	1.08492	1.1022	1.16618	1.09278	1.06265	1.08797	1.08062	1.10464	1.08016	1.05831	1.0763	1.08445
27	164455396	chitinase	Carbon Cycling	Carbon degradation	Chitin	0.881229	0.975784	0.971736	0.933453	0.940192	0.923816	0.925675	0.911714	0.939506	0.99923	0.935945	0.92109	0.942351	0.89477	0.885942	0.924233	0.882377	0.901014	0.858415	0.9098	0.860714	0.936656	0.877488	0.894125	0.848586	0.927875	0.908494	0.944431	1.03218	0.878744	0.951789	0.925363	0.876584	0.933844	0.961411	0.925978	0.924189	0.941152	0.921404	0.943058	0.940491	0.9301	0.993337	0.950021
28	164455514	chitinase	Carbon Cycling	Carbon degradation	Chitin	1.11584	1.21889	1.22794	1.17638	1.20458	1.18749	1.21037	1.2226	1.21625	1.20534	1.2228	1.21933	1.20218	1.15199	1.1448	1.20015	1.14425	1.23906	1.15597	1.1736	1.1737	1.17928	1.17888	1.17775	1.15679	1.22202	1.11389	1.16476	1.21073	1.16248	1.14496	1.21456	1.20125	1.2285	1.26318	1.17827	1.18445	1.19653	1.18129	1.21979	1.20967	1.17955	1.21305	1.2062
29	164455536	chitinase	Carbon Cycling	Carbon degradation	Chitin	1.10157	1.40362	1.19822	1.15746	1.16703	1.17685	1.20173	1.18768	1.20431	1.19639	1.21069	1.2062	1.18082	1.14257	1.15241	1.17099	1.1409	1.19155	1.15196	1.18792	1.16303	1.17375	1.12798	1.14765	1.1036	1.17954	1.09593	1.11309	1.1035	1.13647	1.12858	1.20946	1.12974	1.20934	1.13483	1.18375	1.18319	1.19685	1.20301	1.20403	1.2065	1.17386	1.17804	1.1942
30	133778506	chitinase	Carbon Cycling	Carbon degradation	Chitin	1.27095	1.46066	1.41307	1.31504	1.34393	1.34219	1.42294	1.37821	1.36237	1.40431	1.40805	1.40741	1.36744	1.35414	1.38764	1.40641	1.34509	1.49663	1.38619	1.42407	1.38933	1.43122	1.38078	1.40643	1.32414	1.37482	1.32114	1.36402	1.58209	1.39057	1.3335	1.45162	1.50413	1.41403	1.40426	1.39366	1.34165	1.43906	1.44637	1.44291	1.42285	1.43533	1.38743	1.39716
31	51869934	chitinase	Carbon Cycling	Carbon degradation	Chitin	1.1304	1.14536	1.27467	1.21251	1.23849	1.22739	1.2457	1.23094	1.21447	1.24331	1.2813	1.27321	1.25367	1.18677	1.22335	1.24545	1.19717	1.25112	1.1845	1.20022	1.2027	1.19175	1.22385	1.22904	1.18119	1.28551	1.17183	1.18998	1.07415	1.21538	1.19479	1.28373	1.1381	1.26863	1.1938	1.24996	1.24227	1.2588	1.25238	1.28285	1.26169	1.25336	1.26479	1.27426
32	164455786	chitinase	Carbon Cycling	Carbon degradation	Chitin	0.871839	0.847661	0.913221	0.916169	0.927684	0.923002	0.901445	0.88102	0.885337	0.885179	0.922678	0.919704	0.864911	0.90667	0.856181	0.93402	0.850449	0.965212	0.864618	0.846862	0.828914	0.860865	0.864928	0.897519		0.890041	0.901865	0.894488	0.781414	0.880734	0.946437	0.906464	0.931595	0.937447	0.844178	0.943283	0.947588	0.892456	0.932475	0.917472	0.897711	0.901881	0.933794	0.936765
33	164455376	chitinase	Carbon Cycling	Carbon degradation	Chitin	1.01847	1.16091	0.988393	0.97485	0.963144	0.993995	1.00461	1.00486	0.997047	0.974165	0.969416	0.968999	0.977616	0.938261	0.939697	0.976213	0.912409	1.02781	0.960882	1.01286	1.0059	1.01811	0.95516	0.91538	0.952753	1.02028	0.923618	0.95501	0.791883	0.938164	0.958597	1.01132	0.921637	1.00653	1.08666	0.958922	0.962284	0.976304	0.911508	0.989563	0.985452	0.958566	0.975853	0.973528
34	164455506	chitinase	Carbon Cycling	Carbon degradation	Chitin	1.26151	1.57778	1.34302	1.34167	1.32248	1.34308	1.30699	1.31955	1.32773	1.32961	1.3367	1.33284	1.31942	1.29892	1.29972	1.355	1.3097	1.41548	1.29314	1.33603	1.3292	1.36659	1.31422	1.32979	1.26625	1.33815	1.28771	1.35129	1.48894	1.29313	1.26468	1.37905	1.31525	1.41146	1.33661	1.39352	1.39134	1.34535	1.39396	1.37394	1.36512	1.3832	1.39428	1.37215
35	54778259	chitinase	Carbon Cycling	Carbon degradation	Chitin	0.93984	0.857819	1.00796	0.993627	0.988026	0.982956	1.01065	1.01191	0.967403	0.985994	1.0132	1.00606	0.963226	0.975086	0.947246	1.02589	0.985414	0.936248	0.969325	1.04477	0.992363	1.05007	1.0062	1.00012	0.925721	1.00538	0.898413	0.956824	0.921858	0.970232	0.981542	1.0221		1.04677	1.21666	1.03443	1.02072	0.974353	1.04461	1.02615	1.02307	1.01118	1.00644	1.00173
36	133778542	chitinase	Carbon Cycling	Carbon degradation	Chitin	1.04062	1.18788	1.11116	1.06839	1.09265	1.10629	1.07924	1.07204	1.08194	1.10288	1.10957	1.06695	1.04324	1.02571	1.02908	1.08263	1.03443	0.975036	1.01263	1.04306	1.03282	1.06215	1.06533	1.08685	1.01283	1.11061	0.977195	1.02219	1.06	0.99288	1.04963	1.0598		1.08361	0.977416	1.07901	1.07837	1.01665	1.0647	1.0282	1.05295	1.04599	1.05007	1.03696
37	164455262	chitinase	Carbon Cycling	Carbon degradation	Chitin	1.02684	0.948134	1.09869	1.04714	1.07676	1.0717	1.06502	1.07468	1.08898	1.06741	1.1043	1.08878	1.07514	1.0647	1.03262	1.10001	1.04818	1.17486	1.04286	1.07628	1.05613	1.08673	1.0787	1.08223	1.03715	1.08529	0.993819	1.05381	1.07977	1.04219	1.07562	1.09213	1.26046	1.09339	1.31888	1.07938	1.10189	1.08041	1.08912	1.08182	1.10613	1.07293	1.08169	1.0861
38	164456010	chitinase	Carbon Cycling	Carbon degradation	Chitin	1.00667	0.938758	1.057	1.00737	1.0383	1.02804	1.02583	1.0298	1.0005	1.04517	1.06209	1.02384	1.00181	1.02072	1.01692	1.06018	1.00915	1.08275	0.996324	1.04228	0.99446	1.03735	1.01985	1.03932	0.965456	1.03966	0.991606	1.03574	0.946981	1.01015	1.03575	1.07375	0.886007	1.09222	1.13724	1.06726	1.06539	1.04785	1.0801	1.05626	1.06204	1.05095	1.04961	1.05981
39	133778504	chitinase	Carbon Cycling	Carbon degradation	Chitin	1.08874	1.27772	1.16896	1.13676	1.13592	1.1656	1.13512	1.14219	1.1517	1.14047	1.16978	1.16373	1.13231	1.1379	1.13064	1.17224	1.1285	1.21891	1.14159	1.15527	1.1343	1.16321	1.13007	1.14519	1.08909	1.17817	1.10318	1.10953	1.43274	1.13233	1.1211	1.19557	1.33868	1.18205	1.2329	1.16395	1.17081	1.17888	1.17205	1.17958	1.17569	1.15192	1.1587	1.16289
40	103484273	chitinase	Carbon Cycling	Carbon degradation	Chitin	0.971123	1.05461	1.06742	1.0464	1.0509	1.05784	1.08147	1.06095	1.07014	1.04567	1.09057	1.06826	1.04238	1.00094	1.00117	1.03501	1.02602	0.982971	1.01298	1.0399	1.03985	1.06196	1.03783	1.03486	0.987771	1.05431	0.985523	1.01716	1.34992	1.0062	1.03344	1.03413	0.941196	1.06142	1.02041	1.0677	1.01265	1.03332	1.05529	1.03948	1.04016	1.00701	1.04363	1.03819
41	164455698	chitinase	Carbon Cycling	Carbon degradation	Chitin	1.1333	1.24463	1.19006	1.17263	1.1645	1.17307	1.15092	1.1772	1.14673	1.20198	1.18272	1.19808	1.16403	1.14736	1.13011	1.18114	1.14355	1.14856	1.12482	1.12689	1.13386	1.16404	1.18411	1.19117	1.13336	1.17553	1.11203	1.14342	1.17952	1.10991	1.13631	1.15212	1.20455	1.16485	1.15016	1.14657	1.16479	1.13563	1.15375	1.1383	1.15575	1.13386	1.12971	1.13501
42	164455284	chitinase	Carbon Cycling	Carbon degradation	Chitin	0.867528	0.795536	0.900206	0.918477	0.909933	0.904338	0.928065	0.908706	0.936656	0.913842	0.898915	0.952104	0.938738	0.85658	0.868692	0.903722				0.884453	0.879815	0.909638	0.864921	0.912417		0.931105		0.902764	0.788233	0.877771	0.944623	0.910569	0.810168	0.904454		0.90819	0.847177	0.840497	0.852066	0.878259	0.880902	0.859424	0.880624	0.908889
43	111073793	chitinase	Carbon Cycling	Carbon degradation	Chitin	0.908615	1.21119	1.01352	0.985636	0.970693	1.05897	1.06792	1.03902	1.04962	1.00523	1.00703	1.06616	0.990945	0.983265	0.995004	1.02186	0.979893	0.966914	1.00303	1.03496	1.01034	1.04888	0.96863	1.00629	0.96285	1.03436	0.9582	0.930058	1.1341	0.968878	0.988376	1.04027	1.01348	1.02992	1.09766	1.04075	1.04108	1.03199	1.04221	1.07197	1.03967	1.03331	1.02909	1.02451
44	164455294	chitinase	Carbon Cycling	Carbon degradation	Chitin	0.909379	1.03726	0.939074	0.949963	0.935023	0.935117	0.967082	0.938057	0.940916	0.922667	0.938995	0.929009	0.927778	0.940126	0.935426	0.938743	0.94144	1.08747	0.907836	0.94147	0.935359	0.971515	0.943724	0.97148	0.887842	0.956617	0.885221	0.908306	0.839945	0.905902	0.9632	0.988061		0.963986	0.850128	0.95201	0.948917	0.968623	0.973461	0.969196	0.962201	0.96046	0.952385	0.970235
45	164455870	chitinase	Carbon Cycling	Carbon degradation	Chitin	0.909126	0.813803	0.982612	0.956256	0.962907	0.969123	0.984864	0.981727	0.983128	1.00666	1.01601	0.996094	0.990652	0.897927	0.915592	0.946751	0.926372	1.2056	0.917621	0.936554	0.94052	0.972831	0.959861	0.978339	0.912772	0.948869	0.887921	0.913266	0.85088	0.924844	0.981723	0.946699	0.946064	0.941091	0.785699	0.930573	0.937223	0.92921	0.948122	0.947596	0.93886	0.916931	0.918584	0.904355
46	111073807	chitinase	Carbon Cycling	Carbon degradation	Chitin	0.841602	1.01382	0.9648	0.905623	0.928081	0.857245	0.974082	0.968565	0.945748	0.968108	0.958009	0.965133	0.926327	0.933914	0.937469	0.969218	0.943513	1.35937	0.959701	0.976605	0.946984	1.01156	0.965563	0.987553	0.913004	0.95542	0.85489	0.945846	0.955485	0.942959	0.974027	0.972917	0.891525	0.93692	1.14894	0.967944	0.912943	0.967172	0.984605	0.993582	0.977374	0.962201	0.936176	0.940865
47	164455912	chitinase	Carbon Cycling	Carbon degradation	Chitin	1.11594	1.12594	1.18337	1.17146	1.17081	1.15186	1.12956	1.14226	1.11783	1.22073	1.19509	1.1219	1.15332	1.11901	1.11229	1.17297	1.13099	1.28039	1.08781	1.12211	1.12266	1.10919	1.15788	1.14797	1.11856	1.18694	1.08769	1.12507	0.985643	1.10102	1.11198	1.14706	1.00043	1.16374	1.14149	1.14487	1.15984	1.13094	1.12035	1.15534	1.14437	1.12881	1.15065	1.15545
48	164455326	chitinase	Carbon Cycling	Carbon degradation	Chitin	0.922181	0.965099	1.03517	0.987006	1.00118	0.978143	0.994825	0.9941	1.00426	0.9939	1.00886	1.01284	0.993833	0.964914	0.934087	0.99332	0.983339	1.02306	0.971121	0.978596	0.97111	0.981488	0.985615	0.984729	0.939948	1.01396	0.941646	0.968705	1.27751	0.978853	0.993491	1.0156	1.10739	1.02816	1.03086	1.01522	0.999958	1.03798	1.04203	1.02222	1.03449	1.02936	1.02854	1.0224
49	193244833	chitinase	Carbon Cycling	Carbon degradation	Chitin	1.33343	1.37881	1.38101	1.37769	1.35194	1.37258	1.32817	1.34829	1.35935	1.35756	1.36839	1.34904	1.33563	1.3517	1.35023	1.37974	1.33511	1.51116	1.34796	1.3632	1.35686	1.35722	1.36012	1.35698	1.29923	1.37002	1.35848	1.38706	1.28535	1.34357	1.28248	1.40258	1.25479	1.41074	1.40462	1.37188	1.38605	1.38988	1.39528	1.3942	1.3796	1.40168	1.40831	1.37833
50	164455534	chitinase	Carbon Cycling	Carbon degradation	Chitin	0.946826	1.03759	1.09599	1.03077	1.05327	1.0438	1.07356	1.08029	1.05448	1.06834	1.10527	1.09326	1.07017	1.02431	1.01922	1.04736	1.01603	1.07702	1.02515	1.07248	1.06085	1.04852	1.08193	1.09583	1.0156	1.08954	0.949114	1.00168	1.04181	1.0355	1.04583	1.07338	0.884499	1.06354	1.04101	1.05027	0.999329	1.0647	1.05899	1.08781	1.06923	1.05867	1.04234	1.06875
51	85719208	chitinase	Carbon Cycling	Carbon degradation	Chitin	0.92904	0.904732	1.00992	0.978322	0.967843	0.994518	1.05539	1.02587	1.01166	0.997014	0.990674	1.03442	0.994836	0.968281	0.962394	1.01294	0.948838	0.886302	1.01292	1.02823	1.02571	1.04523	0.984325	1.01591	0.941975	1.03838	0.886919	0.940817	0.808393	0.943528	0.97802	1.01401	1.05885	0.994094	1.08792	1.02107	0.96091	0.979609	1.02286	1.01139	1.01775	0.998711	0.937322	0.986967
52	164456192	chitinase	Carbon Cycling	Carbon degradation	Chitin	0.987848	1.28851	1.12758	1.05588	1.08365	1.01095	1.09059	1.07916	1.05703	1.07482	1.11936	1.10656	1.09474	1.0695	1.05591	1.1014	1.0592	1.03188	1.06103	1.09437	1.06168	1.08812	1.09462	1.0925	1.00164	1.08309	1.00157	1.08433	1.00232	1.06506	1.09835	1.11452	0.918192	1.09894	1.00211	1.09858	1.06235	1.09209	1.11186	1.11999	1.09475	1.09832	1.0779	1.07415
53	164456130	chitinase	Carbon Cycling	Carbon degradation	Chitin	0.998583	1.1316	1.07703	1.04997	1.05245	1.0687	1.05165	1.07937	1.0618	1.074	1.09567	1.07357	1.06808	1.00145	1.0162	1.05909	1.00853	0.955761	1.00948	1.01904	1.01773	1.0133	1.028	1.04744	1.00563	1.09209	0.986527	1.01695	0.970873	1.01947	1.05862	1.07564	0.942868	1.09928	1.4932	1.055	1.04414	1.06826	1.09052	1.07195	1.06465	1.03867	1.07403	1.0702
54	164455348	chitinase	Carbon Cycling	Carbon degradation	Chitin	0.858979	0.859474	0.904115	0.881256	0.908545	0.907175	0.874632	0.890511	0.922911	0.902725	0.894722	0.889419	0.878889	0.848669	0.856245	0.854077	0.853624	0.991857	0.880979	0.891711	0.893064	0.909962	0.898612	0.878615	0.87728	0.911724		0.833604	0.889092	0.833069	0.911649	0.892347	0.911694	0.855925	0.795682	0.881363	0.875924	0.836742	0.849431	0.899966	0.848505	0.827729	0.848199	0.885314
55	164455244	chitinase	Carbon Cycling	Carbon degradation	Chitin	1.1816	1.36106	1.27523	1.24619	1.26041	1.27771	1.28416	1.27317	1.27569	1.26621	1.2717	1.28379	1.27756	1.20821	1.23104	1.27377	1.22601	1.3012	1.24063	1.2491	1.25122	1.28102	1.24672	1.25986	1.20821	1.29123	1.20409	1.23398	1.14538	1.23564	1.21796	1.30548	1.11772	1.29661	1.63579	1.29668	1.27071	1.28196	1.32498	1.29253	1.31356	1.28515	1.27563	1.29859
56	111073751	chitinase	Carbon Cycling	Carbon degradation	Chitin	0.838372	1.11763	0.961458	0.889842	0.906625	0.851469	0.92815	0.940684	0.95533	0.918307	0.980622	0.931505	0.891749	0.912948	0.904447	0.935301	0.871975	0.923713	0.913691	0.952825	0.907581	0.971648	0.931046	0.920782	0.902276	0.964765	0.869738	0.897955	0.990051	0.914609	0.976176	0.968129	1.1989	0.991712	1.18898	0.918556	0.902964	0.946288	0.947266	0.97366	0.932636	0.95023	0.947696	0.960708
57	111073795	chitinase	Carbon Cycling	Carbon degradation	Chitin	1.20364	1.53248	1.30009	1.24997	1.26744	1.28051	1.27508	1.30618	1.28459	1.2829	1.30776	1.29198	1.26415	1.24115	1.24207	1.28133	1.23446	1.44909	1.23779	1.2475	1.25103	1.26944	1.26227	1.27267	1.19886	1.30412	1.21016	1.23672	1.26424	1.23438	1.21596	1.29419	1.14415	1.28226	1.21643	1.25509	1.25518	1.26986	1.26622	1.28843	1.27213	1.25445	1.26259	1.27019
58	164456042	chitinase	Carbon Cycling	Carbon degradation	Chitin	0.9085	1.00386	0.977825	0.969228	0.958702	0.95384	0.987791	0.96909	0.97838	0.968656	0.977607	0.991297	0.964543	0.919675	0.927617	0.982317	0.930314	1.10734	0.93142	0.97336	0.954809	1.01343	0.962425	0.9588	0.896711	0.953092	0.888743	0.95268	0.947252	0.909152	0.969872	0.98688	1.02342	0.963523	1.04195	1.00818	0.983588	0.9828	0.980853	0.990846	0.99408	0.976466	0.958724	0.950668
59	164455808	chitinase	Carbon Cycling	Carbon degradation	Chitin	1.01375	1.1131	1.08697	1.04107	1.07049	1.07058	1.06766	1.0877	1.06672	1.06103	1.08278	1.09965	1.08491	1.0328	1.06001	1.10087	1.05094	1.4603	1.02537	1.06762	1.06385	1.06497	1.05834	1.07176	1.0105	1.09029	1.0239	1.00484	1.25882	1.02424	1.04474	1.10592	1.19387	1.10511	1.18024	1.07792	1.05141	1.09046	1.08606	1.08752	1.0939	1.09948	1.06184	1.06826
60	133778514	chitinase	Carbon Cycling	Carbon degradation	Chitin	0.866208		0.953608	0.946478	0.957971	0.973326	0.992292	0.969895	0.986151	0.954601	0.98502	0.989503	0.944273	0.893415	0.856228	0.932356	0.910884	0.7629	0.911604	0.944833	0.937264	0.966769	0.936431	0.915883	0.920661	0.929683	0.831794	0.905189	0.828664	0.902277	0.964659	0.901967		0.939414	0.83531	0.927151	0.901467	0.849615	0.886085	0.891058	0.865136	0.86258	0.879238	0.841476
61	133778502	chitinase	Carbon Cycling	Carbon degradation	Chitin	0.949465	0.900171	1.04563	0.997865	1.01625	0.99118	1.00566	1.00727	1.02061	1.0337	1.03888	1.04063	0.995193	0.985154	0.989302	1.01674	0.995234	0.888341	1.01675	1.02744	1.02527	1.02584	1.00383	1.02668	0.952499	1.02909	0.913149	0.934993	0.777289	0.946642	0.988588	0.977405		0.984113	0.936597	0.980927	0.977584	0.968251	1.00642	0.984079	0.982342	0.998788	0.965659	0.965189
62	54778329	chitinase	Carbon Cycling	Carbon degradation	Chitin	0.957715	1.0511	1.00286	0.965103	0.972089	0.987858	1.00257	0.996519	0.998452	1.00456	1.01864	1.02007	0.999318	0.997801	1.00407	1.01101	0.977715	1.17482	0.987432	0.995043	1.00889	0.999859	0.996976	0.997467	0.921438	1.01036	0.97747	0.956754	0.983793	0.989001	1.00702	1.03332	0.842354	1.01788	0.901989	1.00459	1.01785	1.02507	1.02849	1.03141	1.02745	1.00393	0.97859	1.01334
63	164455914	chitinase	Carbon Cycling	Carbon degradation	Chitin	0.876672	0.768643	0.947763	0.890562	0.96558	0.952494	0.979901	0.979492	0.974826	0.972141	0.977424	0.979642	0.935182	0.87801	0.868499	0.917691	0.909814	0.823202	0.901819	0.924912	0.948352	0.962108	0.94731	0.931728	0.923138	0.963235		0.904262	0.814765	0.860261	0.95998	0.877914		0.928036		0.888814	0.890748	0.847434	0.897988	0.882421	0.914344	0.849395	0.876434	0.836721
64	164455604	chitinase	Carbon Cycling	Carbon degradation	Chitin	1.03381	1.07179	1.1124	1.10831	1.08861	1.10715	1.09532	1.0824	1.08876	1.12399	1.11468	1.09035	1.06279	1.09005	1.09027	1.06917	1.05966	1.24589	1.10167	1.10907	1.09243	1.08885	1.0988	1.09695	1.01652	1.06529	1.03073	1.09363	0.949783	1.07366	1.05845	1.13032	1.12514	1.11942	1.06105	1.10732	1.10476	1.1243	1.09653	1.11586	1.10428	1.12391	1.13059	1.11607
65	164456128	chitinase	Carbon Cycling	Carbon degradation	Chitin	1.17436	1.38558	1.25373	1.21339	1.21148	1.21951	1.22346	1.23275	1.2093	1.22722	1.25564	1.25536	1.20686	1.22425	1.21289	1.26613	1.20921	1.32631	1.21316	1.26624	1.23414	1.2646	1.23413	1.25523	1.16615	1.2573	1.15455	1.2279	1.25584	1.21497	1.18251	1.281	1.19938	1.29526	1.29858	1.27543	1.26459	1.24932	1.28263	1.26494	1.2722	1.26126	1.25161	1.26068
66	164456112	chitinase	Carbon Cycling	Carbon degradation	Chitin	1.31689	1.57075	1.39295	1.35015	1.35733	1.35089	1.30939	1.3564	1.34544	1.32078	1.35721	1.35022	1.33421	1.34257	1.33472	1.36932	1.31397	1.45072	1.31602	1.33125	1.32394	1.3239	1.323	1.32804	1.28511	1.37787	1.31419	1.34323	1.40494	1.32826	1.28032	1.39349	1.37972	1.4214	1.53658	1.38107	1.38453	1.37472	1.38195	1.37833	1.37146	1.36729	1.39716	1.38876
67	111073755	chitinase	Carbon Cycling	Carbon degradation	Chitin	1.02512	0.968696	1.0997	1.06537	1.0679	1.07679	1.0816	1.11863	1.10582	1.04651	1.06906	1.11622	1.04161	1.04607	1.00518	1.05732	1.01814	1.153	1.06486	1.10785	1.07597	1.10401	1.04655	1.06555	0.997311	1.09276	0.978445	1.02003	1.07984	1.02009	1.05037	1.06864	1.17648	1.06046	1.08411	1.04874	1.04643	1.07193	1.04458	1.0771	1.05495	1.04377	1.04669	1.07876
68	164455306	chitinase	Carbon Cycling	Carbon degradation	Chitin	1.07995	1.28649	1.16708	1.13348	1.14765	1.13293	1.14665	1.16399	1.16174	1.14732	1.17414	1.17723	1.14105	1.09281	1.08967	1.131	1.10645	1.09818	1.09517	1.12711	1.13654	1.14732	1.11664	1.10571	1.08123	1.13873	1.06926	1.11395	1.09703	1.11069	1.10571	1.15003	1.09825	1.16603	1.17454	1.12655	1.10531	1.12766	1.08857	1.15139	1.13042	1.10246	1.12726	1.13604
69	164456102	chitinase	Carbon Cycling	Carbon degradation	Chitin	0.980865	0.821546	1.01474	1.01179	1.01293	1.02025	0.970207	1.01559	1.00782	1.03567	1.02626	1.04251	1.00519	1.00481	0.986387	1.01014	1.00259	1.09293	0.977828	0.990923	0.976705	0.978572	1.00819	1.00055	0.963733	1.02984	0.951655	0.990381	1.13593	0.977526	1.00516	1.00954	0.951277	1.01537	0.937477	0.978107	1.02134	1.02668	0.95906	1.02897	1.01705	0.973082	1.02461	1.01506
70	164455670	chitinase	Carbon Cycling	Carbon degradation	Chitin	0.880029	0.919771	0.949296	0.907767	0.935362	0.864616	0.839533	0.833129	0.846658	0.974598	0.966296	0.91123	0.863208	0.881244	0.888412	0.910983	0.872355	0.831087	0.842811	0.84484	0.894771	0.841115	0.921434	0.896388	0.900722	0.937429	0.875191	0.866464	0.85054	0.845976	0.939073	0.945301	0.877659	0.901433	0.88934	0.901861	0.919439	0.909579	0.876131	0.910773	0.927884	0.880043	0.906269	0.905751
71	164455422	chitinase	Carbon Cycling	Carbon degradation	Chitin	1.04197	1.74849	1.12605	1.07064	1.09257	1.11451	1.13337	1.12215	1.11433	1.11434	1.12237	1.13904	1.11329	1.04042	1.05892	1.10337	1.0599	1.06604	1.06785	1.08565	1.08491	1.10991	1.07947	1.10018	1.03983	1.11936	1.07116	1.0412	1.08238	1.07692	1.0891	1.12673	1.02398	1.11665	1.11796	1.10454	1.10008	1.11822	1.12152	1.11289	1.12703	1.09965	1.08781	1.09573
72	51869938	chitinase	Carbon Cycling	Carbon degradation	Chitin	1.09554	1.48289	1.16963	1.14964	1.14532	1.19076	1.18793	1.19774	1.19949	1.13334	1.15313	1.2005	1.14015	1.12665	1.12461	1.1552	1.11563	1.06224	1.16059	1.1711	1.17417	1.17672	1.12972	1.13547	1.07651	1.17825	1.10418	1.11224	1.17395	1.12948	1.10801	1.19769	1.22402	1.19129	1.32178	1.17994	1.16264	1.19174	1.17911	1.19211	1.17727	1.17361	1.1669	1.17535
73	164455288	chitinase	Carbon Cycling	Carbon degradation	Chitin	0.973992	0.939453	1.0736	1.04549	1.06025	0.996963	1.01281	1.04456	1.05251	0.985126	1.00245	0.963991	1.0538	1.00412	0.966929	1.02802	1.00074	0.979763	0.959692	0.991091	0.985334	0.970184	0.958005	1.00571	0.977354	1.01067	0.988228	1.03734	1.03395	1.02368	1.04103	1.04659	0.918371	1.03886	0.784972	1.04938	1.03132	1.03737	1.02652	1.03622	1.01656	1.02283	1.03806	1.04431
74	164456208	chitinase	Carbon Cycling	Carbon degradation	Chitin	0.954593	0.864942	1.03009	1.0159	1.0323	0.987446	1.0265	0.975499	0.966628	1.02815	1.05929	0.955415	1.00152	0.926033	0.954178	0.972347	0.970459	0.846838	0.882088	0.948944	0.936456	0.930084	1.01345	1.0155	0.989401	1.00982	0.91267	0.963004	0.895979	0.960619	0.999704	0.93251	0.812305	0.968328	0.824486	0.953564	0.961189	0.936786	0.95836	0.942179	0.955822	0.948134	0.918913	0.928253
75	164455812	chitinase	Carbon Cycling	Carbon degradation	Chitin	1.36447	1.511	1.45622	1.40701	1.40982	1.41185	1.41509	1.44408	1.43375	1.42432	1.44929	1.45635	1.42261	1.4076	1.40335	1.46788	1.40411	1.50574	1.42037	1.44174	1.43246	1.46035	1.42725	1.44056	1.37806	1.46474	1.35763	1.39525	1.44173	1.41089	1.34527	1.44925	1.47888	1.4519	1.60957	1.43913	1.39789	1.43893	1.44585	1.44438	1.43421	1.42201	1.41488	1.43888
76	164455684	chitinase	Carbon Cycling	Carbon degradation	Chitin	0.993893	1.06852	1.05117	1.02031	1.02487	0.991025	1.03658	1.01944	1.02564	1.02771	1.03848	1.04745	1.019	0.992153	0.987073	1.02275	0.983257	0.98069	0.987092	1.02451	1.02012	1.04834	0.99262	1.02359	0.94817	1.03873	0.986264	1.01908	1.12546	1.00106	1.01955	1.05681	1.44213	1.06726	0.974092	1.0416	1.03636	1.06263	1.04921	1.04261	1.05412	1.02837	1.02006	1.04229
77	164455982	chitinase	Carbon Cycling	Carbon degradation	Chitin	0.969898	1.01142	1.05153	1.02022	1.05025	1.02869	1.08629	1.06012	1.06474	1.07943	1.07575	1.10413	1.04308	0.988417	0.995434	1.0227	1.00606	0.927647	1.01846	1.05347	1.03474	1.07233	1.06284	1.04163	1.00226	1.08897	0.910855	0.983633	0.959873	0.948106	0.996593	1.00561	0.892343	1.02894	0.905483	1.02201	0.970283	0.971374	1.00915	1.00771	1.0118	0.984259	0.957781	0.973445
78	193244841	chitinase	Carbon Cycling	Carbon degradation	Chitin	0.839826	0.890215	0.896185	0.886098	0.873738	0.862229	0.83275	0.876625	0.870495	0.865094	0.902832	0.896628	0.868576		0.833935	0.891252		1.16348	0.844749	0.864087	0.83702	0.830523	0.819907	0.82868		0.885022	0.838143	0.845502	1.06263	0.848919	0.903552	0.907447	0.902134	0.985076	1.18843	0.876591	0.909162	0.9139	0.87278	0.918056	0.893447	0.877537	0.936971	0.912417
79	111073739	chitinase	Carbon Cycling	Carbon degradation	Chitin	0.915164	0.853656	0.955535	0.944116	0.937762	1.04114	1.08159	1.05614	1.06278	1.05223	1.07068	1.07177	1.01665	0.991374	0.933258	0.976332	0.960053	0.794082	0.995947	1.00659	1.01909	1.04513	1.01089	0.987155	0.982337	1.01653	0.864238	0.955801	0.777311	0.878784	0.964391	0.964261	0.778127	0.985027	0.765828	0.97113	0.942315	0.902022	0.966821	0.97813	0.959918	0.936334	0.92317	0.859514
80	111073741	chitinase	Carbon Cycling	Carbon degradation	Chitin	0.840206		0.833973	0.826492	0.858576	0.820006	0.880035	0.875353	0.867857	0.88992	0.874468	0.911658	0.892596			0.797087		0.796653		0.831783	0.840745	0.865737	0.83225	0.833637	0.833901	0.884682		0.811441	0.838502		0.869339	0.781958		0.819002		0.81732			0.85475	0.836768	0.841635	0.803117	0.799506
81	253826077	chitinase	Carbon Cycling	Carbon degradation	Chitin	0.895028	0.77467	0.953293	0.88579	0.924343	0.936015	0.972747	0.942545	0.945912	0.931192	0.969164	0.972715	0.957202	0.849925	0.902207	0.952505	0.887687	0.813614	0.91777	0.933822	0.925007	0.938365	0.922287	0.930795	0.877364	0.938977	0.885586	0.89416	0.887211	0.924716	0.9664	0.952236	0.862747	0.970795	0.807274	0.93098	0.902456	0.931941	0.917472	0.93712	0.906247	0.929471	0.901891	0.922018
82	164455740	chitinase	Carbon Cycling	Carbon degradation	Chitin	0.90003	0.952431	1.01363	0.946105	0.991473	0.914645	0.920091	0.949812	0.910875	1.03392	1.01054	0.887965	0.954406	0.918459	0.935547	0.990567	0.934566	0.949771	0.884363	0.888884	0.889966	0.871807	0.962096	0.957321	0.916744	0.973684	0.920382	0.938404	0.795192	0.938742	0.969188	0.976891		0.984954	1.0221	0.954818	0.969561	0.971481	0.940814	0.980695	0.981828	0.974808	0.974131	0.953725
83	193244799	chitinase	Carbon Cycling	Carbon degradation	Chitin	0.948461	1.12362	1.04719	1.01879	0.995557	1.00754	1.04903	1.03536	1.03734	1.04454	1.062	1.07107	1.03235	0.982535	1.01911	1.02973	1.00553	1.00213	1.01916	1.0807	1.01435	1.04584	1.02521	1.02328	0.992399	1.04819	0.941454	0.9855	0.892901	0.977682	1.00508	1.05911	1.09348	1.04955	0.811471	1.04578	1.01398	1.03593	1.04702	1.08661	1.05185	1.04444	1.04464	1.03802
84	164455806	chitinase	Carbon Cycling	Carbon degradation	Chitin	1.04812	1.25002	1.0927	1.10914	1.08896	1.14122	1.13099	1.15634	1.14205	1.13629	1.15762	1.16224	1.12558	1.11222	1.10261	1.14647	1.10633	1.32323	1.12805	1.14626	1.13705	1.13178	1.12739	1.12655	1.07683	1.13	1.09241	1.09905	1.19353	1.09915	1.09204	1.17371	1.20537	1.19328	1.13432	1.16668	1.17548	1.16635	1.17162	1.17669	1.16972	1.17225	1.16779	1.16291
85	164456140	chitinase	Carbon Cycling	Carbon degradation	Chitin	0.893751	1.13384	1.05323	0.973498	1.01951	0.940815	1.07122	1.00809	1.01212	1.02902	1.04873	1.00569	1.04031	0.949196	0.971349	1.01869	0.96203	1.26403	0.993732	1.02745	1.01164	1.04694	1.03572	1.05721	0.934883	1.01463	0.897949	0.990651	1.19494	1.00706	1.04175	1.03336	1.01499	1.02884	0.784779	1.05122	0.959061	1.02761	1.06955	1.04073	1.04908	1.04582	1.00585	1.02059
86	54778311	chitinase	Carbon Cycling	Carbon degradation	Chitin	0.910471	0.868081	0.982733	0.968184	0.986259	0.976124	0.97412	0.986331	0.976921	0.982576	0.989492	0.997513	0.973587	0.973535	0.939987	0.998325	0.949128	1.03247	0.959772	0.956965	0.969825	0.971799	0.955872	0.966472	0.931273	0.993545	0.951252	0.955032	1.30328	0.958179	0.980342	1.02771	0.895447	1.00755	0.999905	0.998601	0.996905	1.02393	0.984595	1.01206	1.03111	0.996961	0.999287	1.02499
87	253826067	chitinase	Carbon Cycling	Carbon degradation	Chitin	0.968365	0.8937	1.07686	1.03961	1.0369	1.04704	1.06757	1.06368	1.07397	1.05299	1.07701	1.07617	1.06251	0.99142	1.00316	1.02998	1.00566	0.950474	1.01201	1.04672	1.0307	1.04881	1.05181	1.04207	1.01623	1.07096	0.963438	0.998022	0.962709	0.992241	1.0273	1.02197	0.980159	1.05173	0.768346	1.02297	1.01332	1.00068	1.00429	1.04077	1.02654	1.012	1.00668	1.00631
88	164455538	chitinase	Carbon Cycling	Carbon degradation	Chitin	1.36959	1.55239	1.43517	1.43016	1.4159	1.40645	1.4061	1.41957	1.41582	1.41473	1.42578	1.43299	1.39207	1.38836	1.37396	1.42757	1.38613	1.58455	1.3624	1.3971	1.39886	1.43559	1.4017	1.40246	1.35952	1.43752	1.35579	1.42058	1.34871	1.37431	1.33132	1.46026	1.53772	1.49246	1.52283	1.45571	1.47315	1.42872	1.4603	1.44475	1.46014	1.44677	1.46794	1.44814
89	164455874	chitinase	Carbon Cycling	Carbon degradation	Chitin	1.18415	1.1558	1.28047	1.2386	1.24779	1.23957	1.25782	1.26183	1.26821	1.26269	1.28434	1.28739	1.23925	1.20673	1.20443	1.25654	1.20448	1.32828	1.20229	1.25025	1.24107	1.26912	1.24579	1.2534	1.19191	1.25556	1.14924	1.1969	1.38528	1.20648	1.19741	1.24437	1.09114	1.25364	1.13071	1.22868	1.2225	1.21907	1.23537	1.2441	1.23771	1.21402	1.20849	1.23346
90	164455682	chitinase	Carbon Cycling	Carbon degradation	Chitin	0.982823	1.11861	1.04772	1.01859	1.02872	1.02813	1.02138	1.0333	1.04574	1.03732	1.03852	1.02254	1.05339	1.0103	1.00117	1.03819	1.00227	1.26858	1.00048	1.00764	1.02852	1.02701	1.0086	1.00748	0.972412	1.03011	1.00315	1.01138	1.11093	1.02687	1.0153	1.06754	1.07439	1.07856	0.971089	1.06857	1.04306	1.05927	1.04146	1.07154	1.0467	1.05333	1.09397	1.07119
91	164455762	chitinase	Carbon Cycling	Carbon degradation	Chitin	1.00744	1.25533	1.11001	1.07898	1.06612	1.08289	1.1258	1.13666	1.14962	1.06694	1.09411	1.14558	1.08104	1.02286	1.01964	1.07953	0.975865	0.955292	1.07911	1.11366	1.12728	1.14884	1.04371	1.02448	1.03985	1.11357	0.984157	1.02988	0.796447	1.01051	1.03663	1.01944	1.13515	1.06178	1.11693	1.02491	1.01481	1.00618	1.03877	1.06351	1.03734	1.00068	1.01394	1.03394
92	18182588	chitinase	Carbon Cycling	Carbon degradation	Chitin	0.908749	0.791407	0.939698	0.926263	0.928591	0.953139	0.869251	0.926458	0.911625	0.916688	0.954292	0.919347	0.902676	0.871182	0.857278	0.932433	0.887932	0.922292	0.904419	0.867488	0.926161	0.886928	0.920159	0.900198	0.89413	0.959407	0.886041	0.893691	0.811276	0.899545	0.922673	0.953988		0.97706	0.774668	0.944848	0.923843	0.94536	0.942268	0.941115	0.919456	0.92629	0.950446	0.947574
93	103484203	chitinase	Carbon Cycling	Carbon degradation	Chitin	1.01752	0.7866	1.07058	1.0397	1.04389	1.04222	1.07506	1.05602	1.06068	1.06216	1.03886	1.08863	1.00062	1.03385	1.01219	1.06365	1.02007	1.03492	1.02551	1.08459	1.0837	1.08711	1.02366	1.06117	1.02579	1.07649	0.944913	0.98341	0.898259	0.947367	1.01206	0.999152		1.04497	0.976764	1.02342	1.01673	0.9904	1.04844	1.00667	0.988548	0.999347	1.00638	0.99243
94	164456048	chitinase	Carbon Cycling	Carbon degradation	Chitin	1.01457	1.01186	1.06429	1.07484	1.05953	1.06854	1.07582	1.08423	1.09402	1.04547	1.05753	1.09672	1.04151	1.03365	1.02757	1.07682	1.01925	1.06978	1.04776	1.07699	1.0587	1.09143	1.00823	1.0936	1.01609	1.09043	0.978359	1.02626	1.67766	1.00659	1.03698	1.08968	0.822455	1.08544	1.05621	1.0943	1.04676	1.08216	1.06658	1.07575	1.05798	1.09199	1.04901	1.03874
95	164455582	chitinase	Carbon Cycling	Carbon degradation	Chitin	0.993334	0.818282	1.10162	1.05388	1.08582	1.06735	1.05718	1.06883	1.06927	1.08074	1.09099	1.11657	1.06012	1.03582	1.05355	1.1009	1.04299	0.962472	1.03112	1.03057	1.03912	1.06617	1.04515	1.05471	1.02796	1.11237	1.03528	1.0459	1.02079	1.05318	1.06575	1.07598	0.947326	1.08732	1.04862	1.08318	1.0481	1.07394	1.06325	1.0917	1.0792	1.07476	1.0746	1.08637
96	164455578	chitinase	Carbon Cycling	Carbon degradation	Chitin	0.880281	0.840158	0.949077	0.913254	0.942504	0.951518	0.984708	0.955283	0.977488	0.961065	0.984659	1.00141		0.864575	0.876053	0.931249	0.911409	0.792187	0.917451	0.913895	0.92756	0.954944	0.916956	0.892716	0.860979	0.918259		0.868188	0.869275		0.873389	0.891773		0.928127		0.923663	0.860403	0.863429	0.875508	0.906614	0.876281	0.822164	0.849507	0.849617
97	111073771	chitinase	Carbon Cycling	Carbon degradation	Chitin	0.874696	0.787883	0.987848	0.967423	0.96921	1.00803	1.00423	0.993863	0.994939	1.02658	1.02159	1.00452	0.974038	0.927284	0.91339	0.911399	0.954848	0.762061	0.915676	0.944429	0.968354	0.999664	0.960282	0.966861	0.937526	0.985455	0.867611	0.922665	0.807552	0.907724	0.975658	0.935903	0.818208	0.943213		0.932437	0.921907	0.885874	0.923271	0.911584	0.964937	0.898164	0.902113	0.912814
98	164455640	chitinase	Carbon Cycling	Carbon degradation	Chitin	1.08017	0.95632	1.14663	1.10188	1.10541	1.1625	1.16933	1.18264	1.18855	1.12375	1.17521	1.20476	1.14182	1.1282	1.13095	1.1519	1.12134	1.17617	1.15799	1.1759	1.18058	1.19562	1.11912	1.17189	1.12113	1.19238	1.08258	1.10901	1.13791	1.12049	1.11661	1.18972	1.26129	1.16721	1.11075	1.16317	1.14535	1.16704	1.15955	1.1828	1.1831	1.143	1.13217	1.16914
99	193244817	chitinase	Carbon Cycling	Carbon degradation	Chitin	1.44134	1.60048	1.48874	1.51123	1.48387	1.49016	1.46147	1.4642	1.46012	1.48241	1.49219	1.48709	1.46912	1.46202	1.4528	1.49122	1.45699	1.59809	1.44751	1.47781	1.47283	1.49553	1.47698	1.49124	1.41861	1.49771	1.43819	1.50182	1.40755	1.46093	1.38746	1.51805	1.40432	1.54563	1.51359	1.52211	1.54025	1.49301	1.54183	1.51155	1.51574	1.52723	1.53002	1.5119
100	164455292	chitinase	Carbon Cycling	Carbon degradation	Chitin	0.83909	0.946415	0.915432	0.919618	0.917234	0.935677	0.957636	0.945892	0.944	0.944322	0.95248	0.95906	0.940582	0.830742	0.842948	0.887032	0.868054	0.826513	0.878699	0.887486	0.885399	0.939161	0.901197	0.911146	0.875458	0.934754		0.86044	0.919908	0.846228	0.927027	0.85989	0.885617	0.892913	0.825013	0.857489	0.894866	0.830449	0.875337	0.839799	0.867037	0.819269	0.824202	0.852051
101	164456158	chitinase	Carbon Cycling	Carbon degradation	Chitin		1.10762	0.838613		0.835106	0.879165	0.909202	0.888536	0.895139	0.86133	0.873082	0.899601	0.829895			0.813445		0.761274	0.879126	0.895257	0.852543	0.914934	0.809775	0.853068		0.860927			0.817897		0.866833	0.880665		0.844905	0.730804	0.862555		0.869153	0.879167	0.869484	0.868601	0.847723	0.795191	0.862409
102	103484179	chitinase	Carbon Cycling	Carbon degradation	Chitin		0.88001	0.786212			0.793303	0.808414				0.82119	0.829037																							0.869708							0.811686
103	164456200	chitinase	Carbon Cycling	Carbon degradation	Chitin		0.820347	0.964651	0.930092	0.935332	0.948594	0.980369	0.967059	0.972928	0.943691	0.991785	0.996813	0.953145	0.88961	0.86353	0.945559	0.900903	0.884991	0.921817	0.955222	0.925226	0.972084	0.945705	0.928428	0.888532	0.927796	0.869357	0.862546	0.900608	0.877645	0.954178	0.935031	0.824402	0.912412	1.49454	0.912744	0.892127	0.859519	0.901447	0.919683	0.882959	0.938341	0.913817	0.911137
104	111073773	chitinase	Carbon Cycling	Carbon degradation	Chitin		0.895286	0.89989	0.849973	0.866798	0.881045	0.923786	0.926142	0.898662	0.900848	0.910394	0.932041	0.867862	0.858312	0.855529	0.88696	0.885224	0.780935	0.914775	0.903395	0.910171	0.947562	0.848142	0.880268	0.85784	0.925152		0.856865	0.78625	0.852305	0.901562	0.91973		0.91001		0.886203	0.846875	0.88493	0.921904	0.932032	0.924878	0.897684	0.914053	0.91783
105	111073791	chitinase	Carbon Cycling	Carbon degradation	Chitin		1.51171	0.909938	0.884242	0.900445	0.918193	0.926786	0.925227	0.934467	0.916008	0.96666	0.947421	0.897035	0.836745		0.853257	0.856282	0.853184	0.848682	0.878838	0.879087	0.92305	0.880909	0.846616		0.857767		0.829828	0.892465	0.834158	0.923692	0.85362		0.837483	0.844337	0.889745	0.831594	0.850058	0.866454	0.847968	0.893816	0.807673	0.807903	0.843099
106	164456174	chitinase	Carbon Cycling	Carbon degradation	Chitin			0.833009								0.853642													0.837039									0.77265
107	111073737	chitinase	Carbon Cycling	Carbon degradation	Chitin			0.783586	0.898307				0.817568				0.805967
108	164456164	chitinase	Carbon Cycling	Carbon degradation	Chitin		0.752368	0.850683			0.860947	0.87526	0.884175	0.900467	0.812927	0.800962	0.884597							0.822184	0.820277	0.826712	0.888077		0.807684		0.825583			0.845924										0.802956	0.790473			0.783406
109	85719234	chitinase	Carbon Cycling	Carbon degradation	Chitin			0.950975	0.929347	0.97016	0.880799	0.94854	0.932766	0.913447	0.995163	0.971319	0.982842	0.926381		0.865412	0.900028	0.894509	0.784929		0.863461	0.878185	0.92254	0.915664	0.917841	0.874466	0.955617		0.893008		0.855107	0.949518	0.858311		0.889458		0.86958	0.877849	0.831393	0.859897	0.863422	0.887199	0.855397	0.821923
110	164456066	chitinase	Carbon Cycling	Carbon degradation	Chitin		0.870002	0.826809	0.815524	0.858041	0.812687	0.836618	0.836866	0.85591	0.84979	0.879296	0.846097				0.802474		0.845427		0.79939		0.82942				0.820065			0.760795		0.860159					0.783851	0.807397	0.806166	0.80962		0.796081			0.798942
111	133778500	chitinase	Carbon Cycling	Carbon degradation	Chitin		0.818888	0.871813			0.820981	0.878047	0.855208	0.843263	0.83871		0.836789	0.832662	0.860549		0.828634		1.13144	0.855012	0.851385		0.887551		0.805043		0.83132					0.861696	0.893019	0.841513	0.853635	1.14561	0.85912	0.827032	0.875791	0.891915	0.856697	0.856842	0.875577	0.850005	0.816425
112	133778522	chitinase	Carbon Cycling	Carbon degradation	Chitin		0.783481	0.98078	0.91864	0.894479	0.968914	0.963771	0.935558	0.95618	0.973216	0.963455	0.978875	0.984375	0.926416	0.858277	0.944128	0.866157		0.91967	0.877033	0.892911	0.880217	0.932673	0.953233	0.922267	0.911409	0.878136	0.877732	1.1415	0.893738	0.929951	0.960202		0.971132		0.890415	0.868058	0.919033	0.845959	0.875556	0.918747	0.860039	0.849435	0.84794
113	164456044	chitinase	Carbon Cycling	Carbon degradation	Chitin		0.868766	0.873035	0.838537	0.84706		0.802804		0.851512		0.822045	0.825367				0.825918		0.806083				0.815326							0.930376		0.874302	0.81639		0.818019	1.00548	0.849661	0.827109	0.830206	0.84494	0.80118	0.855734	0.860571	0.782847	0.821631
114	164456026	chitinase	Carbon Cycling	Carbon degradation	Chitin		0.811303	0.868245	0.842016	0.863188	0.832195	0.918716	0.903618	0.886734	0.899484	0.900774	0.917506	0.869392			0.880786	0.871199	0.945065	0.82552	0.840521	0.880297	0.921115	0.864177	0.892383	0.839446	0.824262			1.04695	0.832237	0.909321	0.859141	0.892537	0.837174	0.802875	0.899563	0.835947	0.800061	0.842761	0.856951	0.84893	0.853206	0.825058	0.808429
115	164455360	chitinase	Carbon Cycling	Carbon degradation	Chitin		0.828679	0.87231	0.833255	0.818285	0.874681	0.909927	0.919832	0.912909	0.810891	0.801192	0.929172	0.845705			0.825059		0.858131	0.878899	0.880897	0.873634	0.884393	0.823435			0.840866			0.870116		0.851937	0.812629	0.933533	0.813648	0.76259	0.823875				0.862388	0.814859
116	164455346	chitinase	Carbon Cycling	Carbon degradation	Chitin			0.825617			0.817099	0.84778	0.869046	0.866437	0.85107	0.885516	0.882247	0.830935	0.819819		0.815838	0.836422		0.812635	0.852647	0.818294	0.823541		0.857748		0.844495			0.7753		0.901877	0.879629		0.827475	0.717423	0.846476	0.823249	0.83826	0.808644	0.861374	0.893531	0.816409	0.842039	0.794979
117	164456170	chitinase	Carbon Cycling	Carbon degradation	Chitin			0.858723	0.869573	0.862971		0.832434			0.879208	0.884754					0.819298							0.872627	0.833422		0.862121					0.880111			0.817954		0.831711	0.817888				0.792346
118	164455722	chitinase	Carbon Cycling	Carbon degradation	Chitin		0.838484	0.852304	0.852165	0.872903			0.827003	0.820349		0.817675					0.814425		0.812787								0.800831		0.810271			0.866943	0.820737	0.814561	0.829031	0.944919	0.856851	0.808405		0.836744		0.786856		0.819578	0.82046
119	111073775	chitinase	Carbon Cycling	Carbon degradation	Chitin			0.825139	0.809188			0.847351	0.808872	0.837243	0.838026	0.802197											0.8313				0.785527
120	164456040	chitinase	Carbon Cycling	Carbon degradation	Chitin			0.804206									0.801694																			0.845625				0.91609
121	164456204	chitinase	Carbon Cycling	Carbon degradation	Chitin		1.2501	0.854135	0.83162	0.844354	0.840133	0.876953	0.864173	0.873049	0.888076	0.911174	0.874509	0.849835			0.838058				0.834899	0.806755	0.832639	0.849372	0.839168		0.842377				0.816495	0.889365	0.836007		0.849386		0.841255	0.782065		0.791624	0.817006	0.840979	0.788631
122	164455500	chitinase	Carbon Cycling	Carbon degradation	Chitin		0.832313	0.830567		0.826973	0.839692				0.854557	0.876543	0.832957														0.845843								0.799646
123	164455482	chitinase	Carbon Cycling	Carbon degradation	Chitin		0.930912	0.854212	0.824386	0.877042				0.841125		0.823301	0.841438						0.801595								0.786276				0.836079	0.863816	0.824691	0.795804	0.81424	0.766738			0.789109		0.816044		0.798814	0.824019
124	164455638	chitinase	Carbon Cycling	Carbon degradation	Chitin			0.868072	0.844854	0.819243	0.835087	0.951977	0.84483	0.849848	0.851906	0.851386	0.878049	0.847038		0.826513	0.874317		0.788579	0.856593	0.897296	0.896208	0.93394	0.789754	0.851545		0.834929					0.864353	0.883649		0.865389	1.07058	0.896221	0.826786	0.890063	0.885676	0.866671	0.948267	0.877485	0.812697	0.832914
125	164455906	chitinase	Carbon Cycling	Carbon degradation	Chitin		0.782805	0.842975	0.820627	0.828856	0.851825	0.870391	0.874669	0.866103	0.869741	0.86829	0.878798	0.857625			0.839902				0.825231	0.835566	0.841518	0.82111			0.849627					0.882955	0.797263		0.848563		0.827512	0.813645		0.805234		0.807751	0.810013
126	19526735	chitinase	Carbon Cycling	Carbon degradation	Chitin		1.14735	0.945375	0.905645	0.96016	0.927247	0.944382	0.889816	0.867439	0.983591	0.964882		0.935503	0.835294	0.857082	0.87512	0.886098	0.788487				0.80411	0.910104	0.882924	0.870586	0.938695		0.886818	0.817179	0.841555	0.950382	0.870802		0.894207		0.90488	0.871484	0.867227	0.919671	0.840969	0.845866	0.862261	0.85475	0.830407
127	164455264	chitinase	Carbon Cycling	Carbon degradation	Chitin			0.832715	0.826075	0.849111	0.832364	0.92357	0.850844	0.878113	0.887169	0.874192	0.898179	0.880464			0.85355	0.836321	0.970534	0.812128	0.832118	0.823078	0.889031	0.877606	0.877323		0.888441			0.795317		0.897219	0.799097		0.790719		0.814036	0.822009		0.849524	0.832407	0.851458	0.813787
128	164455302	chitinase	Carbon Cycling	Carbon degradation	Chitin			0.862234			0.867523	0.886872	0.88017	0.843831	0.848211	0.849345	0.882022	0.826084	0.810586		0.83036				0.840586	0.830257	0.882302		0.814739		0.816369		0.819337			0.849572	0.830029		0.825587	0.892598	0.805301	0.804189	0.851112	0.846235	0.841867	0.81119	0.823834	0.821811	0.811692
129	164455252	chitinase	Carbon Cycling	Carbon degradation	Chitin		0.754764	0.854419	0.860596	0.882177	0.855494	0.904139	0.857053	0.874354	0.918195	0.900801	0.915556	0.86895			0.802998	0.816135	0.773706	0.80515	0.859277	0.829942	0.870631		0.840896				0.816442	0.771076	0.825151	0.864554	0.79469	0.837638	0.827252		0.800563			0.896384	0.8109	0.808661		0.800266
130	164455296	chitinase	Carbon Cycling	Carbon degradation	Chitin		0.92468	0.845418		0.829477	0.856727	0.892992	0.866256	0.872611	0.882612	0.901671	0.907781	0.863586	0.851372		0.822984			0.853913	0.871431	0.863608	0.884828	0.851778	0.864099	0.853396	0.862371						0.860562		0.91636	0.8604	0.87045	0.806504	0.855816	0.87513	0.827971	0.862539	0.831317	0.848227	0.839303
131	54778245	chitinase	Carbon Cycling	Carbon degradation	Chitin			0.8364																														0.78755
132	51869942	chitinase	Carbon Cycling	Carbon degradation	Chitin		0.884273	0.864362	0.866638	0.852013	0.861191	0.8905	0.865259	0.849858	0.8849	0.869478	0.878415	0.885497			0.839347	0.85301		0.833846	0.87696	0.822521	0.835132	0.902831	0.859624	0.851137	0.841323			0.857094		0.871781	0.806726	1.13668	0.826739	0.800419	0.815107	0.815946	0.838863	0.851065	0.821067	0.834533	0.825865	0.804372	0.809675
133	164455210	chitinase	Carbon Cycling	Carbon degradation	Chitin		0.818562	0.869282			0.894293		0.874676	0.892659	0.889944	0.878075	0.882387				0.829915		0.76085				0.855707				0.845279							0.875524		0.790696								0.85755
134	54778373	chitinase	Carbon Cycling	Carbon degradation	Chitin		0.965181	0.821148		0.839862				0.802546									0.77532
135	164455908	chitinase	Carbon Cycling	Carbon degradation	Chitin			0.843804	0.824471	0.822433		0.843627	0.830154	0.880966	0.846753	0.849	0.800975								0.862512	0.829817	0.86653	0.815896	0.822886		0.7917		0.824774	1.04462		0.864971	0.784172			1.29399					0.798309	0.79408
136	133778538	chitinase	Carbon Cycling	Carbon degradation	Chitin		0.840248	0.816254	0.815423		0.867043	0.913914	0.861924	0.888406		0.809924	0.915253						0.867426	0.853052	0.875363	0.85092	0.883587		0.844759		0.836347										0.822913			0.87559	0.807949
137	164455332	chitinase	Carbon Cycling	Carbon degradation	Chitin		0.766857	0.903551	0.87793	0.887813	0.905424	0.895414	0.936511	0.93051	0.887616	0.92185	0.940253	0.913212	0.880887	0.860448	0.885445	0.886388	0.981528	0.87791	0.897221	0.879356	0.874465	0.883707	0.895194	0.850972	0.936413	0.890043	0.893179	0.858126	0.882762	0.944034	0.929085	1.16383	0.902305	0.778012	0.915928	0.9068	0.93946	0.974061	0.923542	0.939464	0.905834	0.916642	0.9464
138	164455712	chitinase	Carbon Cycling	Carbon degradation	Chitin			0.799961	0.865448	0.803413	0.91259	0.903305	0.88588	0.895063	0.895371	0.892408	0.921922	0.875428	0.848906	0.810042	0.88605	0.813003	0.765116	0.840698	0.846316	0.851356	0.870301	0.837432	0.821382	0.830254	0.854313				0.834127	0.87067	0.898086		0.8599	0.821397	0.885993	0.865658	0.836929	0.895262	0.899235	0.881141	0.848269	0.869115	0.835539
139	164455370	chitinase	Carbon Cycling	Carbon degradation	Chitin			0.910107	0.898237	0.859252	0.89617	0.947032	0.950256	0.945715	0.857649	0.880125	0.881106	0.873017			0.79772	0.838857		0.905409	0.914201	0.928195	0.952423	0.857339	0.840943	0.831203	0.85682		0.828934		0.820737	0.871783	0.784229				0.830773	0.810308		0.796927	0.805225	0.842166	0.825671	0.812246	0.837957
140	133778518	chitinase	Carbon Cycling	Carbon degradation	Chitin			0.8007		0.813875	0.829417	0.847558	0.843124	0.830374	0.822568	0.811131	0.864485						0.759506								0.808947			0.815163						0.88342		0.822345
141	133778528	chitinase	Carbon Cycling	Carbon degradation	Chitin		0.821276	0.866197	0.892451	0.873488	0.870335	0.88657	0.851193	0.890211	0.885567	0.889447	0.904352	0.884513	0.847543	0.851129	0.861635	0.857984	0.99596	0.833204	0.859826	0.843916	0.904239	0.830131	0.886352		0.881852	0.822601	0.864837	1.13328	0.843487	0.916269	0.857301	0.82404	0.858946	0.849537	0.864377	0.877992	0.849109	0.859981	0.89903	0.880471	0.86697	0.885077	0.887345
142	164455992	chitinase	Carbon Cycling	Carbon degradation	Chitin		0.950462	0.827044	0.840187		0.793048	0.819717	0.865253	0.844731	0.819461	0.817419	0.810873		0.82336	0.812253	0.80993	0.816401	1.24453	0.84564	0.816039	0.829073	0.840062		0.841099		0.800852			0.977236			0.855979	1.08694	0.836638	0.986785	0.835871	0.864322	0.841455	0.859577	0.82586	0.829213	0.839608	0.844979	0.804802
143	164455598	chitinase	Carbon Cycling	Carbon degradation	Chitin		1.04631	0.877287	0.868133	0.875686	0.825807	0.846009	0.808353	0.863922	0.816503	0.8223	0.8141		0.805235		0.814432		0.929746						0.846733		0.826699		0.828735	0.97601	0.827751	0.900827	0.817091	0.930057	0.845813	0.952572	0.841453	0.844701	0.83308	0.845557	0.853504	0.825324	0.845245	0.844327	0.811325
144	189172330	chitinase	Carbon Cycling	Carbon degradation	Chitin			0.843051	0.838855						0.815048	0.848611	0.823994				0.812351				0.80165						0.813075						0.789071			0.726871		0.794476			0.797523
145	133778534	chitinase	Carbon Cycling	Carbon degradation	Chitin		0.854302	0.91316	0.916259	0.932066	0.938818	1.00512	0.962378	0.987757	0.933627	0.888411	1.00819	0.885584	0.899399		0.89034	0.897062		0.935543	0.964906	0.956728	0.993239	0.865912	0.944673	0.908219	0.91115			0.864627			0.825352		0.837707		0.857952	0.828084		0.886064	0.868173	0.841784	0.819562	0.818834	0.804384
146	164455820	chitinase	Carbon Cycling	Carbon degradation	Chitin		0.907303	0.796621				0.822501				0.819871	0.83527				0.80042		0.755644				0.862279									0.850141			0.792541
147	111073781	chitinase	Carbon Cycling	Carbon degradation	Chitin		0.912721	0.846221		0.864616	0.864912	0.858606	0.850761	0.861863	0.875455	0.828937	0.865749				0.875256	0.871116	0.840428	0.844397	0.843901	0.849217	0.841546		0.881622		0.916637				0.827192		0.845494		0.889981	0.810921	0.826252	0.876091	0.855185	0.869059	0.860195	0.853334	0.830901		0.834329
148	103484181	chitinase	Carbon Cycling	Carbon degradation	Chitin			0.782149			0.795551	0.825694	0.810446	0.841327			0.805052																											1.04724
149	164456120	chitinase	Carbon Cycling	Carbon degradation	Chitin			0.857877	0.815655	0.823256	0.861976		0.847353	0.860367		0.815169	0.809496	0.854155			0.846304		0.906914	0.817957	0.801565	0.810706	0.80539				0.825649	0.844171		0.895645	0.840805	0.8849	0.895877		0.878644	0.871392	0.851828	0.846109	0.861845	0.808798	0.86759	0.848201	0.830979	0.902758	0.896295
150	164456082	chitinase	Carbon Cycling	Carbon degradation	Chitin		0.755507		0.813891			0.862298	0.835333	0.840621	0.845932	0.849811	0.84553	0.842852									0.821302				0.777326										0.808584
151	164455736	chitinase	Carbon Cycling	Carbon degradation	Chitin		1.13661			0.825146	0.872477	0.9273	0.90454	0.904869	0.84461	0.810222	0.92872	0.827037					0.911113		0.860665	0.861573	0.878222		0.835953		0.86644			0.810826			0.802244	1.09685	0.783706	0.845273		0.805927	0.847843	0.851604	0.867794	0.858655	0.82373	0.817867	0.85827
152	164455700	chitinase	Carbon Cycling	Carbon degradation	Chitin		0.738831			0.803833	0.840967	0.842266	0.816843	0.807505	0.822539	0.798086	0.823073				0.795534		1.00495								0.848082					0.838733	0.803489		0.830219		0.834578	0.828892		0.808448	0.798581	0.800336	0.806825		0.793905
153	193244809	chitinase	Carbon Cycling	Carbon degradation	Chitin					0.804686	0.854441	0.875657	0.835357	0.861992	0.868082	0.851861	0.860521	0.839074													0.774234								0.805691
154	164455442	chitinase	Carbon Cycling	Carbon degradation	Chitin		0.89182				0.856736	0.885142	0.897328	0.862438	0.865639	0.904226	0.905044	0.843615					0.944975		0.868874		0.853408	0.804061	0.836963		0.825614			0.792275			0.779447	0.875368	0.840906	1.05195	0.851013			0.796175	0.796015	0.805519
155	51869940	chitinase	Carbon Cycling	Carbon degradation	Chitin		0.744531				0.80053																							0.899596				0.787196						0.806939	0.906341
156	164455428	chitinase	Carbon Cycling	Carbon degradation	Chitin						0.816233		0.823001	0.828356	0.815279	0.799403	0.81019						0.778632		0.842993	0.850677	0.831683				0.7784					0.839246	0.804159		0.779877				0.843283	0.800638	0.832837	0.793037	0.831104	0.783535	0.795031
157	111073803	chitinase	Carbon Cycling	Carbon degradation	Chitin		0.786407					0.826894	0.808331	0.801171	0.788648											0.827836	0.860896				0.781452							1.06657		0.758288				0.817196
158	54778365	chitinase	Carbon Cycling	Carbon degradation	Chitin							0.814718											1.03367
159	103484195	chitinase	Carbon Cycling	Carbon degradation	Chitin							0.811821																												0.722484
160	103484189	chitinase	Carbon Cycling	Carbon degradation	Chitin							0.817229																						1.25986
161	111073797	chitinase	Carbon Cycling	Carbon degradation	Chitin							0.827455	0.831043		0.837868	0.844459	0.840766							0.828649			0.83566							0.797592
162	164455260	chitinase	Carbon Cycling	Carbon degradation	Chitin							0.821115		0.825331			0.922139						1.00055		0.873383	0.923966					0.838827							1.12661	0.8384	0.771961					0.79684
163	164456054	chitinase	Carbon Cycling	Carbon degradation	Chitin							0.810935				0.848681	0.806618		0.804029		0.809601						0.805518				0.850672			0.849808		0.866793	0.788357		0.887289			0.820425	0.837608		0.789315
164	164455616	chitinase	Carbon Cycling	Carbon degradation	Chitin								0.822801				0.843544										0.831345		0.828066								0.800284						0.794775		0.794985
165	133778508	chitinase	Carbon Cycling	Carbon degradation	Chitin		0.895516						0.808383		0.811769	0.805929	0.795803																					0.85743		0.81336
166	103484223	chitinase	Carbon Cycling	Carbon degradation	Chitin										0.8401								0.851745
167	103484191	chitinase	Carbon Cycling	Carbon degradation	Chitin										0.813844			0.821767
168	133778516	chitinase	Carbon Cycling	Carbon degradation	Chitin											0.809161											0.796644									0.847919										0.777515
169	164455830	chitinase	Carbon Cycling	Carbon degradation	Chitin											0.83189
170	54778257	chitinase	Carbon Cycling	Carbon degradation	Chitin												0.793488																						0.803855									0.786566	0.798085
171	164455584	chitinase	Carbon Cycling	Carbon degradation	Chitin												0.811649
172	164455724	chitinase	Carbon Cycling	Carbon degradation	Chitin		1.3843														0.809607
173	164455964	chitinase	Carbon Cycling	Carbon degradation	Chitin		0.789377																														0.897629
174	164455728	chitinase	Carbon Cycling	Carbon degradation	Chitin																																							0.791347				0.784727
175	164455364	chitinase	Carbon Cycling	Carbon degradation	Chitin																																								0.860724
176	385268909	chitinase	Carbon Cycling	Carbon degradation	Chitin																																												0.819985
177	164456186	chitinase	Carbon Cycling	Carbon degradation	Chitin		0.928266
178	164455668	chitinase	Carbon Cycling	Carbon degradation	Chitin		0.775078																											0.832039
179	164456058	chitinase	Carbon Cycling	Carbon degradation	Chitin		0.807794																																	0.781626
180	164455344	chitinase	Carbon Cycling	Carbon degradation	Chitin		0.810166																0.752206																	0.719197
181	164455832	chitinase	Carbon Cycling	Carbon degradation	Chitin		0.75688
182	164455558	chitinase	Carbon Cycling	Carbon degradation	Chitin		0.74573
183	164456022	chitinase	Carbon Cycling	Carbon degradation	Chitin		0.795274
184	54778301	chitinase	Carbon Cycling	Carbon degradation	Chitin		1.0212
185	51869936	chitinase	Carbon Cycling	Carbon degradation	Chitin		0.882891
186	189172254	chitinase	Carbon Cycling	Carbon degradation	Chitin																		0.738607											0.860917				0.787034
187	164456114	chitinase	Carbon Cycling	Carbon degradation	Chitin																		0.745805
188	164456108	chitinase	Carbon Cycling	Carbon degradation	Chitin																		0.72208																	0.841096
189	54778279	chitinase	Carbon Cycling	Carbon degradation	Chitin																		0.764093
190	164455286	chitinase	Carbon Cycling	Carbon degradation	Chitin																													1.11501
191	111073763	chitinase	Carbon Cycling	Carbon degradation	Chitin																													0.804643
192	164456202	chitinase	Carbon Cycling	Carbon degradation	Chitin																													0.80097				0.790842
193	193244789	chitinase	Carbon Cycling	Carbon degradation	Chitin																																	1.18586		0.768276
194	164455574	chitinase	Carbon Cycling	Carbon degradation	Chitin																																	0.852209
195	164455586	chitinase	Carbon Cycling	Carbon degradation	Chitin																																			0.722185
196	164455280	chitinase	Carbon Cycling	Carbon degradation	Chitin																																			0.889334
197	19526707	chitinase	Carbon Cycling	Carbon degradation	Chitin																																			1.0303
198	373459588	acetylglucosaminidase	Carbon Cycling	Carbon degradation	Chitin	0.872874	0.863387	0.928142	0.931125	0.935571	0.911431	0.968444	0.923916	0.910887	0.933609	0.910876	0.949289	0.888192	0.875665	0.89302	0.918228	0.873602	1.03315	0.911502	0.932345	0.94861	0.95988	0.903936	0.904203	0.878103	0.931055		0.876908	1.08591	0.86929	0.910273	0.931658	0.820286	0.914744	1.21602	0.943024	0.93119	0.923559	0.959927	0.909731	0.946635	0.931071	0.90884	0.940833
199	371720918	chitinase	Carbon Cycling	Carbon degradation	Chitin		0.943812	0.876315	0.833167	0.837523		0.848155	0.811688	0.818903								0.836263	0.851788				0.805535	0.823317	0.821383							0.868153	0.81876	0.989771	0.828597		0.812037			0.800647	0.79122	0.808578	0.821688	0.789079	0.818287
200	371718015	chitinase	Carbon Cycling	Carbon degradation	Chitin											0.813893	0.841843						0.864441											0.777633					0.794704	0.795972				0.809926
201	269791353	acetylglucosaminidase	Carbon Cycling	Carbon degradation	Chitin	1.01083	1.14327	1.0954	1.06096	1.05083	1.05043	1.04954	1.06613	1.05662	1.06357	1.08604	1.09816	1.05558	1.06499	1.03313	1.09212	1.03978	1.38926	1.04688	1.04713	1.03105	1.07818	1.04919	1.05467	1.02023	1.09184	1.03866	1.0585	1.09294	1.06271	1.06125	1.11877	1.14228	1.14107	1.12144	1.09967	1.09736	1.10722	1.08465	1.11499	1.11044	1.08335	1.10383	1.11332
202	225871735	acetylglucosaminidase	Carbon Cycling	Carbon degradation	Chitin	1.02869	1.02982	1.08552	1.07052	1.08726	1.10832	1.11231	1.1148	1.11795	1.11559	1.12481	1.12798	1.09317	1.01431	0.950984	1.05256	1.02094	1.03884	1.02408	1.06206	1.05274	1.11729	1.07473	1.06874	1.04687	1.09502	0.957647	1.01043	1.01999	0.974745	1.05319	1.00294	1.10774	1.01833	0.935796	1.01234	1.01113	0.949793	1.01877	0.980812	1.01934	0.982039	0.972092	0.970774
203	225791589	chitinase	Carbon Cycling	Carbon degradation	Chitin	0.909411	0.911433	1.02985	1.0087	1.00812	0.916047	0.979693	0.965634	0.905332	0.984925	1.01693	1.00043	0.960284	0.882161	0.889672	0.998895	0.965207	0.918806	0.945216	0.965732	0.948326	0.969117	0.905691	0.959008	0.925938	0.984002	0.886598	0.947684	0.883718	0.944604	0.995297	0.933652	0.793199	0.973716		0.958132	0.943443	0.901422	0.937109	0.944516	0.948177	0.854639	0.948643	0.946022
204	225794504	chitinase	Carbon Cycling	Carbon degradation	Chitin		0.757062	0.842406	0.832058	0.831759					0.8494	0.854562					0.780622												0.811062			0.843617	0.797849		0.790329	0.784922	0.790575			0.811164	0.793333
205	358752898	chitinase	Carbon Cycling	Carbon degradation	Chitin	0.89999	1.02199	0.948344	0.926157	0.945561	0.937355	0.957779	0.956855	0.967255	0.961395	0.977627	0.980058	0.96982	0.892896	0.898023	0.939802	0.894232	0.975177	0.906039	0.931383	0.927632	0.941348	0.941654	0.913383	0.885031	0.937472	0.830558	0.878629	0.799386	0.853848	0.931595	0.886706	0.87761	0.944741	0.891714	0.91114	0.887272	0.874585	0.853227	0.905522	0.886567	0.871567	0.872898	0.879122
206	358754972	acetylglucosaminidase	Carbon Cycling	Carbon degradation	Chitin	0.835123	0.741125	0.955157	0.919495	0.930894	0.871722	0.93554	0.863883	0.889812	0.904895	0.951914	0.846477	0.947089	0.849184	0.883174	0.910139	0.905469	0.85542		0.870576	0.872028	0.858063		0.896691	0.850699	0.80137	0.843768	0.891317	0.87022	0.895913	0.95648	0.923767		0.924661		0.920189	0.895634	0.871366	0.882381	0.891234	0.860114	0.893659	0.889307	0.887762
207	374310679	acetylglucosaminidase	Carbon Cycling	Carbon degradation	Chitin	0.825487	0.975802	0.907734	0.868789	0.878041	0.879017	0.954716	0.920414	0.899614	0.9383	0.94266	0.934387	0.920023	0.826726	0.834269	0.90218	0.830796	1.048	0.860896	0.904517	0.890368	0.915709	0.868627	0.886873	0.845196	0.886881		0.841446	0.979884		0.877281	0.877113	0.939953	0.849921	0.945025	0.880266	0.831954	0.84766	0.906457	0.906413	0.859214	0.889363	0.835009	0.813342
208	358755007	chitinase	Carbon Cycling	Carbon degradation	Chitin			0.847138		0.86578						0.855219		0.877098																0.825744		0.845336	0.837908		0.801904		0.828904	0.798314				0.774714	0.788093	0.775551	0.821296
209	321165351	acetylglucosaminidase	Carbon Cycling	Carbon degradation	Chitin	0.893501	0.990789	0.959894	0.949553	0.919581	0.927409	0.93723	0.953247	0.947196	0.932718	0.971771	0.984815	0.920642	0.922485	0.942458	0.945666	0.94338	1.1062	0.90014	0.944346	0.921953	0.963351	0.934304	0.944603	0.892297	0.949433	0.925242	0.922344	0.992751	0.915757	0.962521	0.992346	1.23976	0.988011	1.17367	0.963744	0.974944	1.00456	0.974811	0.970247	0.98561	0.986543	0.969999	0.998994
210	321163417	acetylglucosaminidase	Carbon Cycling	Carbon degradation	Chitin	1.13625	1.10902	1.24567	1.19952	1.20016	1.18906	1.17649	1.20556	1.21334	1.20283	1.23521	1.23438	1.20911	1.20786	1.18755	1.23591	1.21364	1.28141	1.20144	1.22542	1.20159	1.20907	1.19444	1.22549	1.17836	1.25297	1.16998	1.20975	1.09875	1.21383	1.18438	1.25639	1.13586	1.23645	1.38016	1.22891	1.21511	1.23996	1.23151	1.26094	1.23958	1.2303	1.22934	1.25351
211	390412458	acetylglucosaminidase	Carbon Cycling	Carbon degradation	Chitin	0.964052	1.04658	1.0239	0.983846	1.00676	0.956543	0.974898	0.996514	0.929612	1.05937	1.04216	0.991803	0.956887	0.947736	0.98024	1.00968	0.97457	1.01704	0.938078	0.984946	0.965281	0.979901	1.01206	1.01613	0.962812	1.02419	0.901238	0.966584	0.937381	0.946324	1.00212	0.997908	1.05339	0.997319	0.860506	1.00433	0.976979	0.954249	0.974988	0.978139	0.999249	0.985876	0.953389	0.992898
212	390411331	chitinase	Carbon Cycling	Carbon degradation	Chitin			0.865094	0.89586	0.899901	0.882527	0.931167	0.882425	0.850572	0.934546	0.905352	0.894063			0.84595	0.88667						0.886524	0.890119	0.884381		0.892324		0.829219			0.923181	0.827324		0.822313		0.829923	0.834248	0.821476	0.840779	0.818742	0.827811	0.823132		0.810684
213	390959590	acetylglucosaminidase	Carbon Cycling	Carbon degradation	Chitin		0.875907	0.902353	0.835772	0.871693	0.887416	0.899581	0.865053	0.875219	0.897069	0.895084	0.895477	0.875192			0.852754		0.801345		0.874826	0.834146	0.874024	0.820379	0.820511		0.815364			0.894306			0.826635	0.863546	0.881841	0.789581	0.842878	0.836766		0.814526	0.814304	0.841646	0.809564
214	319925415	acetylglucosaminidase	Carbon Cycling	Carbon degradation	Chitin	0.839603	0.868	0.99508	0.972754	0.996001	0.958875	1.02268	0.991616	0.993685	1.01065	1.01414	1.01211	0.996443	0.904899	0.940585	0.96219	0.956322	1.04138	0.941606	0.991541	0.958136	1.02175	0.979534	0.95883	0.933411	0.983187	0.893656	0.923227	0.905669	0.953811	0.983188	0.955761	0.872654	0.972149	1.43838	0.973647	0.930166	0.929104	0.946687	0.976648	0.951881	0.966495	0.947379	0.939537
215	319924947	chitinase	Carbon Cycling	Carbon degradation	Chitin	0.900172	1.43282	0.976839	0.93624	0.969918	0.974242	1.02272	0.974905	0.992113	1.01608	1.01362	1.00331	0.970415	0.913031	0.898711	0.960275	0.946486	0.878887	0.931733	0.99425	0.955255	1.00945	0.976615	0.948963	0.941207	1.00312	0.86469	0.920576	0.908303	0.905126	0.982094	0.934141	0.814239	0.948523	0.882915	0.95094	0.920073	0.926424	0.964179	0.924136	0.95684	0.924804	0.903293	0.918157
216	320105585	acetylglucosaminidase	Carbon Cycling	Carbon degradation	Chitin	0.828575	0.754747	0.905863	0.886237	0.872259	0.875359	0.961159	0.905658	0.94995	0.881207	0.920963	0.855174	0.869974	0.856501	0.836518	0.83465		0.848427	0.879233	0.924459	0.910518	0.935447	0.869119	0.836147		0.844181							0.775137	0.787854	0.711697	0.782809			0.820193	0.798315	0.800492		0.787061
217	320106667	acetylglucosaminidase	Carbon Cycling	Carbon degradation	Chitin		0.753976	0.842783	0.803911	0.835372						0.833635	0.794748																				0.800428		0.786954		0.791843			0.834391		0.793683			0.784522
218	319927006	chitinase	Carbon Cycling	Carbon degradation	Chitin		1.04164		0.829439	0.814509	0.865107	0.890064	0.869022	0.847007	0.874593	0.869169	0.865412	0.845671		0.822306	0.78985		0.920734		0.817906		0.858106	0.813193	0.836872		0.829452			0.936654		0.858199	0.82757	0.887331	0.822181	0.872721	0.818259	0.800663		0.825417	0.806139	0.803665	0.811045	0.850885	0.804831
219	116222446	chitinase	Carbon Cycling	Carbon degradation	Chitin			0.843616	0.818381	0.837272	0.893647	0.852654	0.811627	0.881791	0.896332	0.856572	0.882258	0.879374			0.812331		0.878191			0.818276	0.800213	0.843608	0.841938		0.847073		0.816194			0.892655	0.834264		0.827243		0.804192	0.922268	0.80757	0.798251	0.834218	0.81953	0.834777	0.836812	0.807115
220	116619936	chitinase	Carbon Cycling	Carbon degradation	Chitin																																			1.02546
221	94552570	acetylglucosaminidase	Carbon Cycling	Carbon degradation	Chitin						0.814711
222	88815118	acetylglucosaminidase	Carbon Cycling	Carbon degradation	Chitin		0.889171	0.982126	0.94341	0.932494	0.961281	1.02072	1.00988	1.01912	0.989459	0.997773	1.00407	0.985214	0.911536	0.930669	0.974773	0.933553	0.905277	0.932115	0.963788	0.978993	0.982035	0.997467	1.00789	0.938613	0.997055	0.864893	0.922891	0.88891	0.928496	0.987125	0.964073	0.841947	0.932934	0.793662	0.933164	0.926146	0.931472	0.996247	0.974816	0.96483	0.919676	0.922142	0.937169
223	88813896	chitinase	Carbon Cycling	Carbon degradation	Chitin		0.797251	0.903752	0.910316	0.872204	0.937068	0.951916	0.968627	0.976394	0.88762	0.92412	1.0146	0.855226	0.878498		0.841538		0.761142	0.89772	0.940913	0.929167	0.937205	0.851319	0.90408	0.876808	0.902925					0.892018	0.891231	0.793672	0.875821	0.764672	0.858696	0.810573	0.834975	0.895088	0.871737	0.873493		0.857536	0.840332
224	117647746	acetylglucosaminidase	Carbon Cycling	Carbon degradation	Chitin	0.964453	1.05855	1.06352	1.02987	1.02121	1.0225	1.03679	1.03921	1.05633	1.04771	1.06916	1.07311	1.04809	0.999906	0.99356	1.04186	0.994628	0.975594	1.01114	1.02471	1.01408	1.0301	1.02409	1.02578	0.985456	1.03891	0.962569	1.0116	0.897431	1.0084	1.00555	1.06327	0.984426	1.08026	1.00677	1.03144	1.0279	1.0445	1.03415	1.06208	1.05574	1.03589	1.0341	1.0445
225	117928665	chitinase	Carbon Cycling	Carbon degradation	Chitin	1.15302	1.22512	1.2361	1.19687	1.20065	1.18416	1.16946	1.211	1.20237	1.19302	1.22639	1.21252	1.17608	1.1672	1.15623	1.20446	1.1319	1.24503	1.15054	1.17001	1.15611	1.16084	1.17195	1.15885	1.14412	1.22766	1.15702	1.19224	1.17727	1.17605	1.14471	1.23257	1.0817	1.28899	1.52132	1.2288	1.23245	1.22053	1.22976	1.22185	1.21874	1.2071	1.25367	1.24253
226	117927811	chitinase	Carbon Cycling	Carbon degradation	Chitin	0.942854	0.862914	1.00992	0.965624	1.00189	1.02395	1.00914	1.01367	1.03984	1.03197	1.04239	1.05773	1.0159	0.91878	0.886505	0.963556	0.968265	0.921703	0.944523	0.997348	0.997237	1.02606	0.978843	0.954938	0.929553	0.977026	0.883	0.926182	0.907315	0.929355	0.986911	0.934317		0.968524	0.79835	0.967715	0.936405	0.883471	0.949952	0.924467	0.94956	0.889436	0.876606	0.902957
227	117929240	chitinase	Carbon Cycling	Carbon degradation	Chitin	1.25503	1.5307	1.35794	1.34104	1.33012	1.33284	1.28581	1.32653	1.305	1.33455	1.34565	1.34799	1.29796	1.3103	1.28872	1.35864	1.28507		1.2881	1.32183	1.32235	1.31824	1.31277	1.31831	1.27977	1.37281	1.27918	1.34626	1.3539	1.27934	1.25782	1.36778	1.23246	1.41743		1.37575	1.37542	1.33089	1.37536	1.37307	1.34036	1.35954	1.4006	1.37074
228	117648274	chitinase	Carbon Cycling	Carbon degradation	Chitin	0.913853	0.78512	0.998109	0.980059	0.982178	0.989068	1.04787	1.01565	1.00465	1.02338	1.03711	1.02957	1.00656	0.90495	0.880136	0.965539	0.936701	0.90731	0.935318	0.966827	0.974517	1.00042	0.964657	0.953459	0.918288	0.963207		0.852619	0.879878	0.848687	0.918006	0.923847		0.93209	0.787152	0.94566	0.916646	0.883031	0.930856	0.911183	0.932708	0.906098	0.876881	0.885552
229	227494347	acetylglucosaminidase	Carbon Cycling	Carbon degradation	Chitin	0.985542	0.906491	1.08005	1.0453	1.05523	1.04136	1.0451	1.06629	1.05416	1.07522	1.0743	1.09324	1.06764	1.02294	1.03368	1.06964	1.05626	0.982193	1.03555	1.06377	1.05077	1.08231	1.06303	1.06989	1.01601	1.10806	0.988194	1.06957	1.06434	1.0271	1.0547	1.08954	0.887248	1.12104	0.905267	1.0895	1.06953	1.06328	1.11159	1.09603	1.07975	1.09835	1.08691	1.08896
230	365825509	acetylglucosaminidase	Carbon Cycling	Carbon degradation	Chitin	0.890411		0.930752	0.878064	0.900697	0.880887	0.990213	0.946699	0.94633	0.957199	0.934312	0.975617	0.930786	0.897033	0.94112	0.949632	0.934884	0.936163	0.968157	0.977436	0.960266	1.01629	0.936825	0.959299	0.880097	0.94424	0.848457	0.875917	1.12596	0.925291	0.970335	0.958764	0.811104	0.902178	0.851875	0.90708	0.88455	0.955232	0.975514	1.00847	0.975922	0.965426	0.883894	0.93878
231	365257073	acetylglucosaminidase	Carbon Cycling	Carbon degradation	Chitin																													0.793872
232	315312361	acetylglucosaminidase	Carbon Cycling	Carbon degradation	Chitin	0.989238	1.0875	1.08922	1.03589	1.0731	1.01061	1.01553	1.03372	1.06343	1.09161	1.0864	1.00811	1.06009	1.01096	1.01029	1.05005	0.992986	1.11876	0.971634	0.983006	0.979969	0.991039	1.06236	1.07055	1.03421	1.10403	0.990925	1.06375	1.01398	1.03014	1.04428	1.07534	0.983302	1.10481	1.40381	1.03427	1.04643	1.0715	1.07123	1.07142	1.07029	1.05308	1.10565	1.07803
233	227498100	acetylglucosaminidase	Carbon Cycling	Carbon degradation	Chitin	0.961624	0.820414	1.09089	1.03097	1.07419	1.02038	0.98394	1.02225	1.00324	1.0786	1.06074	1.07453	1.02257	0.985947	1.00139	1.04547	0.979378	0.922456	0.936118	0.950877	0.945577	0.954073	1.02666	1.01068	0.98418	1.07847	0.976019	0.996038	0.932496	1.00262	1.04112	1.06575	1.0536	1.06847	0.873345	1.00478	1.02914	1.02732	1.02029	1.0728	1.02216	1.021	1.04787	1.04152
234	226834586	acetylglucosaminidase	Carbon Cycling	Carbon degradation	Chitin		0.965775	0.894103	0.908469	0.931254	0.907199	0.963164	0.947362	0.925717	0.960457	0.955358	0.956104	0.929637		0.849484	0.867041	0.864188	0.871886	0.850261	0.899362	0.89636	0.967528	0.89936	0.908057	0.889779	0.896625		0.861394	0.936389	0.837523	0.904428	0.8568	0.837454	0.88254	0.91567	0.890094	0.848237	0.824389	0.891896	0.859761	0.879267	0.885963	0.863432	0.830223
235	296931113	acetylglucosaminidase	Carbon Cycling	Carbon degradation	Chitin		0.826364	0.879329	0.841681	0.862991	0.882797	0.857348	0.844274	0.851309	0.88914	0.925407	0.86711	0.892639			0.840821	0.82654					0.854002	0.895195	0.827772		0.866311			0.819765		0.877079	0.829696		0.858799	0.811707	0.903824	0.849777	0.801589		0.804814	0.840863			0.806822
236	269933986	acetylglucosaminidase	Carbon Cycling	Carbon degradation	Chitin	1.08836	1.02372	1.17828	1.16231	1.14494	1.14492	1.10167	1.13515	1.1385	1.129	1.13825	1.13497	1.13576	1.10321	1.11041	1.13568	1.11348	1.07629	1.11854	1.12352	1.12024	1.14841	1.123	1.11566	1.07875	1.15824	1.11443	1.16312	1.00739	1.11753	1.11678	1.16362	1.11876	1.17344	1.13209	1.17184	1.16998	1.13974	1.16054	1.17631	1.15286	1.16978	1.1628	1.15827
237	256379342	chitinase	Carbon Cycling	Carbon degradation	Chitin	0.89256	0.886285	0.95591	0.952377	0.963658	0.916792	0.939282	0.915714	0.919318	0.964298	0.981162	0.907633	0.914678	0.878353	0.932032	0.958099	0.899168	1.15161	0.900571	0.929921	0.927545	0.967999	0.956523	0.962727	0.900484	0.991078	0.898844	0.914672	0.885821	0.935753	0.972052	0.999958	1.1156	0.974195	1.18155	1.0386	0.963188	0.967786	0.974615	0.978832	0.970867	0.970876	0.98186	0.978456
238	255919536	acetylglucosaminidase	Carbon Cycling	Carbon degradation	Chitin	0.994812	0.979901	1.05231	1.06735	1.0736	1.01798	0.998595	1.06917	1.03929	1.06166	1.06706	1.06339	1.00639	1.00818	0.979118	1.06128	0.996478	1.10663	1.00316	1.01405	0.995855	1.04122	0.992063	1.03489	0.999192	1.07817	0.986974	1.0199	1.08576	1.01497	1.03666	1.05485	0.960573	1.0688	1.1749	1.05166	1.05036	1.023	1.05374	1.04985	1.03824	1.03183	1.05932	1.05986
239	229819788	acetylglucosaminidase	Carbon Cycling	Carbon degradation	Chitin	1.20583	1.39274	1.27599	1.25756	1.24042	1.25531	1.18261	1.23891	1.24035	1.2243	1.27136	1.25229	1.2291	1.24279	1.22212	1.27521	1.20927	1.50396	1.21815	1.21788	1.21379	1.21912	1.21239	1.22299	1.17203	1.28927	1.23748	1.24944	1.60613	1.24454	1.20298	1.29786	1.31252	1.33786	1.34382	1.28677	1.3114	1.29757	1.28214	1.2976	1.28431	1.27148	1.31866	1.31081
240	256361016	acetylglucosaminidase	Carbon Cycling	Carbon degradation	Chitin	0.856988	1.00716	0.901286	0.878388	0.891172	0.944569	0.917521	0.925868	0.925011	0.916422	0.936337	1.00432	0.921465	0.908123	0.899947	0.907721	0.92513	0.922575	0.907895	0.916528	0.902963	0.881962	0.893354	0.90946		0.906381	0.928807	0.883941	1.06271	0.913508	0.936926	0.969348		0.968457	1.29875	0.921054	0.952305	0.973812	0.939869	0.979476	0.952575	0.955108	0.948449	0.960148
241	256361491	chitinase	Carbon Cycling	Carbon degradation	Chitin	1.10615	0.876521	1.19256	1.19983	1.20171	1.16724	1.15389	1.17827	1.16076	1.18235	1.19874	1.21898	1.15906	1.12534	1.15469	1.21512	1.1624	0.961642	1.14826	1.18272	1.20156	1.1942	1.20674	1.19132	1.16373	1.23101	1.12622	1.19183	1.01075	1.13374	1.11718	1.18323	0.824414	1.23176	0.795807	1.18014	1.20191	1.12092	1.1984	1.20713	1.16693	1.1606	1.22758	1.16633
242	256395125	chitinase	Carbon Cycling	Carbon degradation	Chitin	0.871143	0.778262	0.894194	0.920588	0.907288	0.882991	0.877126	0.886203	0.891572	0.896102	0.94969	0.920009	0.912823	0.841324	0.85421	0.866059	0.865748	0.777749	0.847628	0.850152	0.869118	0.835793	0.874462	0.888402		0.924069	0.832766	0.853116			0.898127	0.863213		0.885926	0.753409	0.861413	0.877307	0.847322	0.854283	0.863639	0.864143	0.845438	0.919564	0.889751
243	256362530	acetylglucosaminidase	Carbon Cycling	Carbon degradation	Chitin	0.978216	0.95118	1.04472	1.03146	1.03003	1.06424	1.06289	1.07373	1.06774	1.00928	1.02978	1.07426	1.00385	1.04007	1.017	1.0391	1.01371	1.16791	1.04144	1.05166	1.04521	1.05299	1.01684	1.01246	0.986094	1.04685	0.957625	0.982065	1.13271	0.997884	1.0132	1.03929	0.985289	1.03077	1.09095	1.01898	1.00889	1.04396	1.04551	1.0493	1.04934	1.03566	1.03005	1.05601
244	256393366	chitinase	Carbon Cycling	Carbon degradation	Chitin	0.835293	0.779821	0.901519	0.847256	0.874155	0.892627	0.919851	0.894536	0.885112	0.905692	0.903519	0.921975	0.88238	0.815143		0.842632	0.856972	0.741985	0.836939	0.862982	0.874806	0.871505	0.883699	0.913189	0.85042	0.878816					0.876344	0.808685	0.907414	0.85484	0.923147	0.815299	0.808993			0.806535	0.805065	0.84417		0.7725
245	256355843	chitinase	Carbon Cycling	Carbon degradation	Chitin	1.17339	1.40895	1.30689	1.23184	1.2644	1.26133	1.29658	1.27655	1.25943	1.30193	1.31206	1.30405	1.2751	1.23291	1.24672	1.27136	1.2373	1.37165	1.21995	1.24636	1.23253	1.27906	1.27258	1.29563	1.22012	1.30011	1.16625	1.23121	1.31469	1.24453	1.22369	1.30086	1.35202	1.29704	1.30625	1.27483	1.24648	1.2783	1.29108	1.3121	1.29746	1.28248	1.26517	1.27708
246	256389660	chitinase	Carbon Cycling	Carbon degradation	Chitin	0.979348	1.16763	1.07706	1.04504	1.05291	1.01779	1.04971	1.02808	1.05068	1.07327	1.06534	1.06652	1.02081	1.02768	1.01658	1.05398	0.978711	1.18922	0.999837	1.04073	1.00312	1.0553	1.03163	1.05565	0.980901	1.06461	0.977218	1.0345	0.990508	1.00904	1.04055	1.05045	0.907361	1.06638	1.12226	1.05108	1.03725	1.03207	1.04778	1.03104	1.02818	1.02379	1.04609	1.0404
247	256393948	acetylglucosaminidase	Carbon Cycling	Carbon degradation	Chitin	1.15845	1.15364	1.23605	1.20873	1.20316	1.20312	1.18625	1.21371	1.22229	1.19659	1.22753	1.21751	1.1896	1.18981	1.18375	1.22321	1.18346	1.28575	1.19166	1.22038	1.20785	1.21479	1.18169	1.20754	1.16322	1.25486	1.14888	1.18751	1.18921	1.17069	1.15982	1.24223	1.19675	1.26534	1.17839	1.22726	1.22482	1.21868	1.21683	1.18758	1.22526	1.20338	1.23726	1.2381
248	256396302	chitinase	Carbon Cycling	Carbon degradation	Chitin		0.750823	0.813532	0.816992	0.826202	0.840279	0.870888	0.830576	0.840709	0.861326	0.844093	0.848788	0.853283													0.790214					0.84467					0.806375			0.793392
249	256363045	acetylglucosaminidase	Carbon Cycling	Carbon degradation	Chitin		0.776417	0.931348	0.873226	0.882622	0.880936	0.906459	0.862208	0.864001	0.935954	0.895947	0.902443	0.874093			0.897403				0.839276	0.836245	0.831403	0.865619	0.877997		0.902865			0.859338		0.905274	0.849726		0.871463		0.856348	0.834159		0.865816	0.840298	0.854032	0.814424	0.861915	0.850838
250	256393792	chitinase	Carbon Cycling	Carbon degradation	Chitin						0.813046		0.835173	0.837073		0.794632	0.855416				0.806513		0.834438								0.806563			0.85067										0.815125
251	256359122	chitinase	Carbon Cycling	Carbon degradation	Chitin
252	12661158	chitinase	Carbon Cycling	Carbon degradation	Chitin	0.913457	1.05691	0.978757	0.957815	0.98905	0.958568	0.938954	0.973538	0.968846	0.982254	1.01545	0.982886	0.97072	0.88019	0.929897	0.944231	0.93324	1.0745	0.932893	0.901743	0.915678	0.955763	0.964443	0.949286	0.908067	0.990928	0.886982	0.894617	1.05535	0.901469	0.959445	0.965191	1.03971	0.949958	1.09828	0.925037	0.931752	0.943304	0.945946	0.96611	0.922664	0.934999	0.97376	0.956361
253	296020516	acetylglucosaminidase	Carbon Cycling	Carbon degradation	Chitin	1.21192	1.46565	1.27448	1.25659	1.26937	1.25857	1.26562	1.25269	1.26126	1.26349	1.29267	1.26926	1.24007	1.19375	1.18537	1.25577	1.18949	1.36816	1.19961	1.24922	1.22828	1.26761	1.25866	1.25217	1.18679	1.22864	1.17175	1.22227	1.36225	1.18934	1.18813	1.23661	1.39036	1.30051	1.46415	1.25854	1.24823	1.20385	1.22914	1.2502	1.22972	1.21503	1.23163	1.21132
254	256560559	acetylglucosaminidase	Carbon Cycling	Carbon degradation	Chitin	0.879036	0.981022	0.942954	0.967375	0.965738	0.949904	0.967135	0.963514	0.962171	0.951001	0.977363	0.975992	0.948717	0.941956	0.860013	0.923911	0.889788	0.820635	0.899114	0.937529	0.929367	0.932591	0.930791	0.913619	0.879873	0.942334	0.865059	0.872751	0.880894	0.827025	0.954139	0.911598	0.840552	0.969351	0.742444	0.918073	0.92061	0.889921	0.926195	0.896438	0.959744	0.883864	0.90555	0.925619
255	256560135	chitinase	Carbon Cycling	Carbon degradation	Chitin																													0.902816
256	386772499	acetylglucosaminidase	Carbon Cycling	Carbon degradation	Chitin			0.829232	0.825779	0.859716	0.831914	0.875233	0.884113	0.895536	0.867856	0.879113	0.906535	0.847457							0.815762	0.807944	0.834729	0.822301			0.7993					0.863797			0.799703			0.798348
257	158112437	acetylglucosaminidase	Carbon Cycling	Carbon degradation	Chitin	0.881891		0.96575	0.920153	0.910874	0.939228	0.864871	0.906789	0.942922	0.920584	0.884333	0.873034	0.873437	0.954695	0.916594	0.950846	0.925662	0.938907	0.921715	0.934679	0.921401	0.968355	0.880131	0.907013	0.866413		0.917128	0.923416	0.990577	0.909771	0.950105	1.00653	1.12032	1.00223			0.982424	1.01396	0.9911	0.997798		0.950942	0.994268	1.00965
258	111220352	acetylglucosaminidase	Carbon Cycling	Carbon degradation	Chitin	0.892747	0.821083	0.936793	0.921033	0.925782	0.921036	0.932752	0.968329	0.947338	0.965757	0.96569	0.956974	0.893075			0.890984	0.851463	1.15541	0.860199	0.889282	0.851065	0.918216	0.910026	0.899899	0.884504	0.936767			0.792933		0.918277	0.826382	0.855134	0.853892	0.816552	0.851448	0.827592		0.832251		0.851331	0.815927	0.820678	0.819375
259	229861645	chitinase	Carbon Cycling	Carbon degradation	Chitin	1.17196	1.13941	1.2519	1.20159	1.21264	1.19417	1.16979	1.22977	1.20588	1.20366	1.23981	1.23325	1.19141	1.20043	1.18794	1.24572	1.18002	1.40881	1.1907	1.20396	1.18668	1.20638	1.19371	1.2215	1.17402	1.25057	1.17232	1.20422	1.1755	1.19249	1.16663	1.24665	1.29252	1.27098	1.28997	1.22412	1.23292	1.23885	1.22735	1.24583	1.21928	1.21515	1.24126	1.23073
260	290570846	chitinase	Carbon Cycling	Carbon degradation	Chitin	1.18025	1.14349	1.26068	1.21034	1.21051	1.2151	1.19192	1.24687	1.22607	1.21305	1.2359	1.24942	1.18782	1.22002	1.20896	1.25213	1.19122	1.41005	1.20385	1.23185	1.21528	1.22658	1.18295	1.21887	1.15052	1.25168	1.17461	1.22401	1.17449	1.19693	1.18828	1.26759	1.29308	1.27334	1.28316	1.22575	1.22684	1.25036	1.23442	1.24874	1.23016	1.23041	1.25682	1.25303
261	290568106	acetylglucosaminidase	Carbon Cycling	Carbon degradation	Chitin	1.14784	1.45926	1.2602	1.19184	1.21617	1.20645	1.18165	1.25059	1.23733	1.21173	1.24647	1.23733	1.22221	1.21056	1.18101	1.25136	1.14743	1.28045	1.17702	1.20417	1.19655	1.18197	1.19736	1.1914	1.18096	1.26094	1.16884	1.19662	1.30665	1.20559	1.18274	1.28152	1.05321	1.27628	1.21845	1.21763	1.20253	1.26389	1.23217	1.2745	1.25647	1.22998	1.26284	1.27382
262	291303320	acetylglucosaminidase	Carbon Cycling	Carbon degradation	Chitin	0.849582	1.14754	0.928042	0.941346	0.919077	1.03258	1.00589	1.00011	1.00393	0.909536	0.940082	0.984318	0.916717	0.915713	0.90363	0.962597	0.878054	0.958328	0.922806	0.978745	0.978588	1.00711	0.913534	0.903954	0.916377	0.970307	0.884195	0.910403	0.9734	0.931059	0.940512	1.00025	1.01146	0.999056	1.40679	0.986516	0.984035	0.988368	1.02294	1.01483	0.975076	0.967261	0.98126	0.99604
263	290570988	chitinase	Carbon Cycling	Carbon degradation	Chitin		0.959737	0.798996		0.807847	0.816099					0.822159	0.820601						0.756564											0.822798			0.784893	0.888246	0.823273	0.815329					0.819081		0.837398	0.805672	0.811821
264	291298262	chitinase	Carbon Cycling	Carbon degradation	Chitin			0.828172			0.861017	0.867511	0.898565	0.880836	0.843869		0.893805	0.836864			0.809642		0.76963	0.844276	0.824117	0.850906	0.872158				0.792513						0.788845	0.976964							0.796139
265	229749243	chitinase	Carbon Cycling	Carbon degradation	Chitin		1.13078	0.807856	0.860937	0.852004	0.871584	0.867692	0.846233	0.873969	0.84383	0.829376	0.922836	0.877903	0.818843	0.852702	0.846505	0.828197	0.911905	0.866383	0.878787	0.884532	0.905325	0.859963	0.90188	0.828552	0.825573		0.824372	0.913114	0.835399	0.910705	0.871412	0.934742	0.828811	1.01738	0.866736	0.809858	0.868722	0.873944	0.91715	0.847701	0.84049	0.799987	0.814199
266	229863099	chitinase	Carbon Cycling	Carbon degradation	Chitin			0.866842	0.84513	0.801495	0.878522	0.896691	0.884035	0.910213		0.82271	0.81885				0.796786		0.796753	0.845293	0.88872	0.852964	0.890087				0.883096						0.818218	1.0759			0.810915				0.80641	0.790916	0.811725		0.773179
267	291300559	acetylglucosaminidase	Carbon Cycling	Carbon degradation	Chitin			0.813787		0.844712			0.826837		0.845319	0.84781	0.855678				0.812064		0.761242				0.85692	0.814587			0.812935					0.844737	0.788321								0.79657
268	229861497	chitinase	Carbon Cycling	Carbon degradation	Chitin		0.758201
269	84381321	acetylglucosaminidase	Carbon Cycling	Carbon degradation	Chitin	1.0622	1.26778	1.19626	1.12122	1.12951	1.13948	1.14886	1.15531	1.15236	1.1385	1.17575	1.15894	1.15351	1.12894	1.13062	1.16998	1.114	1.16914	1.13658	1.1471	1.14296	1.12828	1.1197	1.1263	1.07429	1.16429	1.07973	1.1126	0.954637	1.12161	1.12165	1.18498	1.31282	1.15654	0.989926	1.15963	1.13319	1.17653	1.15011	1.18891	1.18016	1.15986	1.15886	1.17326
270	84381458	acetylglucosaminidase	Carbon Cycling	Carbon degradation	Chitin		0.762674	0.894127	0.843006	0.895209	0.87762	0.919316	0.902507	0.928851	0.90883	0.92879	0.941706	0.873387	0.821762		0.846717	0.837349	0.830172	0.855528	0.890461	0.864381	0.915816	0.92636	0.89649	0.879861	0.870996		0.82407	0.780777	0.815404	0.901622	0.812575		0.828728		0.797146			0.833001	0.773645	0.833622	0.795309
271	84495291	acetylglucosaminidase	Carbon Cycling	Carbon degradation	Chitin																																			1.05141
272	256685013	acetylglucosaminidase	Carbon Cycling	Carbon degradation	Chitin	0.834382	1.10532	0.944354	0.89937	0.920941	0.924152	0.924571	0.929351	0.945826	0.95822	0.944202	0.950463	0.959509	0.857764	0.849596	0.883131	0.878256	0.849161	0.855564	0.915562	0.904471	0.943147	0.9001	0.849061	0.866104	0.888711	0.859437	0.835198	0.894288	0.878228	0.924586	0.90651	0.778776	0.898511		0.861438	0.816399	0.830022	0.866795	0.919305	0.897045	0.848366	0.86112	0.855984
273	256686144	chitinase	Carbon Cycling	Carbon degradation	Chitin	0.856436	0.830507	0.892388	0.825902	0.818911	0.874829	0.904094	0.888963	0.90071	0.871905	0.854164	0.914847	0.887037		0.847174	0.870919		0.791115	0.894504	0.882327	0.905124	0.863867	0.835872	0.838607		0.912812				0.835889	0.885259	0.936647	0.889708	0.916631	0.789222	0.870472	0.82178	0.914905	0.913793	0.944494	0.903659	0.906157	0.92756	0.914637
274	147829157	acetylglucosaminidase	Carbon Cycling	Carbon degradation	Chitin		0.768928	0.85351	0.862276	0.860269	0.851979	0.934729	0.904419	0.883419	0.921542	0.873573	0.851041	0.865952	0.833629	0.819954	0.889027	0.844648	0.787027	0.877277	0.911303	0.914334	0.868266	0.794786	0.858827		0.896278				0.830999		0.869608		0.834133	0.787951	0.882383	0.8683	0.854358	0.911704	0.877291	0.860544	0.806173	0.877222	0.869537
275	381396659	acetylglucosaminidase	Carbon Cycling	Carbon degradation	Chitin												0.834549																					0.899186
276	323358715	chitinase	Carbon Cycling	Carbon degradation	Chitin	1.07959	0.951231	1.18342	1.17548	1.17581	1.165	1.12737	1.16511	1.16896	1.16078	1.19329	1.17044	1.15299	1.17789	1.14779	1.18491	1.15065	1.09425	1.15544	1.18081	1.17018	1.13951	1.14608	1.16184	1.1373	1.2067	1.15407	1.18828	1.15693	1.16494	1.14861	1.21464	1.08969	1.24059	1.0283	1.20275	1.22587	1.20025	1.19695	1.24955	1.1894	1.19866	1.25652	1.23685
277	323358552	chitinase	Carbon Cycling	Carbon degradation	Chitin	1.07357	1.06699	1.1247	1.06596	1.11412	1.07282	1.1081	1.15969	1.10753	1.09546	1.12611	1.13493	1.07887	1.02875	1.04453	1.12639	1.03053	1.19847	1.02973	1.09239	1.07232	1.10991	1.0705	1.08464	1.06713	1.14086	0.992904	1.04944	1.0691	1.02272	1.06171	1.11286	0.944751	1.14679	1.36006	1.08289	1.0502	1.08516	1.0954	1.14963	1.10561	1.08893	1.12284	1.10738
278	323358077	chitinase	Carbon Cycling	Carbon degradation	Chitin		1.16483	0.90881	0.873582	0.915364	0.881675	0.896166	0.951064	0.944888	0.888333	0.929975	0.931303	0.889771	0.832826	0.844818	0.887708	0.85088	0.83287	0.835751	0.867238	0.849541	0.900455	0.864287	0.864104	0.841443	0.922219		0.84531	0.827495	0.83174	0.904031	0.890765	0.820227	0.912011		0.870422	0.857553	0.880185	0.865755	0.907193	0.872067	0.890995	0.895876	0.910534
279	220913345	acetylglucosaminidase	Carbon Cycling	Carbon degradation	Chitin	1.27825	1.31016	1.42377	1.3562	1.37531	1.38838	1.40584	1.40105	1.37485	1.41467	1.43466	1.42907	1.40823	1.36088	1.38155	1.42781	1.36113	1.41421	1.37169	1.39031	1.38214	1.40273	1.39896	1.41728	1.33608	1.4214	1.30543	1.34406	1.44804	1.37914	1.3334	1.44594	1.60648	1.41683	1.43464	1.39425	1.37182	1.43137	1.44964	1.43561	1.4155	1.41708	1.39537	1.4196
280	373253270	acetylglucosaminidase	Carbon Cycling	Carbon degradation	Chitin	0.985557		1.05412	1.0093	1.01389	0.995014	0.965623	1.00795	1.00856	0.995306	1.00608	1.01255	1.01869	1.02173	0.985046	1.03085	0.990302	0.871253	0.980174	0.992707	1.0089	0.998388	1.00275	1.00713	0.943257	1.01748	0.986464	1.04016	1.28572	1.00026	1.00673	1.07441	0.912275	1.08419	0.883268	1.02909	1.01819	1.05666	1.05211	1.07029	1.03728	1.04418	1.04951	1.05357
281	162955599	acetylglucosaminidase	Carbon Cycling	Carbon degradation	Chitin																		0.839548															0.846114
282	359840651	chitinase	Carbon Cycling	Carbon degradation	Chitin	1.00236	1.26848	1.14243	1.09577	1.12049	1.09859	1.14293	1.1352	1.1416	1.1364	1.15911	1.14355	1.11871	1.05561	1.07009	1.13649	1.07842	1.05415	1.06945	1.10256	1.09603	1.12313	1.07618	1.07563	1.03964	1.12277	1.03893	1.07681	1.12129	1.09878	1.11563	1.12154	1.02004	1.11427	0.99516	1.11354	1.07427	1.07651	1.10817	1.13492	1.1377	1.09296	1.09481	1.13717
283	386845555	chitinase	Carbon Cycling	Carbon degradation	Chitin			0.790055				0.844398	0.827376	0.8394	0.827338		0.868935						0.739381		0.847806	0.840564	0.86696
284	359833933	chitinase	Carbon Cycling	Carbon degradation	Chitin		0.86805	0.88402	0.845642	0.848702	0.92135	0.9101	0.923984	0.927439	0.820632	0.830433	0.936534	0.859717			0.842045		0.814967	0.86076	0.864327	0.868061	0.897158		0.81102	0.822516	0.855653		0.828643	0.87737		0.8561	0.834874		0.858416	0.750544	0.815503			0.829821	0.847362	0.809345	0.826414	0.802532	0.808459
285	386851445	acetylglucosaminidase	Carbon Cycling	Carbon degradation	Chitin																													1.05306							0.803508
286	381372402	chitinase	Carbon Cycling	Carbon degradation	Chitin	0.979626	1.0267	1.07771	1.03769	1.06357	1.01356	1.03367	1.00631	1.03338	1.03851	1.05455	0.983684	1.05968	1.03325	0.977853	1.04131	1.00018	1.21618	0.976605	1.00924	0.974833	0.988035	0.983022	1.02116	0.958321	1.02257	0.937012	1.01166	1.06025	0.987705	1.03301	1.065	0.934801	1.08599	1.0154	1.07666	1.04305	1.02781	1.07126	1.0333	1.03638	1.05074	1.03764	1.06257
287	383782423	chitinase	Carbon Cycling	Carbon degradation	Chitin	0.954639	1.11665	1.05921	1.03039	1.06282	1.06452	1.07356	1.06187	1.06399	1.05622	1.0733	1.0916	1.04369	0.970763	0.971357	1.05191	0.98782	1.05564	0.986034	1.01904	1.02748	1.02207	1.03149	0.995867	0.97892	1.02447	0.942733	0.993509	1.1395	0.975804	1.03526	1.01684	1.07285	1.0401	1.07416	1.05568	1.02706	0.966312	1.03654	1.02406	1.01956	0.987368	1.03786	1.02054
288	381375655	chitinase	Carbon Cycling	Carbon degradation	Chitin	1.05122	0.957679	1.11786	1.11396	1.12775	1.09557	1.08675	1.10804	1.08441	1.10852	1.14454	1.12835	1.08394	1.0758	1.06982	1.13573	1.0571	1.2101	1.06023	1.07755	1.07886	1.10947	1.09146	1.0826	1.06421	1.14508	1.1146	1.09537	1.03388	1.05685	1.10998	1.12035	0.84836	1.15473	1.0121	1.16946	1.13614	1.11791	1.15756	1.14539	1.10798	1.10783	1.12937	1.12532
289	381369732	chitinase	Carbon Cycling	Carbon degradation	Chitin	0.958617	0.880225	1.06475	1.01357	1.04124	1.01997	1.03619	1.01404	1.00746	1.08682	1.11017	0.998516	1.04466	1.00448	1.01762	1.06621	1.01041	1.37282	0.990155	1.01528	0.989996	1.02223	1.04131	1.04907	1.00301	1.09125	0.962731	1.00477	0.933564	1.03055	1.0562	1.06447	0.936926	1.05103	0.98412	1.06192	1.01828	1.05334	1.06928	1.0806	1.04003	1.04884	1.05196	1.06733
290	381375631	chitinase	Carbon Cycling	Carbon degradation	Chitin	0.835182	0.968683	0.898897	0.832186	0.838601	0.826488	0.882274	0.897939	0.943132	0.829219	0.875024	0.840387	0.832184	0.829861	0.818128	0.868901		0.879855	0.851219	0.865129	0.888442	0.87931	0.831316	0.845055	0.884847	0.905113	0.838249	0.847255	1.00966			0.850465	0.811616	0.86901	0.909244	0.857414	0.807745	0.842125	0.79539		0.813174		0.905564	0.900634
291	383780082	chitinase	Carbon Cycling	Carbon degradation	Chitin	1.03906	1.28236	1.12847	1.09881	1.09167	1.12486	1.11921	1.12288	1.12303	1.08959	1.11606	1.13565	1.09372	1.06723	1.06256	1.11005	1.06788	1.31143	1.09474	1.11573	1.11659	1.1462	1.09477	1.08843	1.06136	1.13882	1.05377	1.06767	1.19605	1.04327	1.06231	1.11226	1.13714	1.14314	1.01521	1.11415	1.1115	1.10287	1.11711	1.13263	1.11035	1.10529	1.13625	1.1187
292	383776190	acetylglucosaminidase	Carbon Cycling	Carbon degradation	Chitin	1.0186	0.944707	1.09418	1.0557	1.04837	1.07615	1.08532	1.08788	1.07663	1.07823	1.0921	1.09459	1.05424	1.02965	1.038	1.06169	1.04037	1.05785	1.05824	1.07416	1.0579	1.06785	1.02542	1.03927	1.00881	1.07205	0.980621	1.01657	0.950011	1.02385	1.0364	1.0692	1.20072	1.08343	1.23236	1.07521	1.05586	1.0519	1.06605	1.07311	1.0837	1.0552	1.05893	1.08247
293	383781416	acetylglucosaminidase	Carbon Cycling	Carbon degradation	Chitin									0.843182			0.834048						0.84381				0.835327													0.768198
294	385885772	chitinase	Carbon Cycling	Carbon degradation	Chitin			0.869313				0.867876	0.802475	0.818497	0.7948		0.822653								0.852325	0.835078	0.880145				0.779322			0.794228
295	159039025	chitinase	Carbon Cycling	Carbon degradation	Chitin	1.03982	0.992183	1.15459	1.08485	1.10101	1.08849	1.14128	1.10598	1.12262	1.14738	1.14146	1.15737	1.12456	1.07531	1.07391	1.10507	1.08161	1.06713	1.09747	1.14308	1.10515	1.15211	1.11178	1.1196	1.05125	1.11421	0.970411	1.05164	1.02967	1.0376	1.07003	1.11764	1.02236	1.11777	0.947357	1.09945	1.06612	1.07255	1.10855	1.08798	1.10396	1.10505	1.07881	1.0567
296	157917860	chitinase	Carbon Cycling	Carbon degradation	Chitin	0.924343	1.00504	1.01057	0.971494	0.984829	0.938912	0.929458	0.974434	0.962918	0.950342	0.923912	0.915689	0.946272	0.922242	0.901802	0.963515	0.928042	0.912625	0.886503		0.875572	0.896595	0.926937	0.922689	0.900461	0.955346	0.934907	0.941538	1.18669	0.942082	0.971545	1.01262	0.841796	1.03349	1.01864	1.0023	0.983284	0.996024	0.967959	0.984841	0.978762	0.951092	1.01683	1.01134
297	159038731	chitinase	Carbon Cycling	Carbon degradation	Chitin	0.918147	0.846628	0.996488	0.940356	0.988504	0.910907	0.965764	0.953729	0.936023	0.94952	0.957767	0.928787	0.991179	0.896446	0.881684	0.958121	0.908626	0.922206	0.853529	0.865383	0.843015	0.870734	0.902222	0.886017	0.858428	0.928137	0.914689	0.912972	0.834176	0.89958	0.960668	0.978263	1.11972	0.970703	1.02858	0.9619	0.962741	0.935983	0.926967	0.92657	0.959345	0.965019	0.959685	0.9488
298	119883433	acetylglucosaminidase	Carbon Cycling	Carbon degradation	Chitin	1.009	1.28643	1.11359	1.08097	1.08186	1.07237	1.06864	1.0943	1.07736	1.09086	1.15181	1.13512	1.09479	1.05659	1.04654	1.07522	1.04192	1.0996	1.02629	1.05662	1.04452	1.07144	1.07502	1.08175	1.01079	1.09958	1.01753	1.05072	1.00476	1.05548	1.07656	1.13191	1.11606	1.11632	1.05025	1.08818	1.08096	1.10168	1.11862	1.11449	1.12034	1.09168	1.09072	1.10509
299	157918173	acetylglucosaminidase	Carbon Cycling	Carbon degradation	Chitin	0.946542	1.10054	1.02854	1.00915	1.00368	1.02263	0.970047	1.00837	1.02872	1.00027	1.03959	1.01092	1.00612	0.933658	0.958432	1.02061	0.973275	1.12951	0.975682	0.989409	0.997045	0.988518	0.989658	0.991898	0.954379	1.02881	1.00113	0.999759	1.09466	0.963036	1.00764	1.05644	1.0601	1.06697	1.18551	1.0499	1.04284	1.02064	1.01816	1.05462	1.0531	1.0328	1.07852	1.0626
300	119882220	chitinase	Carbon Cycling	Carbon degradation	Chitin			0.829722	0.830578	0.82451				0.818827	0.81949	0.831871		0.838631																				0.850316	0.82266
301	145306253	chitinase	Carbon Cycling	Carbon degradation	Chitin	0.865731	0.952702	1.00581	0.986249	0.978488	1.0034	0.962311	0.940683	0.981624	0.97557	0.994405	0.976842	0.953674	0.932909	0.934637	1.00341	0.91709	1.11369	0.953622	0.932465	0.94545	0.974447	0.957	0.948159	0.916115	0.968625	0.965826	0.951431	0.953248	0.954903	0.972054	1.02193	1.0382	1.02925	1.34291	0.980451	1.04718	1.00971	0.977133	1.03267	0.975697	0.9952	0.999114	1.01346
302	145594312	acetylglucosaminidase	Carbon Cycling	Carbon degradation	Chitin	0.930521	0.832936	1.0311	0.992457	0.984087	1.06869	1.07583	1.06487	1.03832	1.03397	1.0289	1.08827	1.03911	0.974894	1.00809	1.10967	0.989546	1.03356	1.04684	1.08613	1.05657	1.06283	1.01396	1.0316	0.973771	1.0755	0.969669	0.979589	0.977671	1.01317	1.01027	1.08163	0.823314	1.061	0.755215	1.04051	1.01656	1.04521	1.0627	1.08571	1.07406	1.06816	1.02069	1.03891
303	145595484	chitinase	Carbon Cycling	Carbon degradation	Chitin	1.02065	1.00721	1.09478	1.07536	1.05714	1.08139	1.08827	1.10284	1.08917	1.07795	1.07426	1.0887	1.08393	1.05531	1.06234	1.10958	1.07672	0.970763	1.09367	1.09262	1.08788	1.14222	1.06748	1.08641	1.02968	1.11464	1.04044	1.03286	1.03224	1.06814	1.07191	1.1334	1.11508	1.10438	1.01707	1.12205	1.09041	1.10653	1.12121	1.11217	1.11233	1.10622	1.10161	1.12864
304	145304821	chitinase	Carbon Cycling	Carbon degradation	Chitin	1.0712	1.0085	1.15268	1.11195	1.11638	1.1057	1.14971	1.14433	1.14762	1.13264	1.16575	1.15859	1.12837	1.08742	1.08596	1.14615	1.08274	1.12714	1.09251	1.12208	1.10326	1.15065	1.14354	1.13196	1.09285	1.15585	1.04954	1.09239	1.35163	1.09044	1.1132	1.13037	1.18422	1.14811	1.22591	1.1183	1.10528	1.12155	1.14061	1.13195	1.13722	1.11915	1.10799	1.13049
305	113945922	chitinase	Carbon Cycling	Carbon degradation	Chitin	0.933083	0.889449	1.0392	1.03315	0.997395	1.01171	0.935488	0.979613	0.920135	1.0057	1.06732	1.00452	0.97651	0.973815	1.01688	1.01959	0.925944	1.25631	0.96511	0.965805	0.972331	0.89008	0.993305	0.970205	0.940263	1.04384	1.01659	0.979699	0.797321	0.989321	0.994258	1.06893	0.891624	1.05855	0.871449	1.03928	1.06256	1.05039	1.15236	1.07746	1.02592	1.02774	1.07104	1.0595
306	145305110	chitinase	Carbon Cycling	Carbon degradation	Chitin	1.02171	0.758004	1.11749	1.0941	1.12211	1.06592	1.06314	1.09027	1.10585	1.09713	1.12592	1.12666	1.05876	1.07016	1.0681	1.13326	1.06735	0.950054	1.06054	1.11699	1.09296	1.13439	1.09135	1.13507	1.08023	1.16211	0.997287	1.08054	1.17848	1.0401	1.08341	1.08418		1.1166	0.782881	1.09102	1.07326	1.03447	1.09377	1.0898	1.07544	1.06784	1.1144	1.07989
307	113903222	chitinase	Carbon Cycling	Carbon degradation	Chitin	0.90742	1.49854	0.919994	0.900405	0.905552	0.906739	0.918907	0.908549	0.892196	0.919911	0.946283	0.925903	0.916012	0.868473	0.866551	1.29991	0.865814	0.843915	0.86121	0.893636	0.886184	0.890484	0.913427	0.893032		0.952362	0.869531	0.887012	0.916059	0.886439	0.942237	0.932268	1.21787	0.946657	1.31705	0.932459	0.923631	0.932645	0.905315	0.905275	0.939772	0.920406	0.898627	0.93205
308	113944587	chitinase	Carbon Cycling	Carbon degradation	Chitin	0.851222		0.929786	0.897095	0.884063	0.870187	0.878465	0.884443	0.89598	0.939549	0.938072	0.908442	0.872908	0.913868	0.877845	0.903778	0.839407	0.997999	0.865445	0.885494	0.889347	0.869379	0.90206	0.899933		0.882714		0.874109		0.848258	0.922722	0.913493	0.839899	0.910513	0.950182	0.868662	0.851453	0.875012	0.916721	0.890214	0.889483	0.8938	0.8716	0.909164
309	145596914	chitinase	Carbon Cycling	Carbon degradation	Chitin		0.782	0.951133	0.885613	0.929745	0.885054	0.946964	0.980578	0.951672	0.94162	0.949033	0.958568	0.919547	0.868456	0.914173	0.929274	0.878807	0.941008	0.929116	0.98403	0.948346	0.950752	0.911263	0.901299	0.884592	0.968886	0.832768	0.860664	0.923104	0.86167	0.917489	0.972054	1.14037	0.946854	0.758254	0.90846	0.924334	0.955519	0.920861	0.976412	0.911952	0.887342	0.949612	0.939922
310	330469331	chitinase	Carbon Cycling	Carbon degradation	Chitin	0.932387	0.987233	1.01707	1.00407	1.02981	0.920306	0.935152	0.989144	0.936307	0.977398	1.03349	0.936861	0.960464	0.970881	0.936619	0.981853	0.924102	0.979834	0.867029	0.920488	0.903291	0.945506	0.965466	0.939063	0.937353	0.986349	0.905406	0.964121	0.966359	0.929379	0.964039	0.998371	1.1312	1.02641	0.925043	0.986118	0.980257	0.969386	1.00291	1.00468	1.00557	0.985897	1.01911	1.01504
311	330467676	chitinase	Carbon Cycling	Carbon degradation	Chitin	0.983024	0.921677	0.999351	0.964057	0.979282	0.976828	0.97841	0.979319	0.987174	0.982399	1.00306	1.00954	0.968608	0.935649	0.975903	0.986353	0.960591	0.9826	0.934579	0.990534	0.966471	1.00221	1.01992	0.975203	0.961604	1.01474	0.933509	0.982503	0.926552	0.916176	0.971528	0.97617	0.912914	0.991075	0.966981	0.982845	0.973879	0.976607	0.991436	0.999635	0.972314	0.983076	0.977149	0.981525
312	258556572	chitinase	Carbon Cycling	Carbon degradation	Chitin			0.823123		0.806329			0.815596	0.810161	0.836697	0.83248	0.820143	0.821056							0.813014		0.818567	0.853355			0.791566			0.767061
313	326330654	chitinase	Carbon Cycling	Carbon degradation	Chitin	1.08002	1.34201	1.16343	1.15522	1.14699	1.16984	1.16355	1.17016	1.16874	1.14874	1.16795	1.18425	1.1288	1.13755	1.13861	1.15885	1.15968	1.24121	1.15538	1.16898	1.16983	1.1739	1.13263	1.15151	1.08709	1.18281	1.13179	1.12636	1.05338	1.13031	1.1203	1.20585	1.29162	1.21149	1.14109	1.18834	1.18206	1.19409	1.22734	1.20233	1.20416	1.18429	1.1976	1.23673
314	325948635	acetylglucosaminidase	Carbon Cycling	Carbon degradation	Chitin	0.965552	1.03026	1.01579	1.02864	1.01865	1.06286	0.946202	0.955154	0.971224	1.075	1.04024	0.991233	1.00897	1.0119	1.04969	0.997549	0.96765	1.01958	0.992433	0.934994	0.961479	0.909687	1.01271	0.996148	0.953906	1.02926	1.02449	1.04285	1.1375	0.99104	1.00257	1.05059	1.06676	1.07005	1.10926	1.00725	1.03094	1.10048	0.986173	1.03731	1.05283	1.04013	1.04676	1.03646
315	326329244	chitinase	Carbon Cycling	Carbon degradation	Chitin			0.84366		0.833321	0.844548	0.870689	0.851792	0.858352	0.871524	0.857672	0.865089	0.86323			0.806997		0.929788		0.864754	0.814718	0.834774				0.78518			0.832566		0.886149	0.816992	0.831026	0.838868		0.845507	0.82719	0.805332	0.832658	0.843871	0.83247	0.796887	0.792149	0.818934
316	284031583	acetylglucosaminidase	Carbon Cycling	Carbon degradation	Chitin	1.29896	1.52787	1.3485	1.38505	1.34978	1.34594	1.30441	1.32766	1.32309	1.3379	1.36304	1.35763	1.31934	1.31543	1.31434	1.35978	1.31522	1.53578	1.29352	1.31937	1.30806	1.33543	1.32872	1.32631	1.27739	1.35176	1.31572	1.36491	1.35839	1.29661	1.27523	1.40507	1.45277	1.43903	1.53626	1.39779	1.40501	1.35826	1.41271	1.38412	1.37672	1.38728	1.42817	1.39071
317	227377795	chitinase	Carbon Cycling	Carbon degradation	Chitin	0.948896	0.878499	0.982567	0.974733	0.985671	0.996177	0.985737	0.992076	0.982604	0.987134	1.02781	0.98778	0.97124	0.928202	0.904042	0.976956	0.897203	1.02772	0.921661	0.909537	0.937637	0.933526	0.960783	0.938715	0.922384	0.989206	0.874706	0.88358	0.783823	0.874908	0.964366	0.938166		0.944443	0.852234	0.94801	0.940506	0.89315	0.948868	0.889374	0.950313	0.884278	0.913891	0.900657
318	284032965	chitinase	Carbon Cycling	Carbon degradation	Chitin	1.24698	1.27736	1.39432	1.34893	1.3439	1.34065	1.33768	1.35631	1.34941	1.32804	1.37659	1.36374	1.36587	1.32867	1.34953	1.3797	1.32599	1.41188	1.34482	1.35154	1.34039	1.33326	1.33054	1.36473	1.29118	1.40092	1.31523	1.33459	1.35378	1.36471	1.31956	1.42178	1.3438	1.40482	1.43876	1.39174	1.37821	1.40606	1.39739	1.43402	1.40193	1.40346	1.40414	1.41197
319	227380130	chitinase	Carbon Cycling	Carbon degradation	Chitin	0.925013	1.15137	1.04198	1.02681	0.995708	1.04556	1.06435	1.07112	1.04796	1.01601	1.02232	1.05286	1.04443	0.971569	1.00031	1.03727	1.01486	0.949135	1.0585	1.05398	1.06617	1.08596	1.01321	1.02702	0.973756	1.05265	0.978747	0.967383	0.86869	0.987413	1.01508	1.08701	0.978429	1.0493	1.02357	1.04451	1.01845	1.08668	1.06678	1.08172	1.06541	1.04075	1.01357	1.04048
320	227272774	chitinase	Carbon Cycling	Carbon degradation	Chitin	0.938047	0.904198	0.995786	0.967473	0.972582	0.989321	0.975414	1.01539	0.974625	0.985534	0.976809	0.980196	0.950532	0.926788	0.948901	0.967944	0.939109	1.17287	0.960311	0.971924	0.979437	0.996803	0.943954	0.963741	0.935424	1.03989	0.935933	0.961777	1.17596	0.934732	0.969037	1.00671	0.9613	1.05433	1.11046	0.997335	1.02677	1.0062	1.03887	1.03287	1.00912	1.00229	1.03808	1.00189
321	284028538	chitinase	Carbon Cycling	Carbon degradation	Chitin	0.875118		0.937595	0.924917	0.933769	0.915143	0.934566	0.907172	0.894715	0.915156	0.941738	1.03949	0.917491	0.87259	0.899414	0.916738	0.896918	0.974223	0.916994	0.911972	0.879929	0.939889	0.904099	0.895074		0.932945	0.861004	0.877854	1.00137	0.83306	0.908861	0.936441	0.897493	0.952707	0.976758	0.945571	0.943172	0.892748	0.935031	0.922426	0.931567	0.874946	0.934207	0.913751
322	283808543	chitinase	Carbon Cycling	Carbon degradation	Chitin	0.848756		0.850091	0.847624	0.841776	0.830927	0.897896	0.843038	0.881035	0.842509	0.813426	0.860522	0.836365			0.801316		0.79692	0.822656	0.84333	0.843446	0.860257	0.83107	0.853292		0.830861			0.865352			0.847745	0.812829	0.888179		0.840713	0.825799	0.863539	0.833272	0.860192	0.851853	0.826797		0.800231
323	283812458	chitinase	Carbon Cycling	Carbon degradation	Chitin	0.848888	1.03918	0.910136	0.918322	0.868601	0.851728	0.897246	0.880794	0.909157	0.856916	0.85285	0.892834	0.872112	0.922159	0.85391	0.890762	0.842498	0.969525	0.880537	0.906475	0.888466	0.884052	0.87257	0.906872	0.853758	0.894087	0.884479	0.821071	0.803047	0.864391	0.893631	0.911213	0.992593	0.968798	1.06831	0.912424	0.947229	0.939019	0.87324	0.954361	0.898781	0.890075	0.943816	0.930418
324	227273381	chitinase	Carbon Cycling	Carbon degradation	Chitin	0.978368	1.04061	1.03815	1.00594	0.991903	1.00041	0.991576	1.03967	1.02501	1.01744	1.02002	1.05314	1.01325	0.993171	0.993408	1.03962	0.972941	0.934209	1.01792	1.01543	1.00971	0.994553	0.979554	0.993971	0.936091	1.03355	0.960419	0.98749	0.869963	0.970848	0.995855	1.03721	0.827379	1.05246	1.13263	1.00371	1.00959	1.02734	1.0005	1.02415	1.01685	1.00427	1.03853	1.0538
325	283813245	acetylglucosaminidase	Carbon Cycling	Carbon degradation	Chitin		0.738859	0.907218	0.878345	0.919332	0.900685	0.919633	0.934986	0.937094	0.912188	0.925639	0.9473	0.932459	0.849483	0.88689	0.899686	0.86858	0.828667	0.861793	0.917542	0.886252	0.924588	0.90049	0.893623	0.866069	0.943451	0.844546	0.885704	0.955666	0.887714	0.949468	0.937171	0.894369	0.924252	0.892349	0.935977	0.904634	0.847327	0.946474	0.936287	0.911539	0.906174	0.891751	0.906156
326	119718705	acetylglucosaminidase	Carbon Cycling	Carbon degradation	Chitin	0.868286	0.750399	0.952849	0.914721	0.927921	0.925372	0.923013	0.95758	0.94874	0.912639	0.958817	0.937659	0.91595	0.901366	0.84429	0.94017	0.89822	0.929414	0.859924	0.89912	0.90871	0.928579	0.900445	0.861236	0.849787	0.922842	0.892215	0.872676	0.971818	0.878182	0.920286	0.909912	1.51422	0.940358	0.904067	0.918069	0.92758	0.887825	0.91518	0.910552	0.915428	0.883354	0.901255	0.916476
327	119717607	acetylglucosaminidase	Carbon Cycling	Carbon degradation	Chitin	0.997699	1.3011	1.02444	1.02523	1.0536	0.999307	0.995618	1.0126	1.05616	1.00824	1.05706	1.06017	0.95944	1.0197	0.964175	1.03456	0.98847	0.908691	0.961061	0.978424	0.975401	0.989335	0.970658	1.01712	0.955048	1.03004	0.943015	0.994715	0.803083	0.966761	1.03129	0.990544	0.853999	1.03053	0.849759	0.982159	1.00364	0.984515	0.984478	1.0165	0.987381	0.976201	1.01532	1.01138
328	228572007	chitinase	Carbon Cycling	Carbon degradation	Chitin	1.21637	1.19992	1.2681	1.24539	1.25936	1.25472	1.20222	1.2412	1.23171	1.2327	1.26048	1.2545	1.20741	1.23406	1.20792	1.27619	1.19618	1.19879	1.21535	1.23026	1.2225	1.23046	1.23093	1.22679	1.19259	1.28311	1.18111	1.23803	1.03225	1.19734	1.19057	1.25969	0.93557	1.31342	1.23613	1.26538	1.25493	1.22278	1.23993	1.24728	1.23586	1.22524	1.27305	1.24757
329	296847148	chitinase	Carbon Cycling	Carbon degradation	Chitin	1.08923	1.38324	1.13827	1.12129	1.12299	1.13187	1.11374	1.14398	1.17288	1.09743	1.15571	1.15295	1.10829	1.12254	1.1074	1.15329	1.12157	1.2263	1.12659	1.11574	1.11515	1.11668	1.09342	1.09976	1.0715	1.15599	1.13176	1.14377	1.21551	1.1342	1.1065	1.20181	1.41571	1.22723	1.45258	1.17531	1.1739	1.19575	1.19202	1.2134	1.18829	1.17921	1.19362	1.20691
330	297559557	acetylglucosaminidase	Carbon Cycling	Carbon degradation	Chitin	0.904093	0.897941	0.985124	0.934318	0.959128	0.967976	1.0004	0.999889	0.99351	0.968321	1.00059	1.00252	0.978581	0.924092	0.930982	0.987779	0.913657	1.03499	0.961048	0.982655	0.956843	0.984045	0.95901	0.962614	0.936191	0.986769	0.845111	0.8918	1.10603	0.906455	0.942468	0.991857	0.784948	0.96057	1.14804	0.988246	0.944455	0.985665	1.00173	1.01786	0.991868	0.974398	0.956595	0.992538
331	297559740	chitinase	Carbon Cycling	Carbon degradation	Chitin	0.984017	0.897884	1.05145	1.01225	1.0427	1.02568	1.01659	1.06292	1.03071	1.02269	1.04824	1.05289	1.03471	0.971945	0.965485	1.03721	0.97792	1.0455	0.984393	1.01731	0.995427	1.00712	1.02403	1.01896	0.989133	1.06284	0.989086	0.99967	0.876568	0.981341	1.02223	1.04317	0.896996	1.06703	1.01994	1.02569	1.01957	1.02971	1.02338	1.03478	1.03176	1.03434	1.03214	1.05516
332	296843788	chitinase	Carbon Cycling	Carbon degradation	Chitin	1.0242	1.08049	1.15093	1.09486	1.13586	1.13156	1.18211	1.15848	1.15282	1.17732	1.16956	1.18087	1.12722	1.0586	1.10278	1.14802	1.11708	1.10814	1.11411	1.13158	1.13267	1.17751	1.15499	1.17041	1.09145	1.16091	1.02654	1.06854	1.10729	1.08956	1.14668	1.14587	0.984975	1.11448	0.993884	1.141	1.0756	1.11063	1.17586	1.13365	1.15931	1.13112	1.09897	1.11484
333	228570022	chitinase	Carbon Cycling	Carbon degradation	Chitin	0.989634	0.97514	1.07533	1.01134	1.01546	1.05879	1.04079	1.08144	1.07088	1.01597	1.05351	1.08294	0.999206	1.018	0.991643	1.05669	0.951791	1.09841	1.0211	1.03587	1.03538	1.02041	1.00138	1.02107	0.982278	1.08123	1.0111	0.96117		0.986818	1.01842	1.05065	0.896948	1.07861	1.16751	1.03171	1.04576	1.06149	1.03916	1.07511	1.06422	1.01949	1.06521	1.07005
334	71915004	chitinase	Carbon Cycling	Carbon degradation	Chitin	0.875961	1.40256	1.00881	0.958543	0.990681	0.886963	0.94686	0.945124	0.984713	0.875246	0.97042	0.963663	0.939575	0.92891	0.878099	0.920473	0.911204	1.2334	0.875938	0.915453	0.907376	0.935809	0.924137	0.885135	0.87772	0.94641	0.904894	0.9829	0.926968	0.955081	1.02833	0.948881		0.976823	0.778091	0.964998	0.940857	0.936848	0.960107	0.970965	0.958789	0.930587	0.936307	0.947816
335	71914716	chitinase	Carbon Cycling	Carbon degradation	Chitin	0.863863	0.947669	0.956642	0.957324	0.957684	0.951169	0.981905	0.973821	0.983543	0.968436	0.986312	1.00491	0.926888	0.859997	0.872259	0.936262	0.877251	0.833102	0.893299	0.947393	0.943369	0.949524	0.940948	0.929871	0.910132	0.940488	0.834983	0.891972	0.776868	0.872028	0.941796	0.86929	0.919569	0.891594		0.91457	0.874575	0.823546	0.882448	0.860747	0.861942	0.809128	0.850177	0.837682
336	269955026	chitinase	Carbon Cycling	Carbon degradation	Chitin	1.25585	1.21267	1.28672	1.30421	1.2898	1.31219	1.28306	1.28291	1.30018	1.28353	1.27901	1.30337	1.26189	1.25048	1.24921	1.32194	1.26562	1.30208	1.2628	1.3015	1.30011	1.31688	1.28444	1.28751	1.25043	1.30852	1.23862	1.29671	1.1929	1.2217	1.21787	1.28752	1.19203	1.34032	1.1966	1.31733	1.32476	1.25822	1.3086	1.28996	1.28797	1.29678	1.31627	1.28637
337	269957520	acetylglucosaminidase	Carbon Cycling	Carbon degradation	Chitin	1.09916	0.981982	1.17668	1.14715	1.16031	1.09962	1.11145	1.10194	1.10411	1.20013	1.18762	1.16502	1.08353	1.13118	1.11267	1.15621	1.09906	1.32377	1.07728	1.13003	1.12027	1.10688	1.1603	1.21683	1.11424	1.17046	1.06741	1.10892	1.18981	1.10225	1.11257	1.13301	1.06207	1.15668	1.08016	1.13363	1.10926	1.12105	1.13858	1.12639	1.16127	1.12461	1.12195	1.14173
338	313836067	acetylglucosaminidase	Carbon Cycling	Carbon degradation	Chitin	1.09272	1.33011	1.17706	1.13051	1.13392	1.16082	1.15145	1.17419	1.16135	1.13254	1.16699	1.18718	1.13347	1.12438	1.12532	1.18452	1.10502	1.42149	1.14203	1.16022	1.15523	1.16517	1.11894	1.14423	1.08325	1.17866	1.07377	1.14315	1.07958	1.12884	1.11246	1.22117	1.19985	1.21271	1.28888	1.17269	1.16944	1.20649	1.18386	1.22221	1.18756	1.18879	1.19664	1.19803
339	314971572	acetylglucosaminidase	Carbon Cycling	Carbon degradation	Chitin	0.971744	1.22468	1.09963	0.96386	1.02594	0.971788	1.0925	1.04679	1.00482	1.07622	1.07193	1.05943	0.988943	1.03621	1.00113	1.09523	1.01604	1.33633	0.976559	1.10397	1.03866	1.11738	1.0714	1.10866	0.995827	1.08797	0.865753	1.046	1.19774	0.986527	1.04687	1.08738	0.997317	1.12649	0.93201	1.12008	1.05081	1.02875	1.1543	1.08075	1.08475	1.09935	1.03849	1.02025
340	340772016	acetylglucosaminidase	Carbon Cycling	Carbon degradation	Chitin	0.94336	1.13704	1.1233	1.09024	1.11356	1.06983	1.10059	1.09902	1.09597	1.12249	1.11973	1.11919	1.09292	1.07137	1.07531	1.15061	1.05789	1.22577	1.06538	1.08863	1.10081	1.14101	1.07836	1.11202	1.07768	1.12728	1.03918	1.10646	1.24908	1.11843	1.12598	1.12992	0.946392	1.10659	0.793548	1.10953	1.09562	1.11531	1.13895	1.14646	1.12089	1.09508	1.10568	1.11496
341	353456150	acetylglucosaminidase	Carbon Cycling	Carbon degradation	Chitin		0.835847
342	340772919	acetylglucosaminidase	Carbon Cycling	Carbon degradation	Chitin																																			0.984072
343	350568629	acetylglucosaminidase	Carbon Cycling	Carbon degradation	Chitin	0.859868	0.782541	0.923392	0.897307	0.916135	0.912307	0.973583	0.933548	0.931998	0.946552	0.94836	0.966106	0.921616	0.845029	0.860565	0.900359	0.902597	0.858405	0.870385	0.934671	0.907218	0.959357	0.925847	0.90048	0.877234	0.873667		0.87391	0.89442	0.854821	0.928432	0.88396	0.780387	0.882929	1.02473	0.873221	0.860295	0.82728	0.844852	0.854067	0.877926	0.846703	0.836042	0.79668
344	328905852	acetylglucosaminidase	Carbon Cycling	Carbon degradation	Chitin			0.863798	0.881365	0.895447	0.881261	0.925328	0.857958	0.869168	0.94365	0.930199	0.918096	0.91897	0.826135	0.821111	0.887221	0.827029	0.815433	0.808635	0.842874	0.807786	0.842717	0.914088	0.920233		0.872987		0.838601	0.818492		0.916282	0.805603	0.997849	0.849196		0.831049	0.813084	0.806512	0.838068	0.838668	0.853353	0.806588		0.825317
345	255919661	chitinase	Carbon Cycling	Carbon degradation	Chitin	1.02004	1.14787	1.10887	1.05351	1.0895	1.09028	1.11691	1.11081	1.09953	1.11953	1.11784	1.11544	1.10277	1.034	1.04102	1.08407	1.05837	1.05349	1.05145	1.07545	1.08151	1.09767	1.09707	1.08565	1.02305	1.11243	1.01505	1.03607	1.03977	1.0337	1.07211	1.08672	0.985195	1.09826	0.994108	1.06331	1.05206	1.06193	1.09111	1.07261	1.09205	1.05002	1.06023	1.08062
346	379254402	chitinase	Carbon Cycling	Carbon degradation	Chitin	1.03546	0.944978	1.18757	1.13007	1.16126	1.1376	1.16736	1.18484	1.12274	1.1579	1.20174	1.17168	1.15438	1.11721	1.12783	1.16916	1.1281	1.0737	1.14514	1.17503	1.16237	1.13968	1.10856	1.17525	1.14642	1.21438	1.12893	1.136	1.22726	1.16735	1.13966	1.19121	0.887775	1.18133	0.915063	1.14946	1.12833	1.17486	1.17946	1.20435	1.15834	1.1501	1.17252	1.1502
347	359738907	chitinase	Carbon Cycling	Carbon degradation	Chitin			0.886138	0.866174	0.865507	0.884462	0.935402	0.912657	0.911811	0.858583	0.863609	0.874461	0.8588			0.827362		0.798852	0.884237	0.900673	0.904354	0.92505	0.856443	0.851549	0.831389	0.899896			0.86905		0.84176	0.869719	0.815652	0.801179		0.822578	0.835838	0.807659	0.82034		0.833481		0.83202
348	384523291	acetylglucosaminidase	Carbon Cycling	Carbon degradation	Chitin	0.901869	0.880393	0.985241	0.95962	0.977278	0.990234	1.05214	1.01172	1.01294	1.02818	1.01901	1.0436	0.984884	0.925489	0.938792	0.983167	0.957388	0.9154	0.962903	0.996634	0.969233	1.03784	0.990438	1.00004	0.954442	0.997584	0.840968	0.921792	0.985895	0.918439	1.01205	0.949896	0.842596	0.949149	0.848048	0.978106	0.929943	0.931685	1.01348	0.963233	0.977147	0.942081	0.908228	0.944736
349	256587094	acetylglucosaminidase	Carbon Cycling	Carbon degradation	Chitin		0.786983	0.791206				0.822418	0.797023	0.822		0.779202							0.789023				0.817464							0.960459						1.02945						0.786386
350	383830329	acetylglucosaminidase	Carbon Cycling	Carbon degradation	Chitin	1.16843	1.27212	1.27888	1.24249	1.25002	1.26466	1.30026	1.27899	1.24956	1.27112	1.27509	1.2707	1.24727	1.21926	1.20569	1.24693	1.2167	1.1611	1.20099	1.24001	1.24539	1.24451	1.25599	1.24482	1.18886	1.28453	1.16952	1.22126	1.15371	1.18702	1.20149	1.2519	1.18345	1.28759	1.13312	1.23715	1.25702	1.21772	1.2399	1.24025	1.23151	1.23254	1.2632	1.23114
351	133910295	chitinase	Carbon Cycling	Carbon degradation	Chitin	0.920054	0.847233	0.979875	0.951458	0.941151	0.950356	0.900148	0.948869	0.941941	0.97988	0.974226	0.965923	0.960435	0.904967	0.926823	0.937509	0.873838	0.909842	0.861811	0.907447	0.891401	0.90416	0.928662	0.918102	0.89949	0.964753	0.881606	0.896301	0.87407	0.909692	0.958787	0.975844	0.936764	0.969016	0.862773	0.941541	0.945229	0.948981	0.948158	0.968179	0.946912	0.944714	0.93655	0.946944
352	133914413	chitinase	Carbon Cycling	Carbon degradation	Chitin	0.866521		0.926327	0.898764	0.894993	0.912272	0.940988	0.932757	0.947845	0.938497	0.939752	0.953553	0.881697	0.865171		0.888345	0.84726		0.863781	0.894429	0.876099	0.884207	0.858067	0.857809	0.833432	0.893675		0.836789	0.771042		0.878229	0.857843	0.989873	0.904944	0.729038	0.883523	0.863408	0.832838	0.889878	0.859287	0.880757	0.834147	0.855458	0.862878
353	291005844	chitinase	Carbon Cycling	Carbon degradation	Chitin	0.995024	1.11142	1.09962	1.05371	1.08724	1.09459	1.09054	1.10105	1.10378	1.09073	1.12653	1.11398	1.0972	1.05555	1.05825	1.0933	1.04692	1.00897	1.05506	1.08322	1.07775	1.09556	1.07319	1.05943	1.02303	1.1118	1.02995	1.05403	0.96587	1.06661	1.07311	1.13673	1.06313	1.13966	1.0736	1.10593	1.08172	1.11672	1.09496	1.1341	1.12403	1.10299	1.11668	1.12643
354	134100386	acetylglucosaminidase	Carbon Cycling	Carbon degradation	Chitin	1.00164	0.930449	1.10283	1.0409	1.07296	1.03322	1.04156	1.05603	1.03924	1.07541	1.08259	1.08335	1.03546	1.06286	1.03914	1.1058	1.0423	1.10652	1.02317	1.06776	1.05012	1.06753	1.04919	1.06793	1.03697	1.10139	1.0083	1.05698	0.990106	1.02831	1.06766	1.09442	0.86931	1.14563	1.24406	1.10056	1.06563	1.06913	1.11157	1.09696	1.08023	1.08151	1.09512	1.09957
355	291005403	acetylglucosaminidase	Carbon Cycling	Carbon degradation	Chitin	1.12159	1.02879	1.19001	1.15367	1.1837	1.16369	1.14198	1.16998	1.16096	1.16761	1.18126	1.17982	1.14131	1.14555	1.13487	1.1834	1.12792	0.985442	1.13229	1.14477	1.12887	1.14789	1.14152	1.17604	1.14479	1.22887	1.14305	1.14444	1.10372	1.11723	1.14042	1.19447	0.811839	1.22486	1.12895	1.18112	1.18021	1.1737	1.18992	1.1854	1.16273	1.14988	1.17435	1.19569
356	133911424	chitinase	Carbon Cycling	Carbon degradation	Chitin		0.777644	0.902553	0.871414	0.897819	0.844304		0.857788	0.885979	0.829051	0.870099	0.812889	0.840843			0.838278		0.758934										0.814535	0.775225		0.877457	0.816067		0.805359		0.804817	0.81393		0.822131				0.802657	0.821844
357	133915613	chitinase	Carbon Cycling	Carbon degradation	Chitin			0.804265			0.838941	0.830489		0.851002			0.845968											0.811916
358	134102989	chitinase	Carbon Cycling	Carbon degradation	Chitin		0.801086	0.8072								0.835471	0.810519				0.814975								0.801074		0.798484				0.824554	0.866324	0.817293	0.922001	0.840974	0.838122	0.814667	0.846282	0.820236	0.826906	0.851983		0.825909	0.834646	0.811226
359	133914519	chitinase	Carbon Cycling	Carbon degradation	Chitin		1.63798	0.79692	0.835568		0.861805	0.883461	0.82267	0.84856	0.837713	0.832417	0.789972				0.836001		0.764324	0.866166	0.85744	0.861891	0.868692		0.831889		0.820408			0.993678			0.866652	1.01355	0.852173	0.933431	0.867451	0.850311	0.89109	0.887533	0.880196	0.859879	0.861163	0.860743	0.887077
360	348171080	chitinase	Carbon Cycling	Carbon degradation	Chitin		0.950145																0.756755											1.04182			0.803842	0.811655	0.790044	1.05697	0.853316	0.796595				0.803246	0.812612
361	348172246	chitinase	Carbon Cycling	Carbon degradation	Chitin																													0.787197
362	296091792	chitinase	Carbon Cycling	Carbon degradation	Chitin			0.890965	0.933826	0.899736	0.896993	0.863182	0.883272	0.89098	0.900917	0.866619	0.885445	0.894853	0.880745	0.886618	0.891188	0.887241	0.938571	0.877833	0.884021	0.919717	0.891368	0.865426	0.887423		0.920169	0.84605	0.855341		0.862816	0.888172	0.911244		0.918307		0.893066	0.883309	0.880251		0.918247	0.888626	0.868085	0.876686	0.883394
363	296270822	chitinase	Carbon Cycling	Carbon degradation	Chitin							0.798756	0.810484	0.844382			0.821702
364	88186476	chitinase	Carbon Cycling	Carbon degradation	Chitin	0.936857	0.93626	1.05407	0.976615	0.997916	1.06925	1.11349	1.10595	1.08099	1.02487	1.03476	1.11681	1.00883	0.995244	1.01382	1.05109	0.972162	1.40201	1.05516	1.07486	1.07546	1.08639	0.997668	1.02366	0.99087	1.06016	0.911612	0.996271	0.819316	1.00017	1.02962	1.05823	0.880302	1.06011	0.903806	1.03751	0.995004	1.05412	1.05158	1.09129	1.0583	1.03922	1.02883	1.0363
365	269794162	acetylglucosaminidase	Carbon Cycling	Carbon degradation	Chitin	0.840815	0.811312	0.909302	0.909016	0.913141	0.902469	0.923315	0.912464	0.914247	0.884573	0.897718	0.906692	0.916538	0.846584	0.867579	0.894931	0.861027	0.968637	0.903898	0.897678	0.895625	0.918347	0.887064	0.873717	0.855022	0.942432	0.874516	0.863635	0.949442	0.845932	0.900609	0.929665	0.768717	0.918901	1.02472	0.907011	0.86013	0.896387	0.881002	0.931103	0.915975	0.928837	0.901669	0.893901
366	269095602	acetylglucosaminidase	Carbon Cycling	Carbon degradation	Chitin		1.19087	0.821244	0.825386	0.875698					0.847181	0.83219	0.836325		0.821502		0.845471		0.769954				0.836918				0.842984		0.840025			0.896459	0.824639		0.826336		0.833475	0.825206	0.822752	0.804174	0.846485	0.834236	0.808885	0.807731	0.855659
367	296181207	acetylglucosaminidase	Carbon Cycling	Carbon degradation	Chitin			0.842913		0.841181		0.895573	0.842426	0.85746	0.856194	0.869034	0.84208	0.823152									0.847471		0.792207	0.826642	0.810678								0.776884										0.776279
368	311896279	acetylglucosaminidase	Carbon Cycling	Carbon degradation	Chitin	0.928615	0.785499	1.00933	0.978807	0.99224	0.990496	0.993673	0.995746	0.999462	0.989934	1.00143	1.01595	0.969277	0.924027	0.877645	0.972674	0.94815	0.777372	0.92212	0.985816	0.958538	0.996888	0.938175	0.933392	0.914687	0.989414	0.846758	0.917124	0.798176	0.901341	0.951895	0.931743	1.33745	0.966788	0.934965	0.9445	0.897489	0.888102	0.921675	0.922541	0.918809	0.90164	0.886765	0.892698
369	357389571	chitinase	Carbon Cycling	Carbon degradation	Chitin			0.918156	0.882493	0.878639	0.847094	0.928755	0.930153	0.933235	0.948569	0.9471	0.954947	0.942778	0.898611	0.917924	0.922562	0.880463	0.885145	0.894373	0.927169	0.887395	0.92806	0.935237	0.941318	0.841558	0.919423	0.858567	0.814175	0.819713	0.876371	0.92514	0.974134		0.925106	0.890537	0.906373	0.89874	0.924398	0.918355	0.949403	0.929251	0.913809	0.897224	0.923322
370	357394035	chitinase	Carbon Cycling	Carbon degradation	Chitin		0.731795	0.871409	0.849475	0.873733	0.831376	0.87491	0.916886	0.882676	0.878619	0.893757	0.916538	0.855486		0.818113	0.903531	0.854385	0.735577	0.839148	0.841946	0.846683	0.909509	0.837856	0.858352		0.888006			0.947292		0.880543	0.835113		0.861699		0.846021	0.867331	0.853462	0.834075	0.873582	0.831221	0.812505	0.786478	0.828966
371	357391804	chitinase	Carbon Cycling	Carbon degradation	Chitin			0.838188	0.856017	0.879367	0.839492	0.840681	0.873507	0.836199	0.862951	0.866352	0.88496	0.851985	0.838981		0.852681	0.873591		0.828001	0.884035	0.827966	0.969705	0.866956	0.879808		0.88544		0.814627		0.828066	0.885682	0.871588		0.863196	0.787571	0.826116	0.839878	0.86998	0.846756	0.849818	0.878082	0.822047	0.866222	0.869553
372	359149744	acetylglucosaminidase	Carbon Cycling	Carbon degradation	Chitin	1.12729	1.16812	1.24975	1.23241	1.20721	1.24094	1.26018	1.25635	1.26254	1.2236	1.22446	1.25777	1.18427	1.18205	1.18887	1.21827	1.1729	1.22191	1.22291	1.26684	1.24875	1.27204	1.18386	1.23928	1.18058	1.24949	1.09696	1.15128	1.21219	1.15844	1.14254	1.22303	0.977454	1.21429	1.15507	1.19248	1.16219	1.20965	1.22556	1.22346	1.22085	1.19083	1.20122	1.1938
373	332748619	acetylglucosaminidase	Carbon Cycling	Carbon degradation	Chitin	1.17762	1.22844	1.29713	1.23165	1.26294	1.24825	1.2737	1.29472	1.28798	1.27211	1.30741	1.29906	1.26715	1.22076	1.23018	1.28502	1.22806	1.40531	1.24326	1.26079	1.26374	1.28037	1.26795	1.25587	1.1997	1.27952	1.16039	1.22364	1.29016	1.23956	1.21212	1.28965	1.04573	1.28789	1.14906	1.26975	1.2447	1.25799	1.27023	1.30191	1.27962	1.26339	1.27073	1.28186
374	197759676	chitinase	Carbon Cycling	Carbon degradation	Chitin	1.12772	1.31546	1.184	1.16039	1.17227	1.16707	1.17152	1.16625	1.16219	1.17925	1.18464	1.1911	1.14339	1.14954	1.15151	1.18961	1.15995	1.19748	1.15171	1.19077	1.17524	1.19944	1.1646	1.17213	1.10369	1.19081	1.11982	1.1543	1.12814	1.1381	1.13996	1.19909	1.14164	1.20383	1.29419	1.19297	1.19638	1.17917	1.20069	1.19155	1.19124	1.1941	1.18209	1.18451
375	4895143	chitinase	Carbon Cycling	Carbon degradation	Chitin	0.959063	0.882196	1.0655	1.01549	1.04605	1.05345	1.0765	1.07891	1.05855	1.05395	1.08736	1.08295	1.02725	0.934532	0.931357	1.00542	0.980414	0.906386	0.973092	0.988077	1.00524	0.991245	1.01236	1.021	0.992999	1.01822	0.907041	1.01059	0.941166	0.966833	1.02782	0.967407	0.864274	1.01336	0.928024	0.987884	0.976554	0.940371	1.01268	0.976042	0.984066	0.951681	0.962811	0.975741
376	197341619	chitinase	Carbon Cycling	Carbon degradation	Chitin	1.03621	1.26554	1.14012	1.11839	1.11428	1.11429	1.10633	1.10148	1.08426	1.15232	1.12439	1.12619	1.09412	1.07395	1.07543	1.12368	1.08124	1.72787	1.05451	1.08677	1.08753	1.09665	1.11053	1.09909	1.06235	1.14897	1.06257	1.08685	1.05126	1.07376	1.09207	1.15771	1.26815	1.15242	1.01898	1.14025	1.13657	1.13359	1.12424	1.13557	1.15332	1.1281	1.12797	1.15513
377	302532393	chitinase	Carbon Cycling	Carbon degradation	Chitin	1.1254	1.029	1.18394	1.15754	1.17891	1.17691	1.15238	1.21628	1.2049	1.15984	1.18895	1.20961	1.17308	1.15566	1.14475	1.19898	1.14429	1.09397	1.13398	1.14651	1.15442	1.16478	1.18267	1.17589	1.13354	1.21678	1.12853	1.13215	1.03272	1.14375	1.13927	1.18007	1.21802	1.17991	1.13741	1.16814	1.16811	1.16361	1.16319	1.15096	1.19128	1.15411	1.16058	1.17756
378	7248705	chitinase	Carbon Cycling	Carbon degradation	Chitin	1.10415	1.08607	1.23098	1.16735	1.19025	1.21377	1.21682	1.23276	1.19522	1.21906	1.24239	1.2369	1.22516	1.15096	1.1896	1.23103	1.13997	1.1623	1.1948	1.20197	1.19674	1.20794	1.2083	1.21983	1.15924	1.2502	1.1377	1.16607	1.09904	1.19416	1.18039	1.25574	1.08879	1.22256	1.08024	1.21164	1.19057	1.24136	1.23579	1.24843	1.22614	1.22873	1.20958	1.22224
379	78484155	chitinase	Carbon Cycling	Carbon degradation	Chitin	0.870671	0.818946	0.920681	0.923494	0.911516	0.942827	0.959998	0.925313	0.955077	0.944427	0.952288	0.944387	0.93479	0.846469	0.821644	0.865099	0.874504	0.745205	0.853416	0.902133	0.894535	0.919155	0.87911	0.866563	0.841744	0.846615			0.759826		0.877456	0.837118	0.832065	0.864663		0.850761	0.803849	0.781691	0.806658	0.815956	0.806032	0.794496	0.84118	0.803757
380	333028767	acetylglucosaminidase	Carbon Cycling	Carbon degradation	Chitin	0.908053	0.973359	0.991462	0.933525	0.940951	0.989832	0.965233	0.997218	0.999531	0.950348	0.983481	1.00823	0.942958	0.951113	0.921594	0.950533	0.931115	1.0156	0.953594	0.975285	0.957216	0.943915	0.944131	0.938913	0.892308	0.978307	0.938286	0.934073	0.918002	0.935046	0.941873	0.98217	0.929264	0.971903	0.881765	0.950106	0.93655	0.974194	0.966788	0.981118	0.978454	0.954314	0.96332	0.976903
381	344315623	acetylglucosaminidase	Carbon Cycling	Carbon degradation	Chitin	1.03514	1.07514	1.12304	1.09488	1.10301	1.10222	1.07637	1.11306	1.09395	1.09885	1.12675	1.08534	1.05469	1.07445	1.03077	1.08961	1.02532	1.1463	1.01945	1.03914	1.04391	1.06816	1.06008	1.06508	1.03568	1.12246	1.0104	1.05423	1.08458	1.02368	1.06954	1.09713	0.923197	1.12198	0.91027	1.07296	1.08548	1.05745	1.0838	1.07436	1.10358	1.04842	1.0816	1.09364
382	302517548	chitinase	Carbon Cycling	Carbon degradation	Chitin	1.01154	1.02196	1.10732	1.07435	1.06357	1.05142	1.10479	1.11138	1.1191	1.11913	1.10967	1.09923	1.0637	0.983261	0.895477	1.0953	0.993633	1.04029	1.01592	1.0954	1.05334	1.12563	1.02992	1.02079	1.00631	1.05666	0.886662	1.01925	1.15598	1.004	1.03796	0.970074	1.10456	1.01988	0.979147	1.0275	1.00434	0.961406	1.01004	1.02291	0.995081	0.952776	1.01149	0.992134
383	302524326	chitinase	Carbon Cycling	Carbon degradation	Chitin	0.855012	1.08484	0.954434	0.935001	0.947998	0.971697	1.00637	0.976409	0.949222	0.972747	0.967284	0.987769	0.954888	0.862215	0.877465	0.939438	0.897596	0.997533	0.90299	0.967406	0.946764	0.961002	0.921647	0.928882	0.907484	0.913254	0.848419	0.88734	0.90705	0.896505	0.972975	0.902233		0.950609	0.773725	0.937658	0.878323	0.872684	0.909873	0.92591	0.924035	0.88651	0.868808	0.846693
384	302520067	chitinase	Carbon Cycling	Carbon degradation	Chitin	0.845901		0.915121	0.889285	0.937884	0.871366	0.837271	0.874273	0.851697	0.90029	0.938321	0.898505	0.903828	0.821308	0.84756	0.860183	0.818252	0.747327			0.799615	0.828638	0.81455			0.853266		0.847024	0.857939	0.83583	0.916538	0.854457		0.91537		0.856503	0.84335	0.86866	0.880221	0.854224	0.850932	0.796772	0.858121	0.886397
385	339790744	chitinase	Carbon Cycling	Carbon degradation	Chitin	0.843384	0.8216	0.934027	0.892754	0.934625	0.946714	1.00931	0.969208	0.990083	0.976515	0.979858	1.01075	0.934688	0.827139	0.832453	0.900059	0.908683	1.01934	0.872872	0.962425	0.950133	0.986171	0.928874	0.91974	0.865783	0.893922		0.883904	1.00387	0.890145	0.96371	0.903415		0.881068		0.903997	0.874955	0.85943	0.918795	0.878557	0.879856	0.882206	0.826443	0.854725
386	302534534	acetylglucosaminidase	Carbon Cycling	Carbon degradation	Chitin	0.927108	1.03884	0.961523	0.963064	0.980795	0.993568	0.977505	0.980925	0.995867	0.962883	0.988568	0.982825	0.954501	0.912548	0.917941	0.98064	0.892667	1.02057	0.942383	0.952873	0.962045	0.965496	0.955774	0.913786	0.905319	0.975815	0.905301	0.9239	0.824188	0.940717	0.967062	0.984809	0.852856	0.988517	1.0741	0.975629	0.95871	0.951963	0.969907	0.982407	0.969138	0.968191	0.974389	0.993757
387	6681676	chitinase	Carbon Cycling	Carbon degradation	Chitin	0.957455	1.03799	1.05019	1.01733	1.02109	0.992876	1.00955	1.0306	1.01487	0.955987	1.02801	1.03073	0.971724	1.00171	0.950801	1.03068	0.952302	1.04598	0.986664	0.957641	0.982236	0.960527	0.96555	0.966951	0.916879	1.01067	0.961483	1.01707	0.997783	1.00681	1.03403	1.02891	1.08762	1.04729	0.893773	1.00988	1.01637	1.02893	1.03757	1.04141	1.01985	1.00079	1.03352	1.03273
388	6681581	acetylglucosaminidase	Carbon Cycling	Carbon degradation	Chitin	0.892887	0.797014	0.964869	0.924818	0.950714	0.966124	0.979221	0.972106	0.965782	0.9729	0.977419	0.982652	0.950925	0.911686	0.88273	0.935978	0.910137	0.984827	0.913621	0.940874	0.939997	0.959023	0.94994	0.903906	0.889736	0.934015	0.853847	0.901105	0.841723	0.88598	0.940344	0.927151		0.922669	1.39944	0.92004	0.871476	0.893422	0.897151	0.912696	0.912599	0.872088	0.877742	0.867647
389	33668161	chitinase	Carbon Cycling	Carbon degradation	Chitin	0.969274	0.967672	1.03678	0.985388	1.04873	0.982104	1.02138	1.04299	1.03529	1.03722	1.06891	1.06612	1.00173	1.01267	0.979149	1.07368	0.977795	0.969479	0.98482	1.00943	1.01456	1.00759	1.01453	0.987201	0.967267	1.01719	0.947705	0.994602	0.997145	0.981412	1.01624	1.0229	0.950629	1.03783	1.28503	1.01728	0.981006	1.02052	1.03354	1.02317	1.00208	1.00453	1.00593	1.02466
390	302525977	chitinase	Carbon Cycling	Carbon degradation	Chitin	0.933576	1.2109	1.02121	0.979055	0.993132	1.00099	1.03207	1.01595	1.03319	0.998846	1.02107	1.03687	1.00908	0.973489	0.993808	1.0035	1.00443	1.23511	1.0139	1.01598	1.00397	1.02728	0.986562	1.02561	0.928838	1.01399	0.940598	0.981676	1.04202	0.97198	1.01646	1.03353	0.87869	1.03321	1.25998	1.01953	0.993894	1.01438	1.02181	1.03115	1.03647	1.02341	1.01002	1.01516
391	30725044	acetylglucosaminidase	Carbon Cycling	Carbon degradation	Chitin	0.854564	0.91593	0.870833		0.882275	0.832957		0.873648			0.854416			0.810256		0.836159		0.867434								0.830175	0.853154	0.833478	0.971001		0.864739	0.859147	0.972911	0.916356	1.05596	0.859596	0.881953	0.844205	0.839426	0.819832	0.885133	0.840298	0.876024	0.898175
392	302428962	chitinase	Carbon Cycling	Carbon degradation	Chitin	1.30417	1.45203	1.37689	1.37538	1.35339	1.37107	1.3342	1.34093	1.3356	1.34174	1.36634	1.36147	1.34242	1.34177	1.3343	1.38372	1.34871	1.51567	1.35254	1.36601	1.35853	1.35735	1.32677	1.34077	1.27867	1.36762	1.33828	1.35988	1.38866	1.3419	1.28546	1.39746	1.38023	1.41386	1.47105	1.39679	1.42717	1.38966	1.40959	1.40484	1.398	1.40874	1.4112	1.41096
393	295827512	acetylglucosaminidase	Carbon Cycling	Carbon degradation	Chitin	1.23757	1.32808	1.36111	1.30666	1.32311	1.32509	1.36168	1.34871	1.33577	1.34232	1.36534	1.34859	1.31818	1.27638	1.27943	1.33441	1.2936	1.35853	1.28659	1.32486	1.31378	1.3632	1.33491	1.3483	1.26811	1.35363	1.20712	1.27523	1.24743	1.27476	1.27659	1.33222	1.16846	1.33218	1.23818	1.31447	1.29435	1.30007	1.34107	1.3137	1.35446	1.31746	1.29044	1.30936
394	344315293	acetylglucosaminidase	Carbon Cycling	Carbon degradation	Chitin	1.13437	1.20433	1.2182	1.19192	1.18501	1.21316	1.22432	1.22294	1.21015	1.19349	1.20001	1.24667	1.1919	1.18385	1.19826	1.22891	1.19192	1.35245	1.21381	1.2306	1.22644	1.24451	1.19508	1.21765	1.15278	1.241	1.16145	1.18568	1.29308	1.19843	1.18078	1.26875	1.19102	1.23948	1.30027	1.25417	1.20591	1.2362	1.27692	1.25871	1.25952	1.24076	1.22382	1.24039
395	302436914	chitinase	Carbon Cycling	Carbon degradation	Chitin	0.850962	0.983305	0.850261	0.845051	0.855929	0.846559	0.814617	0.859136	0.893825	0.834915	0.840179	0.886779	0.849344			0.847029		1.20541	0.832932					0.815727		0.857801		0.819076	0.886061		0.849616	0.865783	0.779174	0.851344	0.856001	0.825441	0.800307	0.847553		0.827572	0.82831	0.821896	0.889178	0.884807
396	47420448	chitinase	Carbon Cycling	Carbon degradation	Chitin		0.771758	0.839521		0.860933		0.866787	0.839281		0.863069	0.885242	0.893359	0.851984													0.853388					0.861362		0.819996			0.805644
397	302524889	chitinase	Carbon Cycling	Carbon degradation	Chitin			0.803684							0.909289	0.844979	0.819668												0.826596		0.853603						0.856565		0.787395				0.840265	0.785283	0.827372	0.795134	0.812965
398	344317996	chitinase	Carbon Cycling	Carbon degradation	Chitin		0.843754	0.913868	0.87267	0.903445	0.934882	1.00393	0.947706	0.972881	0.970922	0.980034	0.997564	0.934614	0.893919	0.84789	0.957185	0.898363	1.13597	0.906114	0.936512	0.944031	0.980173	0.935378	0.921894	0.893214	0.931282		0.817389		0.85623	0.919558	0.895764	0.951499	0.908932		0.910723	0.900706	0.866785	0.919633	0.89756	0.887999	0.87183	0.844748	0.819167
399	302435063	chitinase	Carbon Cycling	Carbon degradation	Chitin			0.816239	0.824521	0.832338						0.858297					0.824942		0.730275				0.797575				0.810045						0.811322	0.95143	0.86119					0.807416		0.795426	0.806469	0.822571	0.844173
400	256668779	acetylglucosaminidase	Carbon Cycling	Carbon degradation	Chitin		1.00001	0.852541	0.849877	0.866643	0.836241	0.83957	0.865016	0.860709	0.838494	0.891699	0.870709	0.831067			0.813637		0.742381		0.8308	0.820225	0.831319	0.810323	0.818626		0.797354		0.8294	0.795329		0.862529	0.822584	0.824363	0.840624	0.832782		0.819962			0.8112	0.812924	0.820976	0.826777	0.824879
401	302536959	chitinase	Carbon Cycling	Carbon degradation	Chitin		0.754474	0.789676																														1.0129
402	125487489	chitinase	Carbon Cycling	Carbon degradation	Chitin			0.852051	0.828573	0.867059	0.82859		0.816613	0.876283	0.860245	0.859948		0.863064					0.768722								0.8355					0.859264	0.825203		0.836413	0.752464	0.778046	0.829448	0.789914			0.804403		0.84203	0.810954
403	345000618	chitinase	Carbon Cycling	Carbon degradation	Chitin		0.982489	0.797099			0.822338	0.889262	0.836397	0.871493		0.841394	0.812056	0.820973					0.957476	0.825036	0.831898		0.877136							0.782806				1.12161	0.791594	0.956463	0.803785				0.79631	0.796298			0.79348
404	359148658	chitinase	Carbon Cycling	Carbon degradation	Chitin			0.84357	0.863685	0.850369	0.834287	0.850862	0.865545	0.888907	0.877205	0.854063	0.915049	0.832207	0.817079		0.826219			0.833412	0.854625	0.834363	0.858846	0.845046	0.860257		0.858945					0.867523	0.789434	1.20799	0.801596			0.795517	0.807071	0.800174	0.797329	0.809519		0.780593	0.79849
405	197762285	chitinase	Carbon Cycling	Carbon degradation	Chitin		0.936774	0.934396	0.883605	0.899922	0.909265	0.966085	0.941004	0.95261	0.944824	0.947711	0.962814	0.943204	0.847372	0.879688	0.884819	0.868696	0.879443	0.887634	0.935381	0.922378	0.932252	0.945797	0.915621	0.864134	0.902847		0.852783	0.856103	0.892956	0.959126	0.88428		0.874782		0.905004	0.855532	0.862934	0.904822	0.900152	0.910794	0.860367	0.815257	0.826788
406	254379535	chitinase	Carbon Cycling	Carbon degradation	Chitin			0.86631	0.827927	0.853422	0.838624	0.89697	0.913425	0.848231	0.870087	0.890968	0.880806	0.868109			0.837354		0.786328		0.831501	0.847112	0.856902	0.83717	0.817974	0.844537	0.825076			0.812785		0.893612		0.817202	0.792517			0.814692		0.799094	0.814071	0.816321		0.801009	0.784806
407	254386270	chitinase	Carbon Cycling	Carbon degradation	Chitin		0.795097	0.94695	0.940084	0.932423	0.945569	0.951985	0.948733	0.943115	0.933474	0.953807	0.940774	0.960162	0.924652	0.955638	0.966925	0.917277	0.823399	0.948261	0.908929	0.926299	0.942939	0.938148	0.942194	0.888416	0.971858	0.94531	0.89207	0.809671	0.926739	0.953899	0.985338	1.22611	0.937618	0.81668	0.962968	0.951939	0.974689	0.942386	0.962094	0.966966	0.977067	0.978285	0.976149
408	294629486	acetylglucosaminidase	Carbon Cycling	Carbon degradation	Chitin						0.853605	0.853611	0.840207	0.837705			0.808091										0.824222											0.763098		0.726699			0.783822
409	256675909	acetylglucosaminidase	Carbon Cycling	Carbon degradation	Chitin		1.02872				0.887527	0.908161	0.895193	0.918395	0.837196	0.819245	0.900172						1.10075			0.860994	0.844371		0.809722		0.858008			0.81553				0.849624	0.797703	0.863414	0.799585			0.8348	0.809481	0.838697		0.792073	0.818509
410	339790742	chitinase	Carbon Cycling	Carbon degradation	Chitin							0.80853					0.806132																							0.870262
411	6681674	chitinase	Carbon Cycling	Carbon degradation	Chitin							0.826617			0.804156	0.818086								0.826365
412	256769924	chitinase	Carbon Cycling	Carbon degradation	Chitin											0.784716																						1.02917
413	344315439	acetylglucosaminidase	Carbon Cycling	Carbon degradation	Chitin																										0.775843														0.790053
414	256672287	acetylglucosaminidase	Carbon Cycling	Carbon degradation	Chitin		0.810509																											0.819875					0.804101
415	386137322	chitinase	Carbon Cycling	Carbon degradation	Chitin		0.835776
416	364003317	acetylglucosaminidase	Carbon Cycling	Carbon degradation	Chitin		0.800537
417	194345582	chitinase	Carbon Cycling	Carbon degradation	Chitin																													0.8828
418	4096812	acetylglucosaminidase	Carbon Cycling	Carbon degradation	Chitin																																			0.721246
419	239981946	acetylglucosaminidase	Carbon Cycling	Carbon degradation	Chitin	0.839026	1.03669	0.947621	0.912595	0.953845	0.941971	0.929406	0.949854	0.938824	0.946391	0.961499	0.94372	0.920641	0.896736	0.85594	0.920838	0.894721	0.893737	0.872018	0.914654	0.937164	0.889855	0.923305	0.849487	0.848774	0.944503	0.859069	0.840762	0.912365	0.880474	0.957175	0.929861	0.785721	0.911392	0.736996	0.920106	0.921402	0.889059	0.913469	0.916408	0.909276	0.888721	0.934323	0.908676
420	239982330	chitinase	Carbon Cycling	Carbon degradation	Chitin	1.14905	1.03006	1.31515	1.23758	1.26732	1.27181	1.26945	1.29601	1.27427	1.26534	1.31212	1.29798	1.30107	1.22665	1.26311	1.325	1.23638	1.1747	1.2598	1.28307	1.27942	1.28314	1.28583	1.27936	1.22385	1.32227	1.21059	1.23547	1.23169	1.28443	1.24793	1.35693	1.07708	1.3291	1.23186	1.30124	1.27454	1.32295	1.30961	1.33206	1.3095	1.30713	1.31792	1.31982
421	239982331	chitinase	Carbon Cycling	Carbon degradation	Chitin	1.30882	1.45235	1.43332	1.36317	1.37117	1.36084	1.46048	1.41123	1.38471	1.4486	1.44226	1.434	1.38809	1.35662	1.39332	1.42143	1.3662	1.52142	1.38373	1.42583	1.39611	1.43574	1.42696	1.43747	1.35799	1.42106	1.29791	1.36886	1.63357	1.37787	1.33301	1.40738	1.23802	1.40494	1.48352	1.37743	1.34928	1.39473	1.39479	1.42327	1.38703	1.40281	1.36068	1.38164
422	291454792	chitinase	Carbon Cycling	Carbon degradation	Chitin			0.812901		0.811017	0.808396	0.830703	0.85759	0.864164	0.83978	0.866228	0.885295	0.83555			0.79377						0.81926									0.839444									0.867098
423	126348664	chitinase	Carbon Cycling	Carbon degradation	Chitin	1.16785	1.42582	1.24059	1.20531	1.21843	1.21012	1.16497	1.22235	1.2163	1.19493	1.23104	1.22523	1.19564	1.20731	1.1855	1.23596	1.17656	1.26164	1.17262	1.19708	1.19215	1.20432	1.19313	1.21546	1.16035	1.26497	1.1867	1.19837	1.15987	1.19039	1.17217	1.26407	1.28862	1.29394	1.26971	1.22888	1.24204	1.25356	1.2442	1.25174	1.24621	1.23457	1.26085	1.25837
424	117164684	acetylglucosaminidase	Carbon Cycling	Carbon degradation	Chitin	0.894406	1.14426	0.997634	0.97348	0.923368	0.970666	0.960089	0.983558	0.958908	0.958645	0.946334	0.945161	0.909694	0.881079	0.866298	0.959612	0.89507	0.986571	0.943635	0.934232	0.952918	0.947662	0.908002	0.94046	0.90167	0.973102	0.858048	0.854715	0.81938	0.892388	0.925741	0.937831	1.13569	0.940349	0.829735	0.899319	0.898698	0.943078	0.897627	0.96253	0.922218	0.870233	0.943973	0.940976
425	126348649	chitinase	Carbon Cycling	Carbon degradation	Chitin			0.85498		0.906465					0.866172	0.913446	0.913899	0.904887			0.816503							0.851763			0.847447					0.963752		0.90867	0.805125		0.812121
426	29610583	chitinase	Carbon Cycling	Carbon degradation	Chitin	0.852367	0.838667	0.908118	0.871896	0.891838	0.87008	0.899411	0.928521	0.90106	0.886754	0.931425	0.912067	0.867713	0.843301	0.864299	0.898867	0.836011	0.914253	0.878883	0.863413	0.860989	0.898394	0.849511	0.879019	0.827874	0.868571	0.871025	0.83518	1.21672	0.88197	0.927756	0.941604	1.20095	0.926343	0.840117	0.901338	0.928884	0.932756	0.911032	0.933958	0.95534	0.880133	0.940966	0.956845
427	29606527	chitinase	Carbon Cycling	Carbon degradation	Chitin	0.937161	0.873227	0.991902	0.948133	0.976259	0.960761	0.92551	1.00738	1.00709	0.938304	0.971804	0.984956	0.947041	0.95724	0.940688	0.989941	0.929482	0.997765	0.958087	0.982484	0.941277	0.927107	0.909385	0.912045	0.910302	1.01742	0.950532	0.963076	0.780994	0.95272	0.970143	1.01322	1.33882	1.02935	1.29396	0.982763	0.987861	1.01704	0.975438	1.0153	0.990487	0.97598	1.02499	1.01979
428	29828293	chitinase	Carbon Cycling	Carbon degradation	Chitin								0.842615																		0.844003							0.925809						0.824099					0.807923
429	29606233	chitinase	Carbon Cycling	Carbon degradation	Chitin		0.835915										0.835294																	0.779034				0.815844		0.779686
430	297159976	acetylglucosaminidase	Carbon Cycling	Carbon degradation	Chitin	1.05852	1.0598	1.17331	1.14738	1.15899	1.16639	1.1928	1.18443	1.1902	1.18483	1.20224	1.19281	1.15976	1.07892	1.08373	1.12938	1.11726	1.14685	1.1221	1.14776	1.14599	1.19396	1.16413	1.1665	1.11096	1.16083	1.04705	1.11498	1.11935	1.11051	1.13629	1.11268	1.03324	1.12463	0.930233	1.12495	1.11647	1.04384	1.10957	1.09655	1.12221	1.07534	1.06519	1.07563
431	374986455	chitinase	Carbon Cycling	Carbon degradation	Chitin	0.995218	1.22478	1.01905	1.0012	1.01821	1.01917	0.982879	1.04109	1.04167	0.988594	1.01594	1.0264	1.00775	1.02877	1.00145	1.01912	0.987763	1.21742	1.00744	1.00612	1.00522	0.993982	0.970888	0.989198	0.976121	1.06086	0.992041	0.997668	1.1814	0.997598	1.01658	1.03541	1.19085	1.03936	1.04146	0.995517	1.01916	1.04454	1.00834	1.03962	1.02157	0.998156	1.03546	1.05848
432	297157576	chitinase	Carbon Cycling	Carbon degradation	Chitin	1.11186	1.16503	1.16595	1.14191	1.13007	1.13592	1.14966	1.15281	1.15905	1.12952	1.1529	1.16518	1.11868	1.10816	1.11378	1.14713	1.11043	1.23721	1.14246	1.15211	1.14853	1.17523	1.12714	1.13838	1.07755	1.17949	1.09951	1.1034	1.15875	1.1056	1.09829	1.1911	1.37067	1.19103	1.18907	1.17261	1.16451	1.16598	1.17204	1.18329	1.17285	1.14604	1.16045	1.17284
433	374986961	chitinase	Carbon Cycling	Carbon degradation	Chitin	1.02423	0.950205	1.05081	1.05482	1.01929	1.05608	1.02268	1.05988	1.05565	1.03058	1.05366	1.051	1.0261	1.03267	1.02122	1.06041	1.02788	1.29118	1.03912	1.01265	1.01182	1.04363	1.03659	1.0136	0.97904	1.06576	1.04396	1.04166	0.970564	1.02415	1.03004	1.06829	1.15595	1.0734	1.08927	1.07819	1.09079	1.06996	1.06795	1.09701	1.08131	1.10308	1.08624	1.06938
434	374987461	acetylglucosaminidase	Carbon Cycling	Carbon degradation	Chitin	1.19669	1.15578	1.23714	1.22266	1.22791	1.21766	1.20615	1.20202	1.2032	1.19755	1.24021	1.21749	1.19241	1.1785	1.17505	1.23708	1.1818	1.17469	1.1525	1.19303	1.19118	1.19744	1.20386	1.20421	1.16543	1.22041	1.16257	1.19039	0.982548	1.1613	1.15606	1.2221	1.08053	1.24156	1.37837	1.2317	1.24301	1.19874	1.24127	1.19541	1.21201	1.19388	1.21006	1.21
435	297155974	chitinase	Carbon Cycling	Carbon degradation	Chitin		1.03032	0.900368	0.851083	0.855219	0.873246	0.863889	0.88556	0.902823	0.869756	0.905561	0.919805	0.878864	0.885367	0.856246	0.889782	0.816178	0.778439	0.861234	0.864197	0.850912	0.887424	0.836616	0.884206	0.856816	0.878579		0.861415	0.815427	0.87474	0.91009	0.898267	0.971581	0.867715	0.838727	0.878983	0.868826	0.876862	0.879952	0.897091	0.86861	0.854392	0.882933	0.871504
436	357399486	chitinase	Carbon Cycling	Carbon degradation	Chitin	0.94636	0.773459	1.04355	0.993184	1.01872	1.01164	1.04463	1.08752	1.06104	1.04687	1.05013	1.0601	1.04142	0.978722	0.938914	1.01152	0.990481	0.942383	0.980357	0.985013	0.982948	1.01245	1.0097	0.998756	1.01159	1.04692	0.959628	0.986005	0.904944	1.00399	1.0363	0.994195	1.12265	0.97902	0.888809	0.973183	0.97181	0.93212	1.00018	0.978272	0.982635	0.953876	0.962705	0.977817
437	357399566	acetylglucosaminidase	Carbon Cycling	Carbon degradation	Chitin	1.24916	1.31644	1.36926	1.31975	1.33472	1.33271	1.3358	1.36071	1.33841	1.35242	1.37155	1.36094	1.33248	1.30744	1.32037	1.37279	1.30401	1.25019	1.32592	1.34229	1.33418	1.34541	1.32597	1.34499	1.26874	1.36603	1.27346	1.29543	1.17171	1.33154	1.27661	1.38954	1.17834	1.38039	1.27852	1.35428	1.34738	1.36217	1.35673	1.3815	1.37305	1.35429	1.35402	1.36621
438	337764133	chitinase	Carbon Cycling	Carbon degradation	Chitin	0.964446	1.0314	1.02903	1.01783	1.0255	1.08976	1.11473	1.10325	1.10631	1.10963	1.12	1.12655	1.09052	1.04623	1.03439	1.08313	1.01296	1.06524	1.0802	1.09991	1.09178	1.10126	1.06555	1.05797	1.02678	1.0822	0.973041	1.00729	1.00269	0.996367	1.02474	1.08228	1.10721	1.0943	0.9116	1.07759	1.03767	1.06346	1.08223	1.07224	1.08608	1.06089	1.02356	1.06513
439	337762597	chitinase	Carbon Cycling	Carbon degradation	Chitin	1.49261	1.59632	1.56297	1.57489	1.54557	1.56342	1.52431	1.52714	1.53207	1.55424	1.5615	1.55925	1.53317	1.52554	1.51955	1.57592	1.51811	1.57743	1.51729	1.54354	1.5355	1.55388	1.55401	1.5461	1.49338	1.56313	1.50989	1.575	1.63105	1.52796	1.44148	1.57215	1.44141	1.59885	1.67537	1.5713	1.59179	1.53822	1.58826	1.56666	1.55925	1.57654	1.59348	1.56857
440	386353364	chitinase	Carbon Cycling	Carbon degradation	Chitin			0.896125	0.858785	0.887817				0.838504	0.911191	0.918229	0.915969	0.845415			0.841053							0.840805	0.853257		0.838665					0.864816	0.787049	0.775521	0.81006	0.792584				0.775241
441	294814796	chitinase	Carbon Cycling	Carbon degradation	Chitin	1.20095	1.29484	1.23749	1.25291	1.23686	1.23059	1.18618	1.21935	1.19669	1.2262	1.24995	1.2442	1.2036	1.1985	1.18452	1.24225	1.17695	1.26359	1.17014	1.18957	1.18443	1.19557	1.2037	1.20175	1.15803	1.24524	1.19048	1.22183	1.41883	1.18836	1.17768	1.26451	1.21517	1.2879	1.35185	1.25969	1.26379	1.23127	1.26908	1.25315	1.23766	1.24422	1.27553	1.25473
442	294323508	chitinase	Carbon Cycling	Carbon degradation	Chitin	1.00366	1.59279	1.12026	1.06624	1.07239	1.12302	1.14658	1.14745	1.15075	1.10027	1.12196	1.16893	1.07705	1.02773	1.05824	1.09317	1.06616	1.01744	1.11311	1.14635	1.12178	1.12229	1.08187	1.10448	1.04454	1.13075	0.988954	1.03886	1.05046	1.06713	1.08237	1.15333	1.19973	1.10977	1.23714	1.10141	1.06811	1.12218	1.1279	1.15115	1.14241	1.11531	1.09437	1.11792
443	294814741	chitinase	Carbon Cycling	Carbon degradation	Chitin	1.00926	1.4376	1.08248	1.04846	1.06553	1.05998	1.06848	1.06752	1.06109	1.07425	1.08145	1.10133		1.03659	1.05863	1.10093	1.04994	1.21282	1.0495	1.07672	1.07839	1.09392	1.04466	1.06134	1.00015	1.08549	1.03988	1.06077	1.3727	1.035	1.06935	1.12839	0.936333	1.14191	1.20283	1.14251	1.11433	1.11311	1.15074	1.13506	1.1261	1.11934	1.11232	1.1095
444	254393095	chitinase	Carbon Cycling	Carbon degradation	Chitin		1.23574	0.882988	0.817671	0.866286		0.844541	0.817393	0.833078		0.858031		0.889095			0.812136		0.794259								0.799209					0.853406	0.78437		0.806427		0.809143								0.79111
445	254390239	chitinase	Carbon Cycling	Carbon degradation	Chitin			0.833127		0.834297	0.847491	0.859106	0.828294	0.842862	0.861151	0.861162	0.904916	0.84094		0.816679	0.821913			0.831575		0.824907	0.852064	0.825428	0.828642		0.825613					0.874159	0.81227		0.828373		0.835573			0.812266	0.816822	0.803563	0.784256	0.782149	0.794179
446	294815120	chitinase	Carbon Cycling	Carbon degradation	Chitin			0.893426	0.850521	0.856435	0.892574	0.898243	0.921453	0.908798	0.914466	0.862621	0.913202	0.882195	0.834665	0.85582	0.879572	0.850446	0.772925	0.863321	0.884093	0.891747	0.924781	0.887745	0.884961		0.878335		0.811502	1.08061	0.823695	0.889243	0.9303		0.916898	0.864772	0.886693	0.892155	0.877427	0.88535	0.916279	0.912042	0.906231	0.890406	0.888994
447	197706742	chitinase	Carbon Cycling	Carbon degradation	Chitin		1.18533	0.899212	0.874113	0.902353					0.89289	0.894042					0.811954							0.845132	0.849897		0.851943					0.874838			0.792314		0.796792			0.794006	0.813777	0.806951
448	254394015	chitinase	Carbon Cycling	Carbon degradation	Chitin			0.882662		0.87432		0.822028		0.855963					0.794989		0.815123		0.947447						0.816118		0.853572		0.808808	0.824235	0.825724	0.882293	0.791361	1.06251	0.82256	1.27664	0.790019		0.811641	0.854674	0.785004	0.82585	0.820303	0.794807	0.825005
449	294812805	chitinase	Carbon Cycling	Carbon degradation	Chitin												0.839429																	0.774372
450	371546220	acetylglucosaminidase	Carbon Cycling	Carbon degradation	Chitin		0.949816	0.871129	0.887298	0.892531	0.877272	0.895912	0.874825	0.893288	0.900965	0.906297	0.867573	0.863376		0.846723	0.878394	0.839996	0.774719	0.836831	0.842345	0.850355	0.852955	0.851001	0.819504		0.847514		0.840336	0.934454		0.896859	0.857438		0.849222	1.03753	0.829125	0.820102	0.812333	0.831212	0.834969	0.848595	0.836107	0.814513	0.813211
451	3169046	acetylglucosaminidase	Carbon Cycling	Carbon degradation	Chitin	1.14538	1.37522	1.19194	1.16043	1.16425	1.16254	1.13631	1.17043	1.16928	1.145	1.18583	1.17837	1.13882	1.14807	1.1026	1.16167	1.1188	1.43645	1.10657	1.14273	1.14196	1.13536	1.13671	1.13093	1.08044	1.16913	1.11499	1.12599	1.38064	1.13029	1.11646	1.18867	1.23576	1.21724	1.28156	1.17891	1.17758	1.17864	1.17794	1.18266	1.15852	1.19421	1.1942	1.19391
452	7209204	chitinase	Carbon Cycling	Carbon degradation	Chitin	0.902856	1.01806	0.969501	0.97081	0.964353	0.97736	0.92965	0.948771	0.960609	0.939194	0.957481	0.918699	0.961929	0.94271	0.92324	0.949567	0.922114	0.853594	0.905605	0.954353	0.925978	0.936387	0.913984	0.959954	0.937612	0.951106	0.910688	0.914322	0.877954	0.913191	0.983969	0.943762		0.970129	0.854135	0.961833	0.932671	0.934181	0.945554	0.93472	0.951334	0.958622	0.920077	0.94098
453	6911973	acetylglucosaminidase	Carbon Cycling	Carbon degradation	Chitin	1.02382	1.2631	1.15826	1.09466	1.09366	1.14831	1.14729	1.16664	1.15885	1.10998	1.11203	1.185	1.1251	1.11716	1.11009	1.16086	1.08649	0.955048	1.13051	1.1493	1.16202	1.1451	1.09724	1.12606	1.07297	1.1659	1.08552	1.10236	1.00827	1.12612	1.11741	1.18709	0.945181	1.17165	0.974843	1.1465	1.13684	1.17149	1.17203	1.20447	1.16377	1.14549	1.15108	1.16219
454	21224292	chitinase	Carbon Cycling	Carbon degradation	Chitin	0.902897	0.988902	0.977441	0.93634	0.96598	0.973776	1.01259	0.992484	0.98946	0.980271	1.00717	0.996371	0.947071	0.885835	0.907059	0.975849	0.908642	1.13631	0.916727	0.940238	0.922199	0.960156	0.964729	0.89994	0.905513	0.954103	0.903529	0.927217	0.964508	0.912306	0.959879	0.961402	1.12826	0.97636	0.955555	0.984391	0.936292	0.960361	0.952233	0.983675	0.955375	0.922332	0.966072	0.950809
455	21224618	acetylglucosaminidase	Carbon Cycling	Carbon degradation	Chitin	0.908269	0.85784	1.05124	1.00148	1.03009	1.03581	1.0908	1.08731	1.0771	1.00692	1.04445	1.04866	1.02773	0.945728	0.994417	1.05918	0.979197	0.903472	1.05408	1.07512	1.07789	1.11293	1.01025	1.04741	1.01928	1.08872	0.94348	0.965378	0.926117	1.01035	1.04455	1.05541	0.846997	1.04378	0.779318	1.03723	1.00604	1.03102	1.02896	1.06677	1.0361	1.03288	1.02831	1.04711
456	24418998	chitinase	Carbon Cycling	Carbon degradation	Chitin	0.878111	0.942688	0.920504	0.917289	0.91467	0.909639	0.885829	0.917425	0.918664	0.929907	0.948425	0.930456	0.920255	0.837696	0.830568	0.870522	0.852982	0.852654	0.814713	0.836725	0.849616	0.842223	0.917046	0.888156		0.884852	0.846028	0.837517	1.0048	0.828485	0.926835	0.874365	0.941235	0.884333	0.871929	0.889421	0.88166	0.869415	0.894968	0.876753	0.886055	0.87963	0.866167	0.903815
457	2808782	chitinase	Carbon Cycling	Carbon degradation	Chitin	0.89895	0.999605	0.967811	0.942547	0.960929	0.962581	0.978419	0.986259	0.974465	0.967895	0.992961	0.995725	0.960225	0.909207	0.900616	0.922492	0.909538	1.04659	0.91011	0.93839	0.925739	0.958967	0.914089	0.926597	0.85628	0.925656	0.897163	0.921489	1.01961	0.907448	0.970662	0.981558	0.860503	0.956948	0.917188	0.950044	0.939268	0.942791	0.959826	0.969618	0.980745	0.930972	0.921568	0.956381
458	3367751	chitinase	Carbon Cycling	Carbon degradation	Chitin			0.874164	0.862859	0.839065	0.879208	0.907271	0.929745	0.922549	0.856935	0.851651	0.947586						0.764008	0.867856	0.867387	0.865723	0.901817		0.861612		0.843348								0.854603		0.826834	0.810396	0.837207	0.828322	0.865046	0.832137		0.829159	0.814975
459	4835332	chitinase	Carbon Cycling	Carbon degradation	Chitin		0.996228	0.850287	0.848881	0.86584	0.837303		0.836505	0.862734	0.82402	0.804396		0.855839	0.824037		0.852352	0.814161	0.823652						0.812181				0.810832			0.900083	0.782098		0.841875	0.996721	0.842492		0.796476	0.809941					0.823949
460	291447771	chitinase	Carbon Cycling	Carbon degradation	Chitin	0.845658	0.989185	0.945371	0.968299	0.901144	0.918839	0.894811	0.928736	0.928338	0.927681	0.934541	0.91336	0.941169	0.921352	0.91882	0.916592	0.900297	1.01686	0.883175	0.887721	0.849627	0.870091	0.900658	0.903685		0.94822	0.890222	0.907062		0.944226	0.943797	0.933573		0.944051	1.11125	0.906204	0.950597	0.93083	0.957354	0.929424	0.94084	0.915172	0.936767	0.951568
461	239991132	chitinase	Carbon Cycling	Carbon degradation	Chitin	0.932027	1.03067	0.968822	0.961019	0.942142	1.00001	1.01105	1.01976	1.01396	1.01069	1.02563	1.01836		0.95261	0.936021	0.989035	0.950549	1.00684	0.949393	0.955079	0.977602	0.993253	0.953232	0.940808	0.91521	0.98169	0.891766	0.929848	1.00281	0.882592	0.953209	0.98225	0.990052	1.00185	1.02291	0.998521	0.972486	0.955021	0.965543	0.988525	0.983372	0.965852	0.978441	0.965722
462	239991742	acetylglucosaminidase	Carbon Cycling	Carbon degradation	Chitin	0.914451		0.890132	0.884864	0.868213	0.907336	0.864252	0.872578	0.884768	0.841315	0.896997	0.917693	0.855851	0.859688	0.847787	0.935212	0.834152	0.770366	0.847638	0.873945	0.86742	0.875511	0.858052	0.828052	0.831508	0.879253	0.863357	0.841229	0.798879	0.829138	0.927826	0.88087	0.886308	1.04271	0.874596	0.890524	0.819784	0.862833	0.845288	0.883134	0.836313	0.863095	0.859334	0.832672
463	239988087	acetylglucosaminidase	Carbon Cycling	Carbon degradation	Chitin	1.15211	1.10339	1.26308	1.23261	1.24573	1.28238	1.29178	1.29293	1.28357	1.24846	1.24275	1.32135	1.22203	1.20771	1.20431	1.26799	1.18862	1.23097	1.24644	1.28387	1.27241	1.30545	1.19524	1.26805	1.20001	1.31033	1.1322	1.14908	1.1777	1.16747	1.16752	1.26992	1.23074	1.25891	1.48573	1.26932	1.22234	1.24428	1.27453	1.26305	1.26457	1.24036	1.21768	1.24582
464	260089470	acetylglucosaminidase	Carbon Cycling	Carbon degradation	Chitin	0.994631	1.07386	1.0764	1.06516	1.06762	1.04051	1.00235	1.05608	1.05008	1.00373	1.04703	1.0468	1.04139	1.0593	0.990163	1.05365	1.03647	1.1724	1.02919	1.01353	0.996758	1.00143	1.00545	0.986263	0.958829	1.0645	1.0552	1.07481	0.936987	1.0566	1.0355	1.08784	0.841711	1.07151	1.14244	1.08045	1.04617	1.05268	1.06037	1.08682	1.056	1.06228	1.08243	1.09282
465	260089370	acetylglucosaminidase	Carbon Cycling	Carbon degradation	Chitin	1.22637	1.23834	1.29471	1.26535	1.26496	1.27834	1.25408	1.27223	1.25284	1.26542	1.29023	1.26941	1.22931	1.22241	1.20896	1.27266	1.21147	1.22597	1.20867	1.2295	1.23513	1.26726	1.24307	1.24533	1.2056	1.2889	1.19316	1.22148	1.14738	1.20324	1.21447	1.26752	1.04899	1.28333	1.30456	1.25112	1.25067	1.23165	1.23024	1.24127	1.26269	1.22882	1.23334	1.25257
466	260087758	chitinase	Carbon Cycling	Carbon degradation	Chitin	0.858601	0.893188	0.842345	0.876968	0.893483	0.895349	0.862191	0.870513	0.861482	0.865723	0.901181	0.891585	0.879347	0.829924		0.890143	0.821463	0.81598		0.820226	0.812755	0.824102	0.822612	0.815273		0.897637		0.833592		0.816623	0.877455	0.875335		0.894034	1.11068	0.906525	0.877669	0.886583	0.899529	0.891441	0.899761	0.837901	0.836458	0.891974
467	260456101	chitinase	Carbon Cycling	Carbon degradation	Chitin	1.28941	1.50177	1.38036	1.34026	1.3408	1.35166	1.29688	1.36796	1.34119	1.32332	1.3584	1.36211	1.32445	1.32796	1.30893	1.38431	1.27704	1.4822	1.27443	1.29994	1.29615	1.29824	1.30161	1.30935	1.26001	1.3869	1.28689	1.29392	1.26791	1.31004	1.27226	1.38429	1.24818	1.39479	1.61428	1.37057	1.36607	1.3682	1.37768	1.36265	1.37337	1.34413	1.36025	1.38582
468	260456673	chitinase	Carbon Cycling	Carbon degradation	Chitin	1.10354	1.126	1.17286	1.15217	1.14368	1.15228	1.16829	1.16998	1.17887	1.14828	1.17176	1.19194	1.13029	1.12426	1.10778	1.14761	1.08975	1.22647	1.13298	1.18433	1.16512	1.19813	1.1526	1.12586	1.09188	1.17569	1.07597	1.11396	1.03197	1.09122	1.11148	1.14858	1.12224	1.19048	0.997895	1.14125	1.15263	1.1176	1.14681	1.15288	1.14168	1.14167	1.16482	1.15155
469	260457516	chitinase	Carbon Cycling	Carbon degradation	Chitin	1.0968	1.18362	1.13276	1.11074	1.12817	1.13444	1.0543	1.12329	1.12862	1.09505	1.14342	1.13433	1.09934	1.10064	1.09856	1.15471	1.0752	1.24735	1.08324	1.10826	1.08051	1.08514	1.08711	1.09933	1.08912	1.15631	1.11691	1.11646	1.21346	1.0978	1.09003	1.14643	1.04112	1.18507	1.32636	1.16125	1.14585	1.14705	1.15243	1.15878	1.12671	1.11623	1.16476	1.15511
470	320008533	chitinase	Carbon Cycling	Carbon degradation	Chitin		0.834646	0.886439	0.847926	0.840053	0.868198	0.872537	0.868284	0.884499	0.853816	0.919771	0.913134	0.900564	0.854726		0.845385	0.855827	0.747242	0.817393	0.848002	0.877856	0.8663	0.881574	0.886341		0.877319		0.8179		0.832383	0.889594	0.874115	0.850633	0.845159		0.842538	0.82151	0.849238	0.843883	0.877472	0.890217	0.870204	0.809186	0.867967
471	260088754	acetylglucosaminidase	Carbon Cycling	Carbon degradation	Chitin		0.782881	0.858111	0.829477	0.864732	0.855937	0.84785	0.881474	0.895658	0.842434	0.874757	0.900402				0.825863				0.846748	0.88038	0.894975		0.821165		0.83774						0.821368		0.848784	0.743116	0.817737		0.821655	0.824308	0.824726	0.801917		0.806976
472	260455602	chitinase	Carbon Cycling	Carbon degradation	Chitin		0.820437	0.855337		0.85129		0.806606	0.836813	0.857828	0.830917	0.848962	0.849159				0.827977				0.842476	0.826941	0.810963	0.799685	0.847632		0.862845				0.834048	0.885163	0.849718	0.883081	0.835082	0.721002	0.827676	0.809964	0.813158	0.829334	0.835734	0.855241	0.823586	0.830176	0.847198
473	320008038	acetylglucosaminidase	Carbon Cycling	Carbon degradation	Chitin			0.873191	0.853622	0.882182						0.836737		0.900996					0.783389											0.898639	0.812037	0.892228	0.952141		0.78532		0.819555						0.792246
474	291345146	chitinase	Carbon Cycling	Carbon degradation	Chitin	1.30254	1.36823	1.38706	1.3437	1.35888	1.3542	1.35236	1.35775	1.36906	1.33803	1.37475	1.37566	1.33943	1.33386	1.32456	1.38549	1.33102	1.41246	1.32789	1.35446	1.35376	1.38051	1.36617	1.36654	1.30955	1.39834	1.28148	1.32918	1.38398	1.3105	1.2882	1.36333	1.2139	1.37987	1.32358	1.37448	1.34094	1.34104	1.38364	1.34606	1.36808	1.33757	1.34081	1.36064
475	291439993	chitinase	Carbon Cycling	Carbon degradation	Chitin			0.914672	0.930778	0.890818	0.953465	0.996925	0.957228	0.962398	0.9083	0.895523	0.990595	0.882447	0.862847	0.86041	0.861521	0.84718	0.837617	0.904013	0.900409	0.918716	0.947366	0.853794	0.906125	0.8784	0.922305					0.912672	0.897323		0.824275		0.86712	0.835779	0.873922	0.914125	0.913891	0.910055	0.896286	0.852318	0.860163
476	239933833	chitinase	Carbon Cycling	Carbon degradation	Chitin																																0.786869		0.791986	0.866048								0.787541	0.778412
477	329934359	chitinase	Carbon Cycling	Carbon degradation	Chitin	1.04117	1.0252	1.1487	1.10225	1.103	1.10132	1.09135	1.11719	1.09755	1.12072	1.13025	1.10363	1.10161	1.07928	1.08652	1.11954	1.09641	1.14515	1.07792	1.08422	1.07276	1.08653	1.12029	1.11291	1.05691	1.13773	1.06081	1.06925	1.09836	1.08925	1.08422	1.12937	1.2147	1.14012	1.1196	1.11045	1.11268	1.12853	1.13414	1.14129	1.10805	1.1192	1.13454	1.13529
478	329937483	acetylglucosaminidase	Carbon Cycling	Carbon degradation	Chitin	1.01136	1.0514	1.06243	1.04384	1.05782	1.06365	1.09573	1.10643	1.10255	1.05279	1.04872	1.09251	1.02288	0.988962	1.00805	1.07527	0.970312	1.04992	1.07641	1.09664	1.08055	1.11376	1.03849	1.03851	1.02083	1.10554	0.981863	1.02718	1.05573	1.01665	1.02781	1.07994	0.903245	1.09709	0.970415	1.05085	1.04085	1.06521	1.06099	1.14423	1.08552	1.04561	1.04744	1.04603
479	329303643	chitinase	Carbon Cycling	Carbon degradation	Chitin		0.920412	0.884148	0.857756	0.872892	0.889682	0.935252	0.913179	0.929861	0.92336	0.930456	0.905868	0.874242			0.846907		0.748325		0.820926	0.866765	0.879239		0.877648		0.887792		0.833976	0.820818		0.894074	0.808139		0.845447		0.826509
480	302478241	acetylglucosaminidase	Carbon Cycling	Carbon degradation	Chitin	1.04088	0.738023	1.10032	1.11181	1.10535	1.09982	1.09102	1.07189	1.10491	1.07959	1.1193	1.10332	1.08299	1.05155	1.06616	1.10027	1.08869	0.98212	1.06798	1.08619	1.09091	1.12051	1.11375	1.12077	1.05306	1.12939	1.01556	1.07634	0.989232	1.05585	1.07614	1.0777	0.900018	1.08363	0.802797	1.0772	1.06628	1.04592	1.12275	1.06306	1.06956	1.06463	1.06954	1.06089
481	182435112	acetylglucosaminidase	Carbon Cycling	Carbon degradation	Chitin	1.06523	1.01609	1.1689	1.13559	1.14472	1.18805	1.1821	1.17806	1.18742	1.17201	1.19462	1.1745	1.16247	1.08324	1.07244	1.14566	1.10627	1.06162	1.1021	1.12511	1.1264	1.15946	1.14937	1.13706	1.10606	1.17298	1.06606	1.0959	1.12695	1.09984	1.129	1.14371	0.959164	1.1423	1.30688	1.12402	1.11042	1.09701	1.1416	1.11247	1.1455	1.09301	1.097	1.10812
482	302458936	chitinase	Carbon Cycling	Carbon degradation	Chitin	1.093	1.2619	1.16908	1.16601	1.14257	1.15468	1.12141	1.13842	1.13042	1.12222	1.15839	1.13071	1.11439	1.11393	1.11846	1.16178	1.0993	1.02174	1.10805	1.13489	1.12214	1.13621	1.1306	1.13849	1.08064	1.16557	1.09909	1.134	1.59658	1.13007	1.10389	1.19501	0.982632	1.20967	1.29733	1.18846	1.17586	1.15872	1.18034	1.19217	1.18293	1.171	1.1964	1.18375
483	256775116	chitinase	Carbon Cycling	Carbon degradation	Chitin	1.0268	0.932056	1.09116	1.09893	1.09025	1.09471	1.09031	1.07001	1.06698	1.08771	1.09298	1.08711	1.04558	1.07353	1.04274	1.09167	1.03399	0.842507	1.01168	1.05145	1.05546	1.05869	1.07803	1.07728	1.05375	1.10913	0.990086	1.0487	1.40481	0.999754	1.05624	1.0763	0.828542	1.09579	1.15962	1.09322	1.07388	1.02756	1.0732	1.05948	1.06795	1.0644	1.07417	1.07267
484	302545173	chitinase	Carbon Cycling	Carbon degradation	Chitin	0.99088	0.999568	1.04913	1.04151	1.03791	1.06226	1.05214	1.04334	1.03679	1.04419	1.06352	1.06085	1.03053	1.00634	1.00327	1.07365	1.02306	1.06002	1.01417	1.04323	1.02463	1.05134	1.04663	1.02096	0.976508	1.06055	0.998546	1.01542	1.01837	0.997509	1.03427	1.0471	0.951307	1.09955	1.03987	1.09626	1.07597	1.0277	1.09568	1.05535	1.06882	1.05701	1.0517	1.04662
485	256773627	acetylglucosaminidase	Carbon Cycling	Carbon degradation	Chitin			0.82342	0.823192	0.82804	0.858246	0.887879	0.895777	0.875343	0.864922	0.877512	0.8854	0.840817	0.811261		0.784104		0.909441		0.848902	0.87596	0.841333				0.792737					0.867195	0.808081		0.793098	0.766506	0.806669	0.793319		0.795467	0.808979	0.818342			0.807483
486	256779140	acetylglucosaminidase	Carbon Cycling	Carbon degradation	Chitin																																			1.18004									0.845419
487	386840391	chitinase	Carbon Cycling	Carbon degradation	Chitin	1.09312	1.10506	1.19556	1.16134	1.17217	1.18226	1.18106	1.17021	1.16788	1.16822	1.2056	1.18472	1.15937	1.13153	1.13141	1.18066	1.13596	1.05837	1.13568	1.17126	1.15537	1.17846	1.14144	1.14012	1.07398	1.18865	1.07996	1.12719	1.05862	1.12114	1.12673	1.17799	1.27145	1.18361	1.07383	1.18657	1.16233	1.15162	1.18471	1.17557	1.17674	1.16629	1.17681	1.16176
488	374096645	chitinase	Carbon Cycling	Carbon degradation	Chitin		0.904343	0.902944	0.896242	0.912566	0.922968	0.959228	0.935369	0.911064	0.946105	0.914774	0.929957	0.901077		0.855876	0.86687		0.906133	0.861749	0.873445	0.862737	0.898344	0.892458	0.885597		0.914974		0.834507	0.871394		0.908179	0.849007	0.906148	0.85563	0.852665	0.809784	0.833528	0.807894		0.826115	0.887649	0.809999		0.816374
489	254398851	chitinase	Carbon Cycling	Carbon degradation	Chitin	1.10817	0.944863	1.20262	1.17784	1.19124	1.17833	1.16261	1.17876	1.17339	1.17059	1.17522	1.20173	1.13621	1.16095	1.14596	1.20378	1.14763	0.992888	1.15733	1.2012	1.181	1.24772	1.14439	1.17001	1.13564	1.20721	1.10781	1.15811	1.14249	1.09384	1.12009	1.16715	0.974482	1.21942	0.874134	1.17518	1.17845	1.13734	1.1716	1.17261	1.15918	1.16185	1.19617	1.1613
490	297191743	chitinase	Carbon Cycling	Carbon degradation	Chitin	0.885439	0.907	0.975973	0.937009	0.966353	0.976446	0.985172	1.00516	0.973234	0.999662	1.00809	1.00729	0.954815	0.846153	0.885302	0.920206	0.91769	0.878631	0.897705	0.930491	0.912453	0.961145	0.928777	0.904337	0.874664	0.912585	0.85335	0.87372	0.880988	0.901342	0.971883	0.908129	1.03408	0.935106	0.895328	0.889424	0.891169	0.885588	0.894061	0.888703	0.910744	0.873476	0.909263	0.894058
491	254395990	chitinase	Carbon Cycling	Carbon degradation	Chitin	0.903255	0.844496	0.987409	0.963983	0.978022	0.958152	0.960726	0.9965	0.983737	0.992113	1.0049	0.969888	0.975786	0.950169	0.957668	0.980404	0.956397	0.91007	0.970384	0.983828	0.964285	0.978497	0.979222	0.997437	0.952124	1.01595	0.974814	0.969947	1.06605	0.989332	0.998681	1.04231	1.0481	1.01184	0.924018	0.997724	1.00176	1.02701	1.00835	1.02592	1.02513	0.998507	1.02868	1.00589
492	297192306	chitinase	Carbon Cycling	Carbon degradation	Chitin	0.982822	1.21791	1.09947	1.04039	1.0324	1.05279	1.07171	1.06792	1.07509	1.02212	1.08475	1.08627	1.02975	1.02676	1.05195	1.07297	0.994064	0.915534	1.04725	1.07196	1.04737	1.05082	1.02816	1.03722	1.02344	1.08475	1.0118	1.0234	1.01217	1.04193	1.04046	1.10687	0.809656	1.11345	1.0123	1.07825	1.05601	1.08905	1.09082	1.11024	1.08594	1.07998	1.11451	1.09356
493	254397689	chitinase	Carbon Cycling	Carbon degradation	Chitin	0.953968	1.04249	1.07062	1.02557	1.04679	1.02705	1.0745	1.08262	1.07217	1.06865	1.07542	1.07796	1.07935	0.988647	1.02688	1.0564	1.01741	1.04241	1.02608	1.03076	1.04442	1.0458	1.04485	1.03984	1.00881	1.0945	0.966862	0.985142	1.02769	1.00136	1.03032	1.06384	0.93566	1.0796	0.962646	1.03936	1.03192	1.04018	1.0226	1.08077	1.05538	1.04228	1.05329	1.06788
494	197721741	chitinase	Carbon Cycling	Carbon degradation	Chitin		0.778173	0.846613		0.850548		0.823952		0.831594	0.825905	0.84105	0.853306						0.782746				0.803499		0.805675		0.789645		0.804947	0.796263		0.864249					0.801755				0.802596	0.786298
495	254398047	chitinase	Carbon Cycling	Carbon degradation	Chitin			0.875232	0.863846	0.841392	0.862451	0.926394	0.899217	0.918191	0.890827	0.90794	0.936916	0.879694			0.845376				0.853757	0.863092	0.876461	0.854654	0.846725		0.84424						0.820315		0.795996		0.817225			0.796436	0.786099	0.807163
496	297151523	chitinase	Carbon Cycling	Carbon degradation	Chitin		0.990017	0.890724	0.885275	0.911454	0.976843	0.965746	0.955998	0.96531	0.920757	0.973433	1.01174	0.942041	0.92875	0.935399	0.922394		1.00515	0.945009	0.950989	0.957207	0.938665	0.926205	0.894462	0.867831	0.948201	0.89516	0.893773		0.91756	0.944578	0.969278	1.02159	0.942	1.14532	0.912327	0.931244	0.967563	0.936246	0.957152	0.968502	0.939305	0.936509	0.951645
497	297194218	chitinase	Carbon Cycling	Carbon degradation	Chitin		0.807063																																	0.745991
498	85813892	chitinase	Carbon Cycling	Carbon degradation	Chitin		0.74786	0.839775	0.855469	0.861525	0.849746	0.896707	0.904039	0.886439	0.906469	0.895411	0.90915	0.875749			0.802326		0.738	0.832034	0.861909	0.824429	0.928885	0.864116	0.833815	0.849195	0.837706		0.816039	0.833258		0.890824	0.835738		0.871006		0.854067	0.82118	0.866442	0.860394	0.859649	0.852086	0.825648	0.836903	0.807317
499	260647377	chitinase	Carbon Cycling	Carbon degradation	Chitin	0.93257	0.832163	0.999797	1.00388	0.990771	0.995486	0.996981	0.996975	0.988303	0.999564	1.01919	0.981706	0.960478	0.938692	0.946096	0.977216	0.973308	0.866785	0.929719	0.97591	0.964046	0.976986	1.01029	1.01145	0.977791	1.01365	0.913752	0.958574	0.955508	0.920393	0.987888	0.927399	0.803033	0.942121	0.766721	0.943544	0.929228	0.911963	0.932968	0.921503	0.948738	0.934109	0.919634	0.911603
500	260652335	chitinase	Carbon Cycling	Carbon degradation	Chitin	0.918318	0.95299	0.971057	0.944909	0.970036	0.964049	0.975698	0.986054	1.00416	0.974881	0.997014	0.984956	0.950956	0.936786	0.923407	0.945893	0.936571	0.941755	0.916813	0.956262	0.922729	0.946418	0.951872	0.937949	0.885457	0.972479	0.886207	0.920827	0.802771	0.913695	0.973374	0.943611	1.02627	0.957639	1.14431	0.946844	0.931862	0.929597	0.953986	0.941246	0.947182	0.894741	0.911816	0.923883
501	260649700	acetylglucosaminidase	Carbon Cycling	Carbon degradation	Chitin	0.844603	0.894483	0.920891	0.944849	0.888667	0.950482	0.977752	0.956925	1.004	0.951986	0.936241	0.936676	0.89512			0.907781	0.843964	0.809647	0.946975	0.965234	0.964738	0.956241	0.885194	0.914354	0.884707	0.939156		0.841146	0.794857	0.855347	0.893074	0.896344	0.815863	0.868988	0.853822	0.843212	0.821044	0.831811	0.846034	0.872955	0.846217	0.825322	0.835632	0.879216
502	260651430	chitinase	Carbon Cycling	Carbon degradation	Chitin	0.866406	1.06993	0.943174	0.914139	0.913799	0.910594	0.924444	0.935012	0.961513	0.950692	0.958419	0.960152	0.935537	0.865354	0.889998	0.929899	0.883302	1.00384	0.87542	0.908343	0.921747	0.930048	0.905995	0.899463	0.863347	0.925579		0.872526	0.780668	0.837365	0.906704	0.909143		0.901729	0.776475	0.90533	0.903671	0.836679	0.875078	0.914983	0.903325	0.861643	0.863048	0.849271
503	297202069	chitinase	Carbon Cycling	Carbon degradation	Chitin	1.15434	1.1619	1.2402	1.21658	1.22062	1.22755	1.21871	1.21635	1.22047	1.22907	1.24887	1.23686	1.20847	1.19065	1.19675	1.22066	1.18079	1.1177	1.17869	1.20897	1.20599	1.22242	1.23158	1.20555	1.14653	1.24695	1.16725	1.20957	1.13883	1.17752	1.17839	1.23491	1.14138	1.25846	1.10565	1.2573	1.25772	1.22982	1.25626	1.23516	1.25022	1.24006	1.24684	1.2417
504	297204046	acetylglucosaminidase	Carbon Cycling	Carbon degradation	Chitin	0.955629	1.05474	1.05371	0.982725	1.00401	1.0195	1.03299	1.03898	1.0381	1.01844	1.04636	1.08279	1.00854	1.00693	1.00126	1.02834	0.982034	0.924919	1.01111	1.02081	1.0079	1.02169	0.990626	0.99477	0.970395	1.03665	0.978018	0.997219	0.949031	0.999206	1.00511	1.08378	1.00669	1.08924	1.44927	1.03248	1.01828	1.08345	1.05138	1.08387	1.07213	1.04848	1.06528	1.08867
505	197931425	chitinase	Carbon Cycling	Carbon degradation	Chitin	1.09733	1.4452	1.16544	1.15069	1.15573	1.1494	1.13486	1.16347	1.15866	1.145	1.17064	1.18902	1.16585	1.11328	1.12112	1.13601	1.11324	1.24543	1.10296	1.1565	1.17869	1.13701	1.15334	1.13625	1.10741	1.18121	1.09369	1.1226	1.22793	1.09177	1.115	1.16281	1.26406	1.19874	1.24792	1.15131	1.1661	1.13431	1.16852	1.14998	1.14692	1.12956	1.19225	1.16446
506	197782088	chitinase	Carbon Cycling	Carbon degradation	Chitin			0.819413		0.848621		0.870601	0.79767	0.825763	0.84351	0.851793	0.838149								0.812294		0.827048	0.83021			0.829991					0.848457					0.816829			0.820232
507	297148486	chitinase	Carbon Cycling	Carbon degradation	Chitin			0.784811			0.829372	0.856553	0.834914	0.82826	0.809129	0.812442	0.817889										0.830633
508	197929966	chitinase	Carbon Cycling	Carbon degradation	Chitin		0.769176	0.870675	0.87372	0.872168						0.8282		0.909278					0.772524										0.829712	0.842867		0.857964	0.815334		0.867492		0.833882
509	386383510	chitinase	Carbon Cycling	Carbon degradation	Chitin	1.13202	1.03742	1.21888	1.18906	1.19522	1.19544	1.16037	1.17375	1.15987	1.17872	1.2035	1.18497	1.1633	1.18493	1.16327	1.20622	1.15479	1.12652	1.14815	1.16118	1.16139	1.16986	1.1745	1.16296	1.12476	1.22481	1.14156	1.1633	1.09226	1.1564	1.14925	1.22506	0.988508	1.2583	1.10236	1.22704	1.22178	1.19625	1.24018	1.2048	1.22773	1.22503	1.21809	1.2339
510	386381246	chitinase	Carbon Cycling	Carbon degradation	Chitin	0.986013	0.77893	1.00654	1.01934	1.01793	1.0158	0.994591	1.00889	1.02666	1.02208	1.03022	1.03354	1.00962	0.944349	0.968414	0.975108	0.946135	0.834128	0.942691	0.986611	0.963837	1.00557	0.989291	0.982085	0.98939	1.01827	0.953635	1.0002	0.860442	0.927892	0.989686	0.950476	0.792616	1.02401	1.18655	0.958856	0.946668	0.92447	0.975829	0.974603	0.955905	0.944688	0.974358	0.954082
511	386385025	chitinase	Carbon Cycling	Carbon degradation	Chitin	1.04142	1.04284	1.13444	1.09458	1.12216	1.04453	1.04945	1.07916	1.07795	1.00761	1.04852	1.00549	1.08756	1.05369	0.976034	1.06557	1.05231	1.03074	0.987756	1.01442	0.984946	0.945451	0.984425	0.971047	0.991127	1.03011	1.02288	1.05244	1.04281	1.05646	1.09049	1.1018	1.06939	1.11681	1.14008	1.10206	1.08309	1.05589	1.07836	1.07816	1.04134	1.07368	1.09077	1.0931
512	385668373	chitinase	Carbon Cycling	Carbon degradation	Chitin	0.891358	0.965081	1.02604	1.00248	1.0123	0.966879	0.943801	0.953234	0.964218	0.882784	0.899053	0.860858	0.948667	0.888259	0.841391	0.919272	0.894126	0.965535	0.868153		0.886353	0.909556	0.902027	0.916183	0.867363	0.947192	0.941857	0.946451	0.976026	0.950412	0.996246	0.940808	1.11191	0.977441	1.02972	0.972307	0.961915	0.936778	0.972506	0.935654	0.936736	0.923701	0.941464	0.960399
513	385669711	chitinase	Carbon Cycling	Carbon degradation	Chitin	0.97816	1.28763	1.03091	1.01626	1.00805	1.03024	1.03245	1.04315	1.03349	1.03057	1.04778	1.05379	1.01172	1.02346	1.00282	1.04783	1.01911	1.20716	1.01499	1.01837	1.03603	1.03135	1.01391	1.01724	0.978552	1.04444	0.98819	1.0205	0.864894	0.996883	1.01192	1.04481	0.989777	1.05369	0.915332	1.03461	1.02681	1.04966	1.02572	1.04503	1.03494	1.01492	1.03801	1.03379
514	386383823	chitinase	Carbon Cycling	Carbon degradation	Chitin		0.76483	0.953705	0.913264	0.917623	0.904221	0.939273	0.931546	0.899489	0.943421	0.950868	1.05296	0.952507	0.8752	0.905258	0.936094	0.906398	0.872605	0.891791	0.899199	0.908293	0.938802	0.910846	0.91959	0.867339	0.921085	0.867284	0.894271	0.898455	0.88209	0.932564	0.958473	0.935167	0.950425	0.78616	0.933217	0.919741	0.936718	0.964428	0.950173	0.988567	0.934829	0.925489	0.924779
515	386384163	chitinase	Carbon Cycling	Carbon degradation	Chitin							0.821567
516	386383210	chitinase	Carbon Cycling	Carbon degradation	Chitin										0.82644	0.827194	0.809619														0.795673					0.840113									0.778922
517	328884789	chitinase	Carbon Cycling	Carbon degradation	Chitin	0.974891	1.18263	1.04315	1.04815	1.02923	1.06333	1.00675	0.981937	0.997192	1.05899	1.06479	1.02811	1.04553	0.979323	1.03074	1.03535	1.00929	1.01035	0.997218	0.985935	1.01273	0.971331	1.01033	1.01325	1.0033	1.05336	0.996182	1.02169	1.02089	1.01227	1.02912	1.07854	1.12263	1.07806	1.13144	1.08082	1.11057	1.062	1.12187	1.0846	1.07354	1.07975	1.09968	1.08698
518	328882652	chitinase	Carbon Cycling	Carbon degradation	Chitin	0.88108	1.06012	1.03501	1.03428	0.998987	1.07685	1.07352	1.04928	1.04886	1.09571	1.15978	1.09356	1.00693	0.999344	1.01373	1.0409	0.970964	1.00189	1.02901	1.04564	1.0374	1.07511	0.983604	0.996042	0.955724	1.02179	0.963858	1.04161	1.20527	0.993227	1.02579	1.04987	1.12261	1.04781	1.14425	1.0236	1.04893	1.01749	1.06516	1.03936	1.02184	1.05845	1.01757	1.08731
519	328885384	chitinase	Carbon Cycling	Carbon degradation	Chitin	0.865736	0.790993	0.947378	0.915224	0.965251	0.937965	0.956201	0.947068	0.948294	0.945896	0.973832	0.955707	0.925238	0.877501	0.892223	0.961663	0.917118	0.871796	0.938799	0.930172	0.927154	0.959975	0.926707	0.940289	0.889214	1.00402	0.957615	0.916658	1.02893	0.922925	0.963772	0.972961	0.847947	1.00487	0.920826	0.958644	0.945671	0.979645	0.955719	1.02353	0.960379	0.938613	0.928854	0.946982
520	328882621	acetylglucosaminidase	Carbon Cycling	Carbon degradation	Chitin		1.13481	0.819634	0.8192	0.825169			0.841497	0.830948	0.866905	0.799706	0.84694	0.843466	0.822359				1.00876		0.805453		0.815148		0.810796					1.01361			0.829139	1.02296	0.798919	0.92875	0.864143	0.816737		0.853302		0.819101	0.812715	0.854397
521	328883435	chitinase	Carbon Cycling	Carbon degradation	Chitin			0.852933	0.810756		0.881177	0.932931	0.896189	0.914741	0.875371	0.891082	0.948061	0.869599	0.840849	0.818827	0.842141		0.972325	0.84199	0.884064	0.850083	0.889208	0.839116	0.856182	0.878782	0.88026		0.823855			0.851726	0.868989	0.86739	0.888077		0.837648	0.805966	0.840592	0.870221	0.862807	0.859857	0.839791	0.824713	0.814526
522	344039014	acetylglucosaminidase	Carbon Cycling	Carbon degradation	Chitin	1.48074	1.63679	1.61276	1.53318	1.55542	1.54556	1.57751	1.57353	1.56238	1.58808	1.60592	1.58692	1.5503	1.53484	1.53511	1.5953	1.50686	1.73462	1.52702	1.56722	1.54527	1.57215	1.57917	1.58782	1.51161	1.60246	1.45358	1.53039	1.62577	1.53122	1.46069	1.60032	1.51407	1.60357	1.67184	1.56996	1.54419	1.56723	1.59027	1.57444	1.59762	1.56539	1.55702	1.58022
523	344041897	acetylglucosaminidase	Carbon Cycling	Carbon degradation	Chitin	1.05362	1.1282	1.15208	1.1313	1.13482	1.12983	1.10245	1.13612	1.11015	1.12852	1.16186	1.14712	1.13019	1.10792	1.0912	1.13596	1.12377	1.09236	1.07643	1.12259	1.09973	1.14536	1.12522	1.15428	1.09548	1.17284	1.06581	1.11077	1.20046	1.08119	1.11121	1.1792	1.06157	1.18805	1.24494	1.16253	1.18125	1.15999	1.18908	1.17595	1.1417	1.15852	1.16454	1.16893
524	345015320	acetylglucosaminidase	Carbon Cycling	Carbon degradation	Chitin	1.18898	1.38582	1.26475	1.23032	1.22619	1.24203	1.235		1.24851	1.23699	1.24921	1.25525	1.22117	1.22548	1.22636	1.27581	1.21474	1.52162	1.22498	1.25912	1.24002	1.25552	1.24642	1.25225	1.18499	1.28166	1.18807	1.22891	1.2902	1.20536	1.19979	1.28575	1.06326	1.30412	1.38485	1.27774	1.27369	1.26316	1.29305	1.27949	1.27632	1.26788	1.27499	1.28067
525	344039865	chitinase	Carbon Cycling	Carbon degradation	Chitin	0.949596	0.866247	1.04758	1.03873	1.046	1.09471	0.983176	1.01619	1.00089	1.03933	1.08206	0.913884	1.07269	0.967138	0.933677	1.01606	0.979913	1.1259	0.925262	0.906167	0.879179	0.926721	0.936168	0.917043	0.910522	0.924658	0.939522	0.988948	0.971518	0.977836	1.02643	1.0189	0.861271	1.01356	0.775042	1.05557	1.07024	1.00795	1.00103	0.979821	0.961273	0.98391	0.958712	0.990193
526	345638050	chitinase	Carbon Cycling	Carbon degradation	Chitin	1.12511	1.14455	1.21404	1.17093	1.16803	1.18975	1.27565	1.20429	1.2248	1.18483	1.18651	1.23227	1.16824	1.15698	1.13346	1.20575	1.13739	1.19663	1.1769	1.22578	1.22609	1.24642	1.18268	1.21028	1.11583	1.22055	1.05553	1.14725	1.11616	1.1306	1.13695	1.19165	1.02384	1.20809	1.30016	1.17887	1.12984	1.16739	1.17542	1.17796	1.18688	1.17342	1.18016	1.17918
527	345633978	acetylglucosaminidase	Carbon Cycling	Carbon degradation	Chitin	0.98344	0.815374	1.0639	1.04155	1.05376	1.05529	1.07522	1.0532	1.05828	1.07411	1.07258	1.07818	1.05249	1.01254	1.03219	1.05411	1.04051	1.08521	1.03268	1.06361	1.0526	1.07854	1.06019	1.05739	0.984846	1.07438	1.00517	1.03571	0.952442	1.03592	1.05419	1.10827	1.24851	1.08144	0.958814	1.07854	1.07142	1.07481	1.0943	1.07969	1.093	1.07816	1.06428	1.07034
528	271966756	chitinase	Carbon Cycling	Carbon degradation	Chitin	1.09571	1.35354	1.17784	1.14478	1.15675	1.16185	1.17565	1.16875	1.15356	1.16283	1.17603	1.17641	1.14293	1.11468	1.11047	1.17416	1.13399	1.20242	1.12565	1.13908	1.13615	1.18025	1.14479	1.16188	1.09214	1.18753	1.10637	1.1106	1.09385	1.12278	1.1431	1.18134	0.951439	1.15967	0.962883	1.16175	1.14778	1.14099	1.17718	1.15996	1.18617	1.14878	1.13673	1.15676
529	229766497	chitinase	Carbon Cycling	Carbon degradation	Chitin	0.913323	0.959957	0.947035	0.949325	0.95304	0.978214	0.956543	0.961884	0.971294	0.997227	0.98343	1.00622	0.970084	0.910727	0.917174	0.923334	0.949634	1.04664	0.937592	0.940381	0.94536	0.975558	0.97655	0.964953	0.892827	0.975593	0.906648	0.941384	0.983135	0.909886	0.964081	0.913831	0.929249	0.965188	0.920699	0.928394	0.925138	0.921268	0.940461	0.915057	0.954548	0.900422	0.917805	0.913637
530	270511274	chitinase	Carbon Cycling	Carbon degradation	Chitin	0.882026	0.758217	0.898271	0.901995	0.893627	0.884608	0.908609	0.89825	0.909453	0.89383	0.932397	0.930442	0.902516	0.892787	0.878071	0.916858	0.876283	0.946537	0.901632	0.897297	0.873063	0.858269	0.883839	0.890353	0.864937	0.934715	0.902238	0.862561	1.24776	0.907182	0.927914	0.951808		0.921905	1.14159	0.897714	0.933586	0.940296	0.888213	0.948861	0.898949	0.88127	0.936332	0.940959
531	229766579	chitinase	Carbon Cycling	Carbon degradation	Chitin	1.24016	1.09726	1.31217	1.29299	1.28376	1.30797	1.28881	1.29484	1.28154	1.27425	1.28785	1.30279	1.26165	1.27412	1.25811	1.3258	1.26345	1.26716	1.27389	1.30358	1.29481	1.30207	1.27995	1.2817	1.21879	1.30598	1.22959	1.28139	1.18632	1.25656	1.22638	1.31872	1.13102	1.34082	1.36073	1.32619	1.31469	1.29267	1.34853	1.31268	1.31235	1.30776	1.3046	1.30466
532	270511551	chitinase	Carbon Cycling	Carbon degradation	Chitin	0.914742	0.78359	0.973188	0.943223	0.966566	0.90434	0.937087	0.913735	0.901292	0.955884	0.976834	0.946416	0.932136	0.885272	0.88666	0.939433	0.91228	0.810217	0.914791	0.900953	0.890064	0.879686	0.955914	0.937713	0.90856	0.955849	0.864618	0.899229	0.827681	0.893181	0.936972	0.913741	0.806227	0.931184	0.741424	0.888865	0.905321	0.899175	0.920359	0.909405	0.906099	0.928592	0.893396	0.898354
533	229853624	chitinase	Carbon Cycling	Carbon degradation	Chitin	0.935349	1.08294	1.04934	0.984949	1.05906	0.924496	0.904633	0.959303	0.984951	1.02595	1.06885	0.891771	0.887026	0.954937	0.929259	0.917054	0.953429	0.977552	0.890732	0.916526	0.901141	0.963603	0.98074	0.981175	0.986917	1.01445	0.89285	0.981835	1.03633	0.925838	0.978617	0.971102	1.01999	1.02244	0.989116	0.970142	0.941158	0.917504	1.0061	1.05216	1.00645	0.994252	1.06872	1.03072
534	270513355	acetylglucosaminidase	Carbon Cycling	Carbon degradation	Chitin	1.12751	1.13335	1.20704	1.15636	1.18708	1.14922	1.21986	1.1852	1.16585	1.20872	1.21307	1.21203	1.1612	1.09739	1.11807	1.17858	1.13543	1.14295	1.08062	1.13375	1.13209	1.14541	1.17818	1.20326	1.12263	1.18596	1.02855	1.12718	1.10108	1.10867	1.13928	1.14752	0.899663	1.1538	1.34728	1.16249	1.1065	1.12126	1.1763	1.15018	1.15748	1.14564	1.1327	1.13522
535	229854983	chitinase	Carbon Cycling	Carbon degradation	Chitin	1.00616	0.901849	1.12538	1.08113	1.07224	0.978534	1.05605	1.04724	1.03167	1.11875	1.11211	1.11474	1.08241	0.986412	1.05533	1.0771	1.03262	0.93826	0.92247	0.979214	0.968149	0.958551	1.07906	1.08198	1.02953	1.09573	0.964593	1.01673	0.975418	1.02918	1.07728	1.06128	0.954462	1.10923	0.737473	1.04972	1.04506	1.0266	1.05284	1.05427	1.08814	1.04951	1.02312	1.04768
536	229858229	chitinase	Carbon Cycling	Carbon degradation	Chitin	0.856091	0.808094	0.954553	0.925881	0.929722	0.871326	0.949279	0.88169	0.856808	1.00231	0.953344	0.916663	0.896438	0.871909	0.883739	0.91358	0.906265	0.852537	0.886567	0.920703	0.92782	0.905202	0.930973	0.93016	0.907969	0.941424	0.853459	0.889962	0.856841	0.861392	0.94556	0.873319	0.798466	0.852086	0.742814	0.881526	0.888856	0.868882	0.901298	0.857587	0.868348	0.874448	0.827146	0.870192
537	270511987	chitinase	Carbon Cycling	Carbon degradation	Chitin	0.842995		0.838174		0.856506		0.8048		0.81046		0.890697	0.804921														0.815046							0.803453	0.802547						0.792895				0.783992
538	271966336	acetylglucosaminidase	Carbon Cycling	Carbon degradation	Chitin	1.28574	1.44898	1.34454	1.3168	1.31496	1.31056	1.29335	1.31886	1.31028	1.31814	1.34337	1.33789	1.28933	1.29676	1.29787	1.32064	1.28116	1.67036	1.26932	1.30379	1.28506	1.29947	1.31817	1.31476	1.25753	1.33694	1.278	1.31368	1.38729	1.28166	1.24929	1.33303	1.35863	1.36265	1.46111	1.33372	1.3292	1.32525	1.3335	1.3577	1.33509	1.34051	1.35223	1.34496
539	229855168	chitinase	Carbon Cycling	Carbon degradation	Chitin	0.823514	0.874073	0.963411	0.917211	0.937829	0.946804	0.969293	0.972268	0.95316	0.977792	0.989788	0.982091	0.964147	0.895914	0.897424	0.914603	0.901214	0.851784	0.890758	0.926394	0.920004	0.962919	0.943003	0.923864	0.886601	0.942995	0.86284	0.872725	0.849242	0.887006	0.945887	0.932878	0.765312	0.93608	0.909631	0.929159	0.920389	0.883651	0.917518	0.902944	0.909551	0.886452	0.933734	0.879758
540	271968939	acetylglucosaminidase	Carbon Cycling	Carbon degradation	Chitin		1.11343	0.876075	0.881683	0.853059	0.887612	0.866818	0.832703	0.834152	0.847442	0.893212	0.868461	0.852477			0.879869		0.889992		0.833952	0.818539		0.838243	0.829428		0.861232			1.0289	0.835982	0.878148	0.90323	0.781243	0.846702		0.872054	0.863173	0.867055	0.891063	0.827685	0.895983	0.856951	0.853986	0.875152
541	271964557	acetylglucosaminidase	Carbon Cycling	Carbon degradation	Chitin		0.750031	0.791241						0.833939		0.816293	0.81292	1.11636					0.795685															0.90465	0.775892
542	271963453	chitinase	Carbon Cycling	Carbon degradation	Chitin		1.59611	0.847642	0.84732	0.822219	0.832334					0.882185					0.840386										0.832524	0.847054				0.861179	0.845371		0.864796	1.11709	0.819078	0.867503	0.834768	0.818164	0.852975	0.778627	0.824199	0.821339	0.861386
543	268313180	acetylglucosaminidase	Carbon Cycling	Carbon degradation	Chitin		0.866218	0.905972	0.904943	0.889088		0.88765	0.831821	0.868569	0.829874	0.876899	0.85359	0.86519	0.839802		0.849485	0.846582	0.887304		0.810709	0.806269	0.840683				0.83431		0.834595	0.779213		0.88068	0.78839		0.815735		0.843015	0.803047		0.833875		0.788194		0.788036	0.856757
544	225352667	chitinase	Carbon Cycling	Carbon degradation	Chitin											0.80537																						0.880366	0.807223	0.779461					0.800934	0.791976			0.790966
545	210159723	acetylglucosaminidase	Carbon Cycling	Carbon degradation	Chitin	0.957857	1.13719	1.07505	1.07603	1.05055	1.01419	1.08379	1.06125	1.04549	1.07589	1.0911	1.08118	1.05069	0.977722	0.996969	1.04684	1.00219	1.10582	1.02637	1.05082	1.05616	1.07327	1.07906	1.06022	1.02317	1.05744	0.957032	0.997996	0.977731	1.00074	1.01579	1.02376	0.921134	1.05101	0.854011	1.03184	0.97686	1.00528	1.03844	1.04262	1.02895	1.013	0.993756	1.00853
546	210630992	acetylglucosaminidase	Carbon Cycling	Carbon degradation	Chitin	0.879235	0.873843	0.992932	0.927433	0.976206	0.904609	0.938321	0.911832	0.933651	0.97256	0.984776	0.988323	0.933474	0.896362	0.898484	0.953007	0.913656	1.10268	0.887781	0.929485	0.908125	0.919081	0.884789	0.953652	0.9182	0.947249	0.90609	0.933888	0.969869	0.917148	0.953451	0.9603	0.926073	0.997433	1.14484	0.990369	0.945044	0.971474	0.990413	0.965869	0.949769	0.960178	0.976024	0.958576
547	210160317	acetylglucosaminidase	Carbon Cycling	Carbon degradation	Chitin	1.01018	0.992667	1.1882	1.0896	1.14043	1.10666	1.1852	1.16857	1.16679	1.17135	1.20198	1.18456	1.15794	1.07521	1.10737	1.17565	1.10371	1.13516	1.11926	1.16171	1.14673	1.17517	1.17243	1.18123	1.13193	1.20658	1.03858	1.09886	1.0944	1.12868	1.13988	1.16947	0.958742	1.14731	0.856651	1.13385	1.08994	1.13027	1.15081	1.16662	1.15167	1.14311	1.10687	1.12837
548	210634504	acetylglucosaminidase	Carbon Cycling	Carbon degradation	Chitin			0.867814		0.849256		0.863446	0.818375	0.821362	0.854734	0.871593	0.819996	0.846279		0.823713	0.838576		0.893553				0.819477	0.862134	0.86052		0.825739		0.812426			0.868494	0.870961	0.83815	0.854425	0.7412	0.853129	0.88059	0.842697	0.903269	0.824685	0.835736	0.858147	0.819528	0.826842
549	210634926	acetylglucosaminidase	Carbon Cycling	Carbon degradation	Chitin		0.811045	0.864667	0.844313	0.839936			0.83237	0.834238	0.896038	0.876624	0.88662				0.853921		1.30052			0.831999		0.849578	0.849415		0.847371			1.08311		0.856234	0.846208	0.784999	0.842717	0.774784	0.853294	0.843818	0.856883	0.81438	0.860494	0.823363	0.832621	0.835667	0.877808
550	284042355	chitinase	Carbon Cycling	Carbon degradation	Chitin			0.804764							0.809334	0.817767					0.823869		1.05654														0.793189		0.793175			0.80305	0.812359		0.80553	0.785375	0.809212
551	260173517	acetylglucosaminidase	Carbon Cycling	Carbon degradation	Chitin	1.03681	0.992873	1.18167	1.13135	1.13352	1.14501	1.20248	1.17567	1.16895	1.17522	1.16312	1.20537	1.13973	1.12657	1.14025	1.16495	1.13238	1.16965	1.1784	1.21178	1.18075	1.20377	1.15056	1.1717	1.08796	1.17025	1.06764	1.13117	1.02451	1.1478	1.15104	1.19864	1.17056	1.17674	1.17196	1.19364	1.13683	1.19623	1.21296	1.19913	1.20997	1.18857	1.15752	1.17245
552	298270032	acetylglucosaminidase	Carbon Cycling	Carbon degradation	Chitin	0.868211	1.54901	0.911292	0.912126	0.901923	0.873053		0.845742		0.884032	0.908639	0.875044	0.852374	0.862256	0.849133	0.891162	0.837986	0.847807	0.82836	0.836093	0.833704		0.852002	0.892053		0.908303		0.861842	0.783961		0.896807	0.910662	1.05711	0.934628	0.850814	0.893357	0.916298	0.91131	0.877028	0.911525	0.893136	0.897975	0.970948	0.922769
553	298271091	chitinase	Carbon Cycling	Carbon degradation	Chitin														0.897392
554	383123629	acetylglucosaminidase	Carbon Cycling	Carbon degradation	Chitin		0.768333																0.741729																					0.825608
555	251838824	acetylglucosaminidase	Carbon Cycling	Carbon degradation	Chitin		0.827982
556	298384189	acetylglucosaminidase	Carbon Cycling	Carbon degradation	Chitin		0.75459
557	345457708	acetylglucosaminidase	Carbon Cycling	Carbon degradation	Chitin																		0.825411
558	298480865	acetylglucosaminidase	Carbon Cycling	Carbon degradation	Chitin																																	0.765476
559	149128053	acetylglucosaminidase	Carbon Cycling	Carbon degradation	Chitin	1.03474	1.22693	1.1952	1.11485	1.13903	1.12396	1.14753	1.16161	1.12028	1.16778	1.18341	1.1957	1.1614	1.07968	1.15021	1.16872	1.09942	1.20785	1.129	1.12009	1.13296	1.14794	1.11461	1.14287	1.0767	1.15731	1.08287	1.14065	1.17	1.16062	1.14324	1.22084	1.39053	1.17552	1.01022	1.1759	1.14124	1.19355	1.21524	1.21201	1.19766	1.18989	1.17666	1.19248
560	149131492	acetylglucosaminidase	Carbon Cycling	Carbon degradation	Chitin		0.873034	0.807266		0.813641	0.880738	0.905782	0.861795	0.867487	0.877732	0.910867	0.899766	0.880429		0.82059	0.911168	0.830847	0.761358	0.846843	0.852677	0.896176	0.884095	0.854783	0.847835	0.82094	0.88864		0.828912			0.87333	0.894105		0.857758		0.841976	0.818534	0.850997	0.908246	0.879015	0.876786	0.862626	0.818465	0.822292
561	153809081	acetylglucosaminidase	Carbon Cycling	Carbon degradation	Chitin		0.745277									0.802523																								0.733274
562	149128872	acetylglucosaminidase	Carbon Cycling	Carbon degradation	Chitin		0.824061
563	153808513	acetylglucosaminidase	Carbon Cycling	Carbon degradation	Chitin																		1.01184
564	149128052	acetylglucosaminidase	Carbon Cycling	Carbon degradation	Chitin																		0.744852											0.764456
565	224522151	acetylglucosaminidase	Carbon Cycling	Carbon degradation	Chitin		0.958707								0.798727												0.84455							1.15613			0.782479
566	224536266	acetylglucosaminidase	Carbon Cycling	Carbon degradation	Chitin																																			0.78516								0.806046
567	329956818	acetylglucosaminidase	Carbon Cycling	Carbon degradation	Chitin	1.09347	1.02651	1.15742	1.16987	1.16182	1.16461	1.18052	1.15222	1.16889	1.14463	1.1674	1.16646	1.15476	1.12782	1.14078	1.15947	1.13571	1.06647	1.13766	1.1549	1.16753	1.16201	1.15496	1.15328	1.08589	1.17286	1.14134	1.15975	1.09676	1.13065	1.12098	1.18202	1.25244	1.18432	1.15685	1.18944	1.18069	1.17367	1.17264	1.19716	1.16415	1.16965	1.17999	1.17484
568	328524677	acetylglucosaminidase	Carbon Cycling	Carbon degradation	Chitin			0.801571				0.825326	0.822361	0.862813	0.813745	0.81184	0.851326														0.808012								0.824321							0.846511
569	329956755	acetylglucosaminidase	Carbon Cycling	Carbon degradation	Chitin		0.792383	0.861916	0.83431	0.841793	0.865565	0.837988	0.855178	0.868114	0.86364	0.897938	0.893572	0.876549			0.798775		0.815389			0.838622	0.839427	0.821875	0.810242		0.788265			0.90866				0.978244	0.801624	0.938695							0.808101		0.811519
570	224024800	acetylglucosaminidase	Carbon Cycling	Carbon degradation	Chitin																											0.846642
571	224026794	acetylglucosaminidase	Carbon Cycling	Carbon degradation	Chitin		0.979709																0.814592																0.790972
572	224018453	acetylglucosaminidase	Carbon Cycling	Carbon degradation	Chitin		0.818201
573	224026793	acetylglucosaminidase	Carbon Cycling	Carbon degradation	Chitin		0.760252																															0.782026
574	224026620	acetylglucosaminidase	Carbon Cycling	Carbon degradation	Chitin																																	0.790923
575	224024082	chitinase	Carbon Cycling	Carbon degradation	Chitin																																			0.762542
576	333029437	acetylglucosaminidase	Carbon Cycling	Carbon degradation	Chitin		0.832756																0.873773											0.923787				0.888425		0.804416
577	317475358	acetylglucosaminidase	Carbon Cycling	Carbon degradation	Chitin		0.758146					0.829113		0.801557									1.12509				0.816408				0.780801							1.10601		0.790078				0.764802		0.805359
578	380696310	chitinase	Carbon Cycling	Carbon degradation	Chitin	0.939053	0.950744	1.0102	0.992232	1.03174	0.987818	1.00152	1.01696	1.01116	0.983561	1.02041	1.01463	1.00004	0.962916	0.981308	1.01398	1.00395	1.23434	1.00079	1.01748	0.994755	1.02276	0.984531	0.97135	0.970378	1.04396	1.00473	1.00498	1.19718	0.984793	1.0369	1.06506	0.913581	1.05315	1.16528	1.0683	1.05909	1.04101	1.08328	1.06184	1.05931	1.06569	1.06751	1.0618
579	380692908	chitinase	Carbon Cycling	Carbon degradation	Chitin		1.17685	0.894507	0.854046	0.871781	0.839987	0.848202	0.871988	0.863691	0.868047	0.870626	0.882983	0.87513	0.820646	0.826909	0.855944	0.821043	0.836924		0.847745	0.858189	0.859987	0.893111	0.856678		0.843393		0.825387	0.815024		0.890806	0.877376		0.872018	0.791749	0.849784	0.84897	0.845984	0.866591	0.830769	0.850725	0.8592	0.853773	0.868613
580	380693629	acetylglucosaminidase	Carbon Cycling	Carbon degradation	Chitin										0.83403
581	380696305	acetylglucosaminidase	Carbon Cycling	Carbon degradation	Chitin		0.815781																																	0.760794				0.850646
582	260642396	acetylglucosaminidase	Carbon Cycling	Carbon degradation	Chitin	0.948921	0.880246	1.03519	1.03582	1.03815	1.08854	0.999285	1.02843	1.05561	1.03597	1.05749	1.05679	1.00826	0.985481	0.99408	1.04927	0.985072	0.810128	0.97285	1.01968	1.02221	1.02557	1.03444	1.01221	1.01174	1.03086	0.988477	1.01205	0.796472	0.969614	1.0103	1.01403		1.04943	0.804024	1.00347	1.0306	1.01418	1.02295	1.00112	1.02337	1.01732	1.06178	1.01978
583	260621399	acetylglucosaminidase	Carbon Cycling	Carbon degradation	Chitin						0.823944	0.840829	0.834374	0.820478	0.85436	0.808595	0.874894				0.787468						0.815796												0.776018
584	329961641	acetylglucosaminidase	Carbon Cycling	Carbon degradation	Chitin		0.749619	0.867753													0.857886		0.853884						0.800794			0.863446						1.00241	0.785775	0.840959		0.809602
585	329964270	acetylglucosaminidase	Carbon Cycling	Carbon degradation	Chitin		0.978952	0.83902			0.830792	0.87857	0.870777	0.885611	0.861733	0.853895	0.840425	0.85446			0.816581				0.819308	0.83602	0.876139	0.837092	0.832243		0.836034			0.815033		0.872967	0.831113		0.806529		0.815946	0.927633	0.813527	0.820802	0.7898	0.833255	0.823222	0.800139	0.790972
586	329962236	acetylglucosaminidase	Carbon Cycling	Carbon degradation	Chitin			0.905712	0.872377	0.84978	0.86041	0.926801	0.874699	0.914937	0.903687	0.902964	0.890055	0.877989		0.836559	0.882074	0.848302	0.870278	0.89211	0.929686	0.884612	0.958775	0.875482	0.917473	0.872957	0.891598			0.924691	0.833761	0.860189	0.897827		0.848101	0.715024	0.861853	0.8134	0.861083	0.860845	0.892077	0.862567	0.830051	0.834101	0.857102
587	328525126	acetylglucosaminidase	Carbon Cycling	Carbon degradation	Chitin									0.844805		0.854381																									0.820354								0.798643
588	328531607	chitinase	Carbon Cycling	Carbon degradation	Chitin		0.727724																											0.772985
589	329964249	acetylglucosaminidase	Carbon Cycling	Carbon degradation	Chitin		0.737694																0.762973											0.814653
590	255010023	acetylglucosaminidase	Carbon Cycling	Carbon degradation	Chitin	1.00202	0.919716	1.11927	1.10484	1.07746	1.09527	1.18547	1.14248	1.15056	1.07607	1.08594	1.14598	1.076	1.04134	1.03306	1.07507	1.04361	0.96613	1.11096	1.1499	1.15065	1.17286	1.09298	1.12665	1.05248	1.12256	0.922493	1.02316	0.825379	0.970769	1.01506	1.04398	0.948777	1.03736	0.929047	1.02693	0.992217	1.02628	1.07235	1.04694	1.05668	0.986713	1.00331	0.992094
591	255010730	acetylglucosaminidase	Carbon Cycling	Carbon degradation	Chitin	0.857603	0.966994	1.02294	0.960478	1.00348	0.913084	0.98816	0.906321	0.943748	0.900663	0.973324	0.945469	0.853648	0.916529	0.875006	0.919688	0.852564	1.04048	0.873407	0.908532	0.855618	0.91742	0.924229	0.882239	0.849178	0.874021	0.860882	0.98198	1.1107	0.968803	1.02255	0.907261	1.4446	0.939092	0.727377	0.946188	0.885329	0.893672	0.970221	0.91821	0.933089	0.911449	0.942149	0.937849
592	313149060	acetylglucosaminidase	Carbon Cycling	Carbon degradation	Chitin							0.819444		0.814571	0.81471	0.81394	0.800414						0.788358				0.828683							0.806945						0.881721
593	313135012	acetylglucosaminidase	Carbon Cycling	Carbon degradation	Chitin								0.806991	0.827496			0.819017						0.81134															0.86035
594	255010727	acetylglucosaminidase	Carbon Cycling	Carbon degradation	Chitin																															0.842566				0.940353
595	319415384	acetylglucosaminidase	Carbon Cycling	Carbon degradation	Chitin	1.05142	1.12247	1.19971	1.14055	1.1319	1.1888	1.20847	1.19929	1.19637	1.20114	1.21539	1.23507	1.1975	1.12616	1.16088	1.19949	1.13236	1.14475	1.18164	1.19505	1.18858	1.20056	1.15204	1.17808	1.12007	1.20127	1.1072	1.12708	1.07315	1.1544	1.14095	1.22678	1.05921	1.20518	1.03893	1.20213	1.17126	1.2137	1.21582	1.2354	1.20057	1.21434	1.19584	1.20532
596	319417625	acetylglucosaminidase	Carbon Cycling	Carbon degradation	Chitin	0.920457	1.03197	1.03084	0.966515	0.98197	0.882271	1.04076	0.939385	0.956289	1.04285	1.0517	1.03694	0.972002	0.938433	0.980277	0.990012	0.972444	0.974876	0.943883	0.99127	0.960824	1.01808	1.02129	1.01194	0.933112	0.999964	0.888883	0.95885	1.00638	0.973695	0.996991	1.0058	0.780488	0.991512	1.12812	1.00432	0.974467	0.970229	1.01662	1.01671	1.00918	1.0032	0.966687	1.00848
597	319418065	chitinase	Carbon Cycling	Carbon degradation	Chitin			0.78315			0.838062	0.911782	0.855961	0.870177	0.838898		0.909621						0.748972		0.860738	0.849886	0.917745		0.863604		0.832297
598	319415011	acetylglucosaminidase	Carbon Cycling	Carbon degradation	Chitin			0.811276	0.864557		0.812838	0.889482	0.859908	0.87033	0.865452	0.854946	0.821594	0.830712						0.837966	0.906274	0.851541	0.910546		0.855787		0.819179													1.22033
599	319902699	acetylglucosaminidase	Carbon Cycling	Carbon degradation	Chitin		0.760389																											0.7904
600	319414976	acetylglucosaminidase	Carbon Cycling	Carbon degradation	Chitin																		0.742208															0.819593		0.727338
601	319902595	acetylglucosaminidase	Carbon Cycling	Carbon degradation	Chitin																																			0.79648
602	189438317	acetylglucosaminidase	Carbon Cycling	Carbon degradation	Chitin	0.926665	1.05675	1.03071	0.98848	0.995821	1.01373	0.99202	0.981541	0.967406	1.01333	1.01964	1.00249	0.955174	0.922444	0.943104	0.978124	0.919547	0.933571	0.949125	0.95974	0.94195	0.980738	0.960243	0.939502	0.898858	0.980882	0.943396	0.984573	1.01402	0.968754	0.997191	0.99765	1.0128	1.0649	0.958649	1.00985	1.00669	0.920769	1.01635	0.981413	0.968462	0.953798	1.00362	0.9344
603	189467305	acetylglucosaminidase	Carbon Cycling	Carbon degradation	Chitin		0.745431																0.749833											0.872155
604	189438070	acetylglucosaminidase	Carbon Cycling	Carbon degradation	Chitin		0.820328
605	189464518	acetylglucosaminidase	Carbon Cycling	Carbon degradation	Chitin																																	1.12962
606	156111125	acetylglucosaminidase	Carbon Cycling	Carbon degradation	Chitin	0.916264	0.977248	1.01412	1.02378	0.989509	1.0831	1.12909	1.11233	1.12865	1.10833	1.12623	1.1357	1.0544	1.01073	0.990682	1.02463	0.96505	1.01336	1.04812	1.08606	1.08662	1.10225	1.0333	1.03224	0.994623	1.03753	0.907529	1.00773	1.00668	0.969863	1.00373	1.03793	0.924314	1.05389	0.821464	1.05787	0.939124	0.987467	1.04081	1.04269	1.0524	1.01881	0.981229	0.988204
607	156112050	acetylglucosaminidase	Carbon Cycling	Carbon degradation	Chitin		1.36971	0.862858	0.851891	0.859097	0.850057	0.871146	0.902574	0.857587	0.883656	0.877636	0.89554	0.876195		0.862702	0.844832	0.853104	1.07029	0.833247	0.842798	0.826382	0.85096	0.815829	0.846212		0.864389		0.822744	0.786724	0.838594	0.882877	0.865028		0.886304	0.811867	0.888361	0.856544	0.885072	0.889167	0.885421	0.87298	0.866774	0.881912	0.872366
608	156112218	acetylglucosaminidase	Carbon Cycling	Carbon degradation	Chitin											0.850911																						0.964935		0.816297
609	198276562	acetylglucosaminidase	Carbon Cycling	Carbon degradation	Chitin		0.903627	0.798987		0.806261		0.887126	0.871073	0.837063	0.805474	0.794922	0.872577	0.820751			0.805245	0.834536	0.844308	0.830709	0.852441	0.854487	0.883157	0.806793	0.805418		0.810691					0.84263	0.787337		0.799332	0.764163	0.799342			0.781773	0.7899
610	198276760	acetylglucosaminidase	Carbon Cycling	Carbon degradation	Chitin																																		0.822005
611	198274106	acetylglucosaminidase	Carbon Cycling	Carbon degradation	Chitin		0.853934
612	324319651	acetylglucosaminidase	Carbon Cycling	Carbon degradation	Chitin																													0.917106
613	167763311	acetylglucosaminidase	Carbon Cycling	Carbon degradation	Chitin			0.787219															0.731632																	0.774149
614	29341725	chitinase	Carbon Cycling	Carbon degradation	Chitin					0.985119
615	29341713	acetylglucosaminidase	Carbon Cycling	Carbon degradation	Chitin
616	29338940	chitinase	Carbon Cycling	Carbon degradation	Chitin		0.92732
617	295083851	acetylglucosaminidase	Carbon Cycling	Carbon degradation	Chitin	1.05308	1.10374	1.13616	1.12381	1.13207	1.11322	1.11856	1.1352	1.13238	1.14322	1.13589	1.15641	1.11406	1.11434	1.07604	1.15079	1.08657	1.29093	1.09053	1.11514	1.13743	1.15529	1.14043	1.12037	1.06787	1.13843	1.05931	1.12623	1.05471	1.10981	1.10301	1.1594	1.16941	1.18003	0.968182	1.16932	1.13716	1.10107	1.1572	1.14196	1.1572	1.13463	1.19587	1.16547
618	295087644	acetylglucosaminidase	Carbon Cycling	Carbon degradation	Chitin																													0.789612
619	371776228	acetylglucosaminidase	Carbon Cycling	Carbon degradation	Chitin		0.782478
620	346226885	acetylglucosaminidase	Carbon Cycling	Carbon degradation	Chitin
621	333383396	chitinase	Carbon Cycling	Carbon degradation	Chitin		0.865035
622	332886154	chitinase	Carbon Cycling	Carbon degradation	Chitin																		0.929782											0.946774				0.771364		0.774676
623	373225332	acetylglucosaminidase	Carbon Cycling	Carbon degradation	Chitin		0.741375																											0.830922
624	374385253	acetylglucosaminidase	Carbon Cycling	Carbon degradation	Chitin																																			0.933416
625	324313644	acetylglucosaminidase	Carbon Cycling	Carbon degradation	Chitin			0.816505	0.834657		0.818572	0.850151	0.805961	0.843475	0.833761	0.821072	0.881069	0.812983					0.73436				0.861373				0.764331								0.778652		0.821696			0.794434		0.805704
626	325281074	acetylglucosaminidase	Carbon Cycling	Carbon degradation	Chitin		1.10809	0.905178	0.848711	0.89146	0.917207	0.932288	0.91904	0.892909	0.936976	0.920013	0.917349	0.888063	0.812297	0.843792	0.86656	0.873318	0.846102	0.834696	0.857046	0.885869	0.896176	0.896888	0.815587	0.8406	0.872628		0.869423	0.876188		0.914518	0.884045	0.84445	0.859497	0.873783	0.858093	0.898268	0.853124	0.91258	0.844145	0.846357	0.860955	0.822531	0.865731
627	149936208	acetylglucosaminidase	Carbon Cycling	Carbon degradation	Chitin	1.17769	1.23164	1.29959	1.26374	1.27516	1.21275	1.28241	1.25834	1.25482	1.31885	1.325	1.25861	1.30788	1.23177	1.23958	1.28993	1.24892	1.27819	1.21342	1.24648	1.22976	1.26366	1.31031	1.28864	1.18576	1.27948	1.16563	1.23806	1.30243	1.25394	1.2421	1.2765	1.13762	1.26955	1.08341	1.2616	1.24361	1.26529	1.28526	1.27841	1.27445	1.25477	1.24058	1.26663
628	218258834	acetylglucosaminidase	Carbon Cycling	Carbon degradation	Chitin		0.804811									0.808183							0.774768															0.814372		0.819258
629	218258511	acetylglucosaminidase	Carbon Cycling	Carbon degradation	Chitin															1.09545																										0.831514
630	218225820	acetylglucosaminidase	Carbon Cycling	Carbon degradation	Chitin		0.835076																															1.11273
631	218224252	acetylglucosaminidase	Carbon Cycling	Carbon degradation	Chitin																																	0.877865
632	154089484	acetylglucosaminidase	Carbon Cycling	Carbon degradation	Chitin	0.854093	0.778716	0.983329	0.914156	0.961606	0.853177		0.961717	0.906882	0.92798	0.964016	0.915046	0.932849	0.848753	0.864477	0.973069	0.82523	0.829729	0.817746	0.855737		0.841037	0.891266	0.869185	0.918307	0.976584	0.854159	0.919387	1.17291	0.903127	0.933434	0.971705		0.966184	0.904553	0.910017	0.850281	0.936221	0.919824	1.01522	0.928656	0.893555	0.9327	0.99144
633	154086125	acetylglucosaminidase	Carbon Cycling	Carbon degradation	Chitin	1.2105	1.50563	1.32139	1.38043	1.32936	1.31914	1.2508	1.33664	1.34289	1.28468	1.31691	1.29798	1.30507	1.30432	1.26913	1.3442	1.29202	1.26703	1.31848	1.3032	1.2948	1.25031	1.30629	1.31776	1.28518	1.35003	1.29782	1.3514	1.60181	1.30818	1.23967	1.38548	1.21044	1.43706	1.28103	1.35996	1.41041	1.35172	1.371	1.36942	1.34557	1.37047	1.43173	1.39847
634	154089138	acetylglucosaminidase	Carbon Cycling	Carbon degradation	Chitin		0.745178	0.822401	0.834504	0.85366	0.839688	0.872277	0.87595	0.886548	0.893746	0.896356	0.849418	0.881848			0.832269		0.899713	0.831452	0.837924	0.815164	0.857532	0.861792	0.855239		0.847634			0.99098		0.851856	0.801221		0.794941				0.845988	0.803209		0.842546	0.792384
635	154087414	acetylglucosaminidase	Carbon Cycling	Carbon degradation	Chitin		0.935137	0.887632	0.875339	0.917394	0.899891	0.961758	0.931119	0.928027	0.913943	0.93621	0.928881	0.908678			0.857262	0.895021	0.919843	0.845923	0.846383	0.883977	0.934829	0.907517	0.90948	0.849889	0.858166		0.847688	0.911739	0.842299	0.942548	0.799685		0.851913		0.816488	0.841686		0.845374	0.812351	0.851373		0.800245	0.784569
636	154086664	acetylglucosaminidase	Carbon Cycling	Carbon degradation	Chitin		0.758702
637	363643318	acetylglucosaminidase	Carbon Cycling	Carbon degradation	Chitin		0.890443	0.82731				0.870504					0.887605						0.846323								0.845779			0.869748				0.890879		0.809067
638	375255885	acetylglucosaminidase	Carbon Cycling	Carbon degradation	Chitin		1.11841	0.800084															0.825945											0.809449				0.793681	0.77342	0.726944
639	345042593	acetylglucosaminidase	Carbon Cycling	Carbon degradation	Chitin																													0.788243
640	307565334	acetylglucosaminidase	Carbon Cycling	Carbon degradation	Chitin	0.908986	0.892002	0.997461	0.9351	0.98777	0.958201	1.03148	0.984397	0.989786	1.01834	1.02751	1.02241	0.967754	0.951792	0.912838	0.945479	0.949297	1.01981	0.89901	0.900691	0.928009	0.926965	0.989936	0.983357	0.962302	0.958349	0.855058	0.933637	0.903051	0.912365	0.984595	0.924312	0.890491	0.964144	0.856245	0.929875	0.908776	0.912511	0.930997	0.963253	0.966332	0.939832	0.923237	0.910173
641	340346789	acetylglucosaminidase	Carbon Cycling	Carbon degradation	Chitin	1.07343	1.03386	1.19676	1.16657	1.16626	1.17886	1.22496	1.20901	1.18048	1.17278	1.18135	1.20617	1.17049	1.11193	1.15431	1.18631	1.12255	1.14346	1.17045	1.19611	1.19678	1.22441	1.14458	1.17376	1.0875	1.18986	1.10635	1.14144	1.16558	1.17107	1.15421	1.24179	1.27518	1.20279	1.04952	1.21644	1.18143	1.21941	1.22751	1.23855	1.23911	1.21072	1.19186	1.20707
642	327312513	acetylglucosaminidase	Carbon Cycling	Carbon degradation	Chitin	0.87804	1.01811	0.924285		0.864142	0.924556	0.879298	0.938671	0.948501	0.926084	0.935333	0.962791	0.928072	0.883631	0.872771	0.902982	0.817137	1.04777	0.856644	0.863818	0.892388	0.883762	0.862024	0.844949		0.875865	0.896463	0.899426	1.19184	0.859551	0.930204	0.921036	1.34343	0.941664	1.15171	0.912357	0.929061	0.914576	0.864884	0.899734	0.909187	0.918491	0.912327	0.92263
643	326945618	acetylglucosaminidase	Carbon Cycling	Carbon degradation	Chitin		1.02552	0.88206	0.809672	0.847852	0.810272	0.956065	0.907667	0.89292	0.919943	0.93379	0.908898	0.875893	0.872076	0.878286	0.933208	0.910701	0.807195	0.918708	0.964231	0.911099	0.982557	0.896613	0.959654	0.841474	0.888445		0.851766	0.824706	0.913449	0.938099	0.93123	0.901896	0.896475	0.88863	0.937019	0.82561	0.904362	0.956619	0.920656	0.945502	0.955934	0.853292	0.905029
644	373461394	acetylglucosaminidase	Carbon Cycling	Carbon degradation	Chitin		0.828526	0.845239			0.81462	0.840251	0.886785	0.897626	0.829594	0.864069	0.844032	0.805443			0.802524		0.777817	0.855359	0.906406	0.85057	0.890412	0.810461	0.829309	0.842307	0.880173			0.772759		0.848844	0.792938	0.87859	0.810297	0.715693				0.828572	0.825322	0.788098		0.7873
645	288335822	acetylglucosaminidase	Carbon Cycling	Carbon degradation	Chitin	0.84803	0.899504	0.867725	0.885497	0.892027	0.844832	0.836993			0.935331	0.974069	0.892342	0.853708	0.844785	0.830478	0.85405	0.835211	0.899723		0.821492			0.882788	0.876302		0.861132	0.855993	0.853255	1.0135	0.839911	0.903385	0.85515	1.00298	0.93049	0.98825	0.866518	0.877044	0.846751	0.901471	0.87931	0.866693	0.839374	0.874069	0.851486
646	302347021	chitinase	Carbon Cycling	Carbon degradation	Chitin		0.752207
647	302345213	acetylglucosaminidase	Carbon Cycling	Carbon degradation	Chitin		0.809979																0.765925											0.875927				0.841933		0.760625
648	302346920	acetylglucosaminidase	Carbon Cycling	Carbon degradation	Chitin		1.02508
649	324988348	acetylglucosaminidase	Carbon Cycling	Carbon degradation	Chitin			0.886414	0.899204	0.880426	0.84259	0.861818	0.869509	0.904883	0.846512	0.865977	0.873325	0.857907	0.817253	0.819547	0.872004	0.817979		0.843215	0.865446	0.852196	0.912049	0.819498	0.848716		0.880463				0.816104	0.833382	0.818912	0.785856	0.853917	0.906043	0.82113	0.933537	0.814057	0.808166	0.801646	0.814319	0.86333	0.831874	0.834246
650	336399333	acetylglucosaminidase	Carbon Cycling	Carbon degradation	Chitin	0.860875	0.902185	0.941512	0.938601	0.924827	0.941025	1.00876	0.974013	0.999523	0.937815	0.932569	0.960498	0.928398	0.834299	0.873411	0.900624	0.823752	0.952869	0.92157	0.960902	0.967924	0.989018	0.856131	0.884116		0.910723		0.899455	0.956436	0.896621	0.936538	0.898406	0.782495	0.938874	1.51853	0.892314	0.856491	0.868224	0.91572	0.903471	0.921703	0.883453	0.884351	0.883582
651	336399379	acetylglucosaminidase	Carbon Cycling	Carbon degradation	Chitin	0.917445	0.835227	1.00902	0.949587	0.984409	0.958058	0.963726	1.02669	1.08625	0.975638	1.01875	0.995794	1.01927	1.02334	0.930186	0.968212	0.937625	0.893131	1.02677	1.06584	1.02577	0.988092	1.10423	1.04474	1.00645	0.983398	0.944281	1.08699	1.27809	1.0082	1.04058	0.998723	0.927167	1.01808	0.834126	0.969234	0.97641	1.01025	0.974491	1.08141	0.97967	1.02099	1.04125	1.04776
652	336398862	acetylglucosaminidase	Carbon Cycling	Carbon degradation	Chitin		1.27752	0.879047	0.867034	0.845116	0.854348	0.879387	0.835677	0.873435	0.881676	0.848056	0.875787	0.874125		0.838747	0.809046	0.849589	1.18753	0.870516	0.877645	0.886833	0.88372	0.867675	0.828104	0.828787	0.814711		0.861373	1.21076	0.86593	0.892883	0.889385	1.14507	0.86051	1.14643	0.868436	0.84217	0.841512	0.870001	0.851106	0.859999	0.861553	0.813028	0.845256
653	336398605	acetylglucosaminidase	Carbon Cycling	Carbon degradation	Chitin		0.831008
654	340351176	chitinase	Carbon Cycling	Carbon degradation	Chitin																																	0.893935		0.838971
655	323344594	acetylglucosaminidase	Carbon Cycling	Carbon degradation	Chitin																													1.03534
656	298576649	acetylglucosaminidase	Carbon Cycling	Carbon degradation	Chitin																		0.834841
657	343918460	acetylglucosaminidase	Carbon Cycling	Carbon degradation	Chitin		1.05847	0.871001	0.878956	0.859442	0.858573	0.906704	0.88983	0.933557	0.903112	0.900515	0.908814	0.91169	0.862573	0.896586	0.889939	0.909709	0.862075	0.883443	0.869952	0.871631	0.880661	0.888966	0.897196		0.885017	0.843337	0.861964	0.868566	0.846052	0.90705	0.88809	0.873039	0.854656	0.761427	0.885928	0.862676	0.884627	0.898761	0.882513	0.92451	0.916803	0.837695	0.878337
658	345881645	acetylglucosaminidase	Carbon Cycling	Carbon degradation	Chitin			0.820353		0.826463	0.806674	0.827723	0.842867	0.828817	0.828949	0.868773	0.849332	0.823812									0.86797	0.829646								0.839809	0.789216		0.795512
659	294474353	chitinase	Carbon Cycling	Carbon degradation	Chitin			0.787573		0.807306	0.808175	0.8285	0.801684			0.804169	0.824525				0.781435						0.808335		0.80767		0.810567									0.767976
660	294673861	acetylglucosaminidase	Carbon Cycling	Carbon degradation	Chitin		0.878837	0.916587	0.848422	0.873235		0.873079	0.860067	0.8572	0.937873	0.954513	0.88382	0.924744	0.819841		0.897304		0.758847		0.800548		0.837437	0.834285	0.86453	0.862648	0.818649		0.838746	1.31366	0.830281	0.915041	0.871099		0.86006		0.855469	0.823305	0.799933	0.86091	0.852114	0.850514	0.840217	0.837395	0.833824
661	315663686	acetylglucosaminidase	Carbon Cycling	Carbon degradation	Chitin																																			0.744315
662	288332256	acetylglucosaminidase	Carbon Cycling	Carbon degradation	Chitin		0.925911																1.21315											0.793289				1.15269		0.738168
663	383355847	chitinase	Carbon Cycling	Carbon degradation	Chitin			0.812837			0.849685	0.873458	0.834849	0.859543	0.907348	0.844246	0.879739	0.814545			0.798413			0.816519		0.853703	0.85091	0.806881						0.834881					0.790717						0.785128	0.842373		0.7741
664	383355179	acetylglucosaminidase	Carbon Cycling	Carbon degradation	Chitin																															0.859245
665	288330032	acetylglucosaminidase	Carbon Cycling	Carbon degradation	Chitin			0.791708		0.807355	0.819993	0.882391	0.8504	0.848211	0.844104	0.860291	0.87387	0.856505			0.849972		0.820341		0.834858	0.846349	0.855235	0.822232	0.864304		0.84618						0.849537		0.848914		0.814131	0.798183		0.80827	0.860355	0.855496	0.835798	0.825255	0.803086
666	288927312	acetylglucosaminidase	Carbon Cycling	Carbon degradation	Chitin				0.803405		0.817121		0.839742	0.823852	0.815435	0.776689	0.866705				0.794913	0.816902	0.848076	0.839895	0.80067	0.848033	0.815741				0.836806						0.876676		0.814301				0.821629	0.78859	0.863499	0.824966	0.811706	0.814944	0.858103
667	288330033	acetylglucosaminidase	Carbon Cycling	Carbon degradation	Chitin																		0.741296
668	260910382	acetylglucosaminidase	Carbon Cycling	Carbon degradation	Chitin						0.815306				0.809716		0.806594
669	357559973	acetylglucosaminidase	Carbon Cycling	Carbon degradation	Chitin																										0.842933
670	359404308	acetylglucosaminidase	Carbon Cycling	Carbon degradation	Chitin		0.902836																0.74948															0.932131	0.786346	0.793783		0.789348	0.787083					0.795802	0.791464
671	258647771	acetylglucosaminidase	Carbon Cycling	Carbon degradation	Chitin	0.99929	1.0019	1.07687	1.0714	1.07569	1.07489	1.08038	1.09062	1.09071	1.08004	1.10951	1.1174	1.06684	1.02189	1.04364	1.07007	1.04714	0.985879	1.0263	1.05866	1.04883	1.07855	1.07221	1.06524	1.02947	1.09444	0.998866	1.03134	1.18263	1.02032	1.03835	1.04761	1.13177	1.06674	1.22071	1.0925	1.05175	1.02607	1.07881	1.04478	1.05413	1.02705	1.04439	1.05314
672	282880570	acetylglucosaminidase	Carbon Cycling	Carbon degradation	Chitin						0.807625	0.814819		0.803585	0.848181	0.793297	0.811384																						0.800306						0.778508
673	282881738	acetylglucosaminidase	Carbon Cycling	Carbon degradation	Chitin		1.11485								0.942847	0.81525	0.81122																						0.782319
674	260535205	acetylglucosaminidase	Carbon Cycling	Carbon degradation	Chitin		0.828387	0.936586	0.894038	0.929191	1.00034	1.00386	1.01115	1.00304	0.954623	1.01946	1.02772	0.952664	0.914931	0.883156	0.912473	0.901515	0.861911	0.971297	0.986935	0.949856	0.950809	0.917864	0.92383	0.913503	0.964488		0.89069		0.89854	0.896131	0.928347		0.94306	0.737813	0.95012	0.928121	0.896102	0.916932	0.945608	0.946951	0.869671	0.908969	0.914357
675	260536223	acetylglucosaminidase	Carbon Cycling	Carbon degradation	Chitin		0.834989																0.781615											0.843613						0.731369
676	390945393	acetylglucosaminidase	Carbon Cycling	Carbon degradation	Chitin		0.826272	0.796991								0.827312					0.793309										0.809951			0.784285					0.791929	0.715362
677	390948332	acetylglucosaminidase	Carbon Cycling	Carbon degradation	Chitin		1.00584	0.90664	0.880456	0.881317		0.813816	0.839763	0.829361			0.798803						0.812974		1.15344			0.823965	0.79823				0.844528	0.888219		0.903648	0.797893	0.79749	0.78572	0.78576	0.811597	0.801564		0.833557				0.796416
678	390946387	acetylglucosaminidase	Carbon Cycling	Carbon degradation	Chitin			0.790943				0.833388				0.801916	0.812171												0.807452
679	390946596	acetylglucosaminidase	Carbon Cycling	Carbon degradation	Chitin		0.755155	0.808866	0.860196	0.811213		0.828948		0.802448	0.804113	0.819336	0.867268	0.825346			0.826562		0.831595								0.781975						0.835407	0.980771	0.839629	0.982313	0.824971	0.814847		0.787851	0.850668	0.810432	0.79268	0.828191	0.804768
680	390421962	acetylglucosaminidase	Carbon Cycling	Carbon degradation	Chitin							0.854491																										1.06807
681	390945418	acetylglucosaminidase	Carbon Cycling	Carbon degradation	Chitin										0.799653
682	390421974	chitinase	Carbon Cycling	Carbon degradation	Chitin		0.760823																															0.7879
683	390423394	acetylglucosaminidase	Carbon Cycling	Carbon degradation	Chitin																																			0.750662
684	353347726	acetylglucosaminidase	Carbon Cycling	Carbon degradation	Chitin			0.80169		0.846082	0.809076	0.868993	0.856769	0.865047	0.81884	0.818842	0.843468						1.07868			0.817498					0.800023					0.844709			0.811466	0.757116
685	354605229	acetylglucosaminidase	Carbon Cycling	Carbon degradation	Chitin		0.803009					0.873256	0.810622	0.817348	0.818236	0.818343	0.87399
686	291515066	acetylglucosaminidase	Carbon Cycling	Carbon degradation	Chitin		0.902149	0.799437	0.817561		0.842571	0.830743	0.822371	0.809839	0.86407	0.824839	0.831896				0.839252				0.801875	0.832064	0.808732	0.82641	0.830872		0.874874		0.823195	1.06642			0.839386		0.897439	0.853945	0.844814	0.863841	0.80756	0.929963	0.859999	0.84298	0.84287	0.831002	0.850829
687	291515075	chitinase	Carbon Cycling	Carbon degradation	Chitin										0.920733														0.868058
688	291514090	acetylglucosaminidase	Carbon Cycling	Carbon degradation	Chitin		0.859111																1.12171
689	291514092	chitinase	Carbon Cycling	Carbon degradation	Chitin																																	1.11652
690	126578614	acetylglucosaminidase	Carbon Cycling	Carbon degradation	Chitin		0.910819		0.815538							0.800993							0.801424											0.949455						0.963237				0.802834
691	311746651	acetylglucosaminidase	Carbon Cycling	Carbon degradation	Chitin		1.19167																0.853241											0.78722				0.795439		0.871466
692	126644910	acetylglucosaminidase	Carbon Cycling	Carbon degradation	Chitin		0.829833																0.808059											0.852592				0.758652		0.720418
693	342354205	acetylglucosaminidase	Carbon Cycling	Carbon degradation	Chitin		0.877714																0.737106															0.823456		0.77926
694	342354214	chitinase	Carbon Cycling	Carbon degradation	Chitin																													0.771473				0.873209		0.837103
695	254948266	acetylglucosaminidase	Carbon Cycling	Carbon degradation	Chitin	1.03661	0.959766	1.14171	1.09587	1.10256	1.07798	1.08726	1.11524	1.11173	1.05538	1.08888	1.09796	1.10369	1.08442	1.06437	1.09222	1.09702	1.09538	1.0786	1.0765	1.07023	1.05621	1.06635	1.09484	1.04828	1.10626	1.056	1.0956	1.27712	1.08688	1.08808	1.10612	1.12281	1.10808	1.28407	1.11059	1.11286	1.10991	1.10801	1.12079	1.10497	1.08559	1.12162	1.12896
696	255036845	chitinase	Carbon Cycling	Carbon degradation	Chitin		0.82911																											0.798745				0.881278
697	254950829	acetylglucosaminidase	Carbon Cycling	Carbon degradation	Chitin																																	0.824887
698	387854179	acetylglucosaminidase	Carbon Cycling	Carbon degradation	Chitin																0.80655
699	387854610	acetylglucosaminidase	Carbon Cycling	Carbon degradation	Chitin		0.76453
700	384067904	acetylglucosaminidase	Carbon Cycling	Carbon degradation	Chitin			0.811651	0.818138	0.823133		0.83917	0.841525	0.828516	0.859528	0.878445	0.83135	0.854577										0.823886	0.814277		0.803096					0.844607									0.786092
701	384068284	acetylglucosaminidase	Carbon Cycling	Carbon degradation	Chitin																						0.915121
702	387847139	acetylglucosaminidase	Carbon Cycling	Carbon degradation	Chitin		1.13936				0.837354	0.833761	0.795774	0.816811			0.810194				0.860973		1.10978		0.813458		0.820624				0.804711			0.87442			0.818915	0.812114		0.829006	0.836368	0.804696	0.805554	0.814441	0.844734	0.827263
703	312131255	acetylglucosaminidase	Carbon Cycling	Carbon degradation	Chitin		1.07257
704	123991438	chitinase	Carbon Cycling	Carbon degradation	Chitin			0.803948							0.819947	0.800303							0.784485		0.831432		0.804983	0.824906	0.838588		0.822392			0.817338		0.867409
705	338212900	acetylglucosaminidase	Carbon Cycling	Carbon degradation	Chitin		0.819916	0.845508				0.873939	0.802724	0.814378	0.865578	0.811451	0.859811	0.84727		0.811158	0.815961	0.847514	0.999659	0.826092	0.858565	0.826008	0.884587	0.847132	0.814547		0.805463			1.14757	0.814555	0.846896	0.805698				0.810816			0.824382	0.801388	0.793671	0.793462
706	338212267	acetylglucosaminidase	Carbon Cycling	Carbon degradation	Chitin			0.863576	0.899762	0.844592	0.834376	0.897308	0.840082	0.897659	0.928635	0.91556	0.926716	0.885903	0.834617	0.809011	0.876362	0.862971	0.774203	0.860006	0.880594	0.870717	0.927731	0.84743	0.894941		0.880427		0.885452	0.951898	0.816087	0.907789	0.839816		0.808756	0.781624	0.853399	0.784313	0.858625	0.855255	0.834359	0.855064	0.820282	0.806478	0.829097
707	284036945	acetylglucosaminidase	Carbon Cycling	Carbon degradation	Chitin			0.844471	0.807611	0.791123	0.848462	0.842376	0.819781	0.837923	0.847925	0.845958	0.87627	0.81219			0.797922	0.80756			0.816244		0.858545	0.834524	0.784176		0.838849			0.866023			0.820969		0.82289		0.827114			0.81536		0.817059	0.795991	0.824007	0.797396
708	283816451	chitinase	Carbon Cycling	Carbon degradation	Chitin		0.867054	0.805933		0.809938	0.825326	0.859925	0.827626	0.86459	0.859818	0.861958	0.858149	0.837261					0.77721		0.81043		0.828938	0.847071			0.824205			0.832529		0.847034		0.916043		0.786264
709	229869061	chitinase	Carbon Cycling	Carbon degradation	Chitin		0.821482				0.806444	0.834224	0.82172	0.841729	0.818728	0.797505	0.828046						0.801865		0.81743	0.829504	0.814396							0.849611				0.93655		0.777845
710	283818045	acetylglucosaminidase	Carbon Cycling	Carbon degradation	Chitin							0.868423											0.853947
711	229740380	acetylglucosaminidase	Carbon Cycling	Carbon degradation	Chitin		0.854278
712	283818480	acetylglucosaminidase	Carbon Cycling	Carbon degradation	Chitin																																	0.889784
713	256820252	acetylglucosaminidase	Carbon Cycling	Carbon degradation	Chitin		0.97001	0.903643	0.89974	0.887166	0.889867	0.889993	0.869678	0.85363	0.926275	0.923733	0.859332	0.847265		0.84517	0.83832		0.889727					0.843521	0.869252		0.880208			0.924585		0.899264	0.819854	1.0078	0.825018	0.877275	0.840977	0.835123		0.82216	0.811973	0.830945	0.803985	0.812222
714	213963871	acetylglucosaminidase	Carbon Cycling	Carbon degradation	Chitin		0.937855																															0.94784		0.751871
715	90433918	chitinase	Carbon Cycling	Carbon degradation	Chitin	1.06084	1.07521	1.13323	1.11495	1.10106	1.09206	1.0703	1.12418	1.1032	1.11699	1.11771	1.07752	1.11297	1.09778	1.09539	1.11628	1.07632	1.17125	1.0776	1.08186	1.08194	1.06969	1.09932	1.09947	1.05984	1.14558	1.08434	1.08458	0.981015	1.09768	1.08565	1.15254	0.982125	1.14727	1.22597	1.12498	1.11992	1.14189	1.12358	1.1447	1.14358	1.13009	1.1348	1.15521
716	146152855	acetylglucosaminidase	Carbon Cycling	Carbon degradation	Chitin		0.74296					0.830925	0.806136	0.828205		0.843178	0.831721																							0.800088
717	146154216	acetylglucosaminidase	Carbon Cycling	Carbon degradation	Chitin																																	0.769161
718	85831632	acetylglucosaminidase	Carbon Cycling	Carbon degradation	Chitin		0.758589	0.871193	0.821833		0.851087	0.902187	0.904196	0.886835	0.864121	0.841889	0.910606	0.82404		0.864661	0.840814	0.875525	0.737395	0.892496	0.913708	0.857703	0.922486		0.886973		0.897555					0.88372	0.862564		0.867423	0.841048	0.832532	0.867082	0.852114	0.873655	0.887295	0.854659	0.874342	0.834443	0.87426
719	86142026	acetylglucosaminidase	Carbon Cycling	Carbon degradation	Chitin																				0.819395				0.833435											0.857374
720	85821599	acetylglucosaminidase	Carbon Cycling	Carbon degradation	Chitin		0.825459																0.810732											0.807709				0.857556
721	260062217	acetylglucosaminidase	Carbon Cycling	Carbon degradation	Chitin					0.799228						0.792505	0.79494				0.82018		0.839615								0.781169						0.782404		0.8007						0.852506	0.816833		0.797765	0.78042
722	126625792	acetylglucosaminidase	Carbon Cycling	Carbon degradation	Chitin																		0.730653																	0.831336
723	327405500	acetylglucosaminidase	Carbon Cycling	Carbon degradation	Chitin		0.787763																											0.826608						0.716731
724	332882655	acetylglucosaminidase	Carbon Cycling	Carbon degradation	Chitin				0.909582		0.890186				0.937224
725	365756905	acetylglucosaminidase	Carbon Cycling	Carbon degradation	Chitin		0.923491																																	0.861992
726	379650246	acetylglucosaminidase	Carbon Cycling	Carbon degradation	Chitin			0.88634	0.87274	0.869969	0.903694	0.888144	0.906784	0.879759	0.916639	0.902713	0.905037				0.888492		0.751084		0.82465				0.87018		0.853274			0.788824			0.845336		0.867433			0.824904		0.807075	0.844665	0.809258
727	373870707	acetylglucosaminidase	Carbon Cycling	Carbon degradation	Chitin																																	1.0157
728	163755398	acetylglucosaminidase	Carbon Cycling	Carbon degradation	Chitin																		0.877898
729	88711661	acetylglucosaminidase	Carbon Cycling	Carbon degradation	Chitin		0.789519																0.839462																	0.725956
730	340617010	chitinase	Carbon Cycling	Carbon degradation	Chitin	0.839707		0.892908	0.90284	0.884042	0.924441	1.00679	0.964546	0.950568	0.954154	0.92783	0.987395	0.917002	0.869566	0.836021	0.89217	0.849079	0.816368	0.919183	0.930085	0.94559	1.03007	0.91284	0.888758	0.873418	0.891345		0.856351	0.82906	0.855419	0.894754	0.884648	1.05691	0.954687		0.941943	0.872822	0.845371	0.938647	0.917342	0.874673	0.888054	0.879122	0.833087
731	339733681	acetylglucosaminidase	Carbon Cycling	Carbon degradation	Chitin					1.01115
732	294981571	chitinase	Carbon Cycling	Carbon degradation	Chitin									0.821761		0.800961	0.839383								0.804425						0.781508					0.844678			0.820499					0.846801	0.801317
733	294984151	acetylglucosaminidase	Carbon Cycling	Carbon degradation	Chitin																																	0.816648
734	149279875	chitinase	Carbon Cycling	Carbon degradation	Chitin	0.891695	1.16228	1.00537	0.951663	0.983443	0.9369	0.979243	0.943843	0.930133	0.968733	0.957422	0.953471	0.918293	0.958516	0.888461	0.984726	0.925869	1.34715	0.94186	0.947568	0.945525	0.949603	0.946516	0.933443	0.885097	0.96472	0.960074	0.959466	1.33712	0.927148	0.989079	0.996174	0.910146	1.05196	0.898103	1.01711	0.996886	0.973184	1.01677	1.00673	1.01036	1.00289	1.00636	0.994284
735	227240453	acetylglucosaminidase	Carbon Cycling	Carbon degradation	Chitin		0.804823	0.847678	0.843019	0.862364	0.859365	0.921371	0.864391	0.8661	0.888397	0.910885	0.905873	0.863256			0.834069	0.849725	0.920452	0.850584	0.832339	0.837621	0.908338	0.841663	0.837802		0.806494						0.802561		0.808323		0.827127	0.821265	0.793941	0.822548			0.791315
736	241865967	acetylglucosaminidase	Carbon Cycling	Carbon degradation	Chitin		0.737475
737	256035750	acetylglucosaminidase	Carbon Cycling	Carbon degradation	Chitin						0.898922
738	256421611	chitinase	Carbon Cycling	Carbon degradation	Chitin		0.815799						0.794588		0.799001	0.835851		0.813975																				0.822572		0.744502
739	332337261	acetylglucosaminidase	Carbon Cycling	Carbon degradation	Chitin	0.937043	1.08994	0.910642	0.876274	0.911004	0.897848	0.902268	0.93819	0.928268	0.925822	0.945661	0.943885	0.94348	0.86169	0.914047	0.945521	0.83276	0.916426	0.87316	0.891398	0.911127	0.906384	0.882994	0.928881	0.883532	0.949961	0.859102	0.919512	0.914006	0.879226	0.934818	0.956479		1.00403	0.836256	0.949798	0.929005	0.933651	0.948083	0.962237	0.924872	0.940228	0.944268	0.933439
740	332336143	acetylglucosaminidase	Carbon Cycling	Carbon degradation	Chitin	1.0251	0.827797	1.10289	1.0722	1.09425	1.06696	1.0928	1.10017	1.07657	1.09925	1.10239	1.11704	1.09443	1.05478	1.08069	1.08161	1.08016	0.962044	1.06738	1.08401	1.09396	1.09736	1.07575	1.0933	1.01895	1.11894	1.03955	1.04499	1.13977	1.07413	1.07815	1.14016	1.00937	1.08383	0.86659	1.08913	1.08792	1.13098	1.11468	1.11221	1.12744	1.10009	1.09172	1.13096
741	332667165	chitinase	Carbon Cycling	Carbon degradation	Chitin
742	373956837	acetylglucosaminidase	Carbon Cycling	Carbon degradation	Chitin	0.942452	0.936855	1.04321	1.01476	1.03664	1.04278	1.08135	1.0614	1.05476	1.06422	1.05643	1.04664	1.02558	0.92383	0.952263	1.00135	0.960289	0.973768	0.977103	1.01426	0.993832	1.03351	1.02245	1.01635	0.945195	1.04937	0.890417	0.951699	1.0326	0.962143	1.01864	1.00338	0.902612	0.997727	0.959041	0.983119	0.933036	0.960089	0.998622	0.982326	0.997289	0.969903	0.970426	0.951325
743	373892765	chitinase	Carbon Cycling	Carbon degradation	Chitin									0.820847																																		0.883193
744	373894584	acetylglucosaminidase	Carbon Cycling	Carbon degradation	Chitin											0.818265
745	373888631	acetylglucosaminidase	Carbon Cycling	Carbon degradation	Chitin																		0.781075											0.928896				0.79791	0.777421	0.871408						0.799766
746	149278793	acetylglucosaminidase	Carbon Cycling	Carbon degradation	Chitin	0.982407	0.981256	1.06638	1.02027	1.01758	0.998862	1.08581	1.0034	1.01289	1.06134	1.0693	1.05188	1.01504	1.01537	1.00997	1.04771	1.01239	0.959445	0.969205	0.991548	1.00095	1.03856	1.03895	1.05181	1.00442	1.04808	0.980908	1.03176	0.988219	0.989278	1.03176	1.05753	0.993865	1.07747	0.891864	1.03529	1.02865	1.02756	1.07181	1.03385	1.04612	1.03204	1.03274	1.03318
747	149229832	acetylglucosaminidase	Carbon Cycling	Carbon degradation	Chitin							0.842317			0.803888	0.794716	0.803863				0.792499		0.81155		0.843532		0.815381	0.826249	0.827507		0.79081			0.793257		0.848023
748	149230270	acetylglucosaminidase	Carbon Cycling	Carbon degradation	Chitin										0.847974													0.85156						0.805031				0.783958
749	149230359	acetylglucosaminidase	Carbon Cycling	Carbon degradation	Chitin																													0.758921
750	255532529	acetylglucosaminidase	Carbon Cycling	Carbon degradation	Chitin		0.941069	0.924922	0.905701	0.92629	0.899095	0.928329	0.874242	0.858676	0.931756	0.935766	0.92196	0.893446	0.873157	0.863132	0.905026	0.891682	1.08425	0.855253	0.876632	0.901156	0.889507	0.905647	0.894257	0.879147	0.89835		0.880457	0.952678	0.851543	0.921659	0.90808	1.03471	0.961594	0.979441	0.969915	0.912128	0.888561	0.949584	0.901694	0.93675	0.955944	0.957581	0.906324
751	324971652	acetylglucosaminidase	Carbon Cycling	Carbon degradation	Chitin		0.764782	0.826807				0.860757	0.798064	0.823	0.861904	0.840884	0.852191	0.815216			0.834305		0.787687		0.849684	0.83827	0.909312	0.878453	0.875799		0.827542					0.874742	0.805125		0.786004		0.835331			0.844149		0.813114
752	379652678	chitinase	Carbon Cycling	Carbon degradation	Chitin		0.830923	0.828362					0.840995			0.867315							0.733605											0.798972						1.02968								0.812872
753	379654735	acetylglucosaminidase	Carbon Cycling	Carbon degradation	Chitin																																							0.870998
754	326798504	acetylglucosaminidase	Carbon Cycling	Carbon degradation	Chitin	0.88524	1.15066	1.04694	0.95081	1.01202	1.01753	1.06082	1.04809	1.03383	1.05021	1.05324	1.0618	1.05652	1.00172	1.01239	1.01126	1.00744	1.03471	1.0272	1.03396	1.03788	1.0554	1.00312	1.03198	0.987587	1.02938	0.978887	1.00637	0.931114	1.04513	1.04435	1.10798	0.8765	1.04428	0.887231	1.05995	1.01218	1.06828	1.07687	1.10392	1.07728	1.07569	1.03854	1.07017
755	326548850	acetylglucosaminidase	Carbon Cycling	Carbon degradation	Chitin		0.803741
756	227538208	acetylglucosaminidase	Carbon Cycling	Carbon degradation	Chitin	0.837659	1.07434	0.894821	0.946277	0.905151	0.903951	0.898176	0.892875	0.868517	0.918839	0.943332	0.915486	0.901296	0.866742	0.885229	0.905135	0.867746	0.877931	0.894349	0.90555	0.915346	1.06028	0.93983	0.891833	0.833881	0.913739	0.856389	0.883665	0.790681	0.873771	0.898039	0.924818	0.945799	0.913151	0.739999	0.952014	0.953601	0.915895	0.943992	0.935697	0.913383	0.882414	0.910577	0.919559
757	227540290	acetylglucosaminidase	Carbon Cycling	Carbon degradation	Chitin			0.916839	0.878735	0.849908	0.872366	0.905005	0.932871	0.914057	0.869104	0.868701	0.921141	0.908835	0.862523	0.900285	0.905921	0.896712	0.911406	0.911829	0.940562	0.924075	0.957149	0.905073	0.918466	0.863538	0.907375	0.883094	0.856768	0.805834	0.933506	0.935972	0.972868		0.945664	0.7885	0.946675	0.920146	0.962864	0.947946	0.989812	0.959693	0.959521	0.94333	0.945353
758	300761842	acetylglucosaminidase	Carbon Cycling	Carbon degradation	Chitin		0.760018																																	0.779306
759	300761780	acetylglucosaminidase	Carbon Cycling	Carbon degradation	Chitin		0.752554																											0.819125				0.811854
760	300770795	acetylglucosaminidase	Carbon Cycling	Carbon degradation	Chitin																		0.826265
761	256037710	chitinase	Carbon Cycling	Carbon degradation	Chitin	0.927495	0.886346	1.02547	0.976241	1.02868	1.01545	1.0371	1.0382	1.02248	1.03244	1.03847	1.05219	1.01061	0.937894	0.935959	0.965436	0.941155	1.4129	0.96183	0.979088	1.00933	1.00713	0.99058	1.01484	0.969362	1.06075	0.866057	0.96349	0.898629	0.960216	1.01584	0.976927		0.987027		0.975821	0.963921	0.985185	0.975393	0.991072	0.990809	0.981231	0.967232	0.940054
762	374375070	chitinase	Carbon Cycling	Carbon degradation	Chitin		0.884447	0.825912			0.907749	0.988601	0.919239	0.931663	0.99459	0.951374	0.97543	0.939647	0.841667	0.852824	0.878205		1.23785	0.889353	0.919747	0.908831	0.937389	0.902759	0.982255	0.877046	0.888767		0.852133	0.800116		0.890297	0.882029	0.921915	0.901542	0.821159	0.890649	0.815371	0.865044	0.886313	0.895194	0.894822	0.879591	0.836179
763	374372879	acetylglucosaminidase	Carbon Cycling	Carbon degradation	Chitin		1.08216	0.811415		0.80887		0.821628	0.811791	0.890796	0.801371	0.819624	0.86382	0.804373			0.835809		1.06547		0.808392						0.773772			0.826272					0.778805		0.887213			0.849881	0.843704
764	373234280	acetylglucosaminidase	Carbon Cycling	Carbon degradation	Chitin		0.982357	0.828767		0.839152			0.828761		0.891931	0.835695		0.855921			0.819121								0.823918		0.822292							0.919777								0.782977
765	373234437	acetylglucosaminidase	Carbon Cycling	Carbon degradation	Chitin		0.775118																				0.82151	0.842488										0.779071						0.809107	0.787905
766	374373308	acetylglucosaminidase	Carbon Cycling	Carbon degradation	Chitin																		0.763526											0.989566				0.82155		1.39935
767	375144118	chitinase	Carbon Cycling	Carbon degradation	Chitin		0.777008	0.927428	0.892866	0.922533	0.87982	0.861514	0.843449	0.81698	0.966677	0.913883	0.897209	0.860102	0.835989	0.840648	0.889706	0.861735	0.796332		0.820294	0.824011	0.819717	0.916612	0.867435		0.927171	0.861515	0.868472	0.781298	0.867852	0.933046	0.921736	1.01372	0.899767	0.819747	0.939314	0.89616	0.904799	0.902172	0.890043	0.884306	0.856226	0.939121	0.880988
768	375149828	acetylglucosaminidase	Carbon Cycling	Carbon degradation	Chitin		0.749376	0.800538									0.886176
769	361061641	acetylglucosaminidase	Carbon Cycling	Carbon degradation	Chitin		0.739795
770	268318334	acetylglucosaminidase	Carbon Cycling	Carbon degradation	Chitin	0.990297	0.869111	1.01236	0.980313	0.964365	1.06995	1.14769	1.08297	1.09168	1.00418	1.04859	1.10268	0.999063	0.979166	0.979025	1.01576	0.988122	1.02109	1.02601	1.06583	1.05892	1.07037	1.04792	1.05036	1.00337	1.06775	0.90422	0.944628	0.870553	0.997978	0.983196	1.00296	0.912656	0.999091	1.21885	0.993734	0.965951	0.97181	1.03606	1.02823	1.02412	0.969109	0.967683	0.999324
771	193085272	acetylglucosaminidase	Carbon Cycling	Carbon degradation	Chitin		0.801293	0.866626		0.875247	0.886537	0.883592	0.877146	0.880323	0.903348	0.89989					0.840763					0.850741			0.851997		0.831198			0.816613				0.877514	0.806685							0.838353
772	189499160	acetylglucosaminidase	Carbon Cycling	Carbon degradation	Chitin			0.961296								0.825003																							0.783511		0.812014			0.908445		0.834676
773	320161960	acetylglucosaminidase	Carbon Cycling	Carbon degradation	Chitin		0.79239				0.809836	0.842054	0.853324	0.822764			0.802886						0.802018		0.832523	0.840238	0.852192				0.779841
774	381381974	acetylglucosaminidase	Carbon Cycling	Carbon degradation	Chitin	0.953628	1.24621	1.02818	1.01665	1.01419	1.05645	1.05546	1.04767	1.04827	1.01609	1.02259	1.08058	1.01021	0.99675	0.997007	1.03867	1.00676	1.08786	1.02189	1.05946	1.04516	1.09772	0.977936	1.03606	0.979254	1.06087	0.963043	0.988946	1.05013	0.976921	1.00283	1.04765	1.0558	1.02443	1.04088	1.03547	1.0197	1.04201	1.05468	1.0407	1.04631	1.05012	1.03888	1.03106
775	381382550	chitinase	Carbon Cycling	Carbon degradation	Chitin	0.959065	0.95362	1.08116	1.03903	1.02626	1.00966	0.996897	1.03284	1.01583	1.04318	1.06845	1.04596	1.0259	1.02462	1.00434	1.06659	1.03462	1.48718	1.02715	1.03601	1.00902	1.04009	1.03045	1.04192	0.977885	1.08569	0.981398	1.04467	1.2798	1.01232	1.01974	1.08236	1.13625	1.07797	1.05948	1.06406	1.05084	1.05564	1.06201	1.06703	1.05324	1.03436	1.0822	1.08188
776	156740258	chitinase	Carbon Cycling	Carbon degradation	Chitin		0.819726	0.913664	0.915221	0.882218	0.897396	0.898141	0.871166	0.891861	0.874014	0.911998	0.918158	0.883702			0.861648	0.85391	0.807253	0.832413	0.863876		0.846634	0.897781	0.909827		0.892227			0.849879	0.85175	0.890252	0.875651	1.30573	0.900629	0.836459	0.881288	0.865214	0.855445	0.892829	0.903452	0.870759	0.889688	0.872174	0.872021
777	309790111	chitinase	Carbon Cycling	Carbon degradation	Chitin							0.860195																												0.84443
778	159899269	chitinase	Carbon Cycling	Carbon degradation	Chitin	0.860612	1.14275	0.878447	0.852735	0.838772		0.836556	0.883778	0.842336	0.881891	0.869407	0.870165	0.83466	0.831501	0.88016	0.855451	0.827025	0.990548	0.838584	0.901898	0.885072	0.850017	0.832487	0.894395		0.89969		0.844322		0.891998	0.911625	0.96238	0.972567	0.904821	0.904169	0.895816	0.885775	0.967909	0.89534	0.94399	0.944245	0.932701	0.915683	0.896031
779	113942145	chitinase	Carbon Cycling	Carbon degradation	Chitin	0.951056	0.938824	1.06747	1.03982	1.02472	1.0849	1.1195	1.11998	1.10097	1.04918	1.06854	1.11759	1.0119	0.958292	1.00231	1.04169	0.999364	0.82698	1.06375	1.07991	1.08472	1.11163	1.00963	1.04921	1.00501	1.07151	0.931844	0.965797	0.823239	0.973431	1.01471	1.07887	0.910731	1.04768	1.19192	1.03154	1.0041	1.0342	1.0621	1.08623	1.04988	1.01015	1.05475	1.08129
780	159898698	chitinase	Carbon Cycling	Carbon degradation	Chitin	0.919366		0.997437	0.974201	1.0048	0.9358	0.942031	0.954862	0.951016	1.01163	1.01651	1.00636	0.956359	0.927437	0.940143	0.97634	0.959223	0.827304	0.962051	0.944004	0.971859	0.932451	0.980775	0.97667	0.923546	1.01807	0.938156	0.916461	0.877255	0.96113	0.989619	0.992131	0.814307	1.01977	0.809049	0.990034	0.973905	0.99405	0.999818	0.994688	0.97111	0.988534	1.0125	1.00151
781	113941658	chitinase	Carbon Cycling	Carbon degradation	Chitin			0.841421	0.840251	0.81497	0.848659	0.899949	0.870057	0.898423	0.867064	0.88911	0.905465	0.827737			0.80157	0.819222	1.23465		0.845762	0.853213	0.869073	0.847914			0.79983			0.787316		0.872361	0.790316		0.790369		0.842145			0.838986	0.803314
782	297547756	acetylglucosaminidase	Carbon Cycling	Carbon degradation	Chitin	1.13012	1.35935	1.18643	1.18014	1.1637	1.17554	1.13783	1.17232	1.1747	1.14774	1.1752	1.20632	1.15318	1.12674	1.13167	1.21439	1.16322	1.30199	1.14456	1.16497	1.17693	1.19353	1.16423	1.16763	1.15121	1.22684	1.1365	1.16395	1.17114	1.14922	1.12838	1.21998	1.14079	1.24132	1.27008	1.18764	1.22514	1.20241	1.20129	1.2247	1.18297	1.18944	1.23767	1.20339
783	298250105	chitinase	Carbon Cycling	Carbon degradation	Chitin	1.02724	1.00946	1.13513	1.10393	1.11546	1.08601	1.11271	1.09391	1.10328	1.10596	1.13637	1.10974	1.09185	1.04165	1.03974	1.1154	1.05692	1.27219	1.06468	1.07441	1.06617	1.11013	1.09694	1.10478	1.0564	1.11707	1.01317	1.03935	1.01801	1.04523	1.07839	1.11088	0.963966	1.15234	0.993964	1.12621	1.11517	1.09416	1.14027	1.10275	1.10044	1.10444	1.09961	1.09967
784	297548972	chitinase	Carbon Cycling	Carbon degradation	Chitin			0.849939		0.83086	0.806684	0.93413	0.87067	0.861584	0.87232	0.893227	0.871459	0.858044		0.827183	0.857404	0.832509	0.737618	0.843228	0.86762	0.822907	0.900743	0.850861	0.844918		0.838653			0.836284		0.844178	0.82358	1.11656	0.80499		0.838515			0.827676	0.844857	0.822311	0.824196		0.77643
785	298247196	acetylglucosaminidase	Carbon Cycling	Carbon degradation	Chitin		0.889102																																	0.725186				0.8274
786	297547915	chitinase	Carbon Cycling	Carbon degradation	Chitin																																	0.83814
787	269786088	chitinase	Carbon Cycling	Carbon degradation	Chitin	0.966258	0.892308	1.07239	1.02127	1.06696	1.04872	1.08155	1.06531	1.08125	1.06319	1.09223	1.08418	1.0432	0.98118	0.969473	1.0484	1.00022	0.971158	1.00714	1.03291	1.02457	1.06753	1.0272	1.02868	0.973211	1.05232	0.951617	0.978628	0.988788	0.990193	1.0287	1.01903	0.934375	1.02598	0.913372	1.03762	1.008	0.977659	1.0165	1.02755	1.0389	0.96542	0.982792	0.978525
788	35210978	acetylglucosaminidase	Carbon Cycling	Carbon degradation	Chitin	0.867498	0.891438	0.95304	0.980817	0.944873	0.953791	0.927863	0.935831	0.943897	0.99496	0.943649	0.934119	0.956407	0.927286	0.917726	0.976653	0.915129	1.30514	0.919242	0.911005	0.930366	0.952198	0.909254	0.910356	0.902005	0.95397	0.959374	0.927186		0.929574	0.956551	0.989798	1.0908	1.00047	1.17212	0.999866	1.0022	0.993535	0.998012	1.01245	0.982046	0.975223	0.980279	1.00233
789	67855540	acetylglucosaminidase	Carbon Cycling	Carbon degradation	Chitin		0.878284
790	148240404	chitinase	Carbon Cycling	Carbon degradation	Chitin	0.855221	0.831073	0.918421	0.911448	0.912016	0.864728	0.850161	0.877443	0.867487	0.923931	0.913667	0.879787	0.904141	0.849073	0.838032	0.862581	0.85729	0.773623	0.816304	0.795638	0.86455	0.869879	0.858674	0.85273		0.897679	0.838136	0.850708	0.797699	0.821521	0.884398	0.88563	0.830349	0.923489	1.23854	0.924563	0.852101	0.875331		0.879087	0.908104	0.84686	0.890837	0.923452
791	147849094	acetylglucosaminidase	Carbon Cycling	Carbon degradation	Chitin	1.05761	1.07152	1.11937	1.10402	1.09851	1.09525	1.07192	1.08535	1.07746	1.10095	1.11245	1.10859	1.07982	1.05806	1.03671	1.09273	1.04962	1.43938	1.04898	1.05216	1.04113	1.07763	1.06964	1.07799	1.02189	1.10545	1.03519	1.05198	0.965234	1.04782	1.05719	1.12041	1.08689	1.12718	1.22022	1.10679	1.10347	1.09952	1.11794	1.10325	1.1181	1.10694	1.10346	1.10844
792	88807325	chitinase	Carbon Cycling	Carbon degradation	Chitin			0.795158							0.847446																								0.767463				0.795048			0.802876
793	148242001	chitinase	Carbon Cycling	Carbon degradation	Chitin		0.92654	0.949435	0.886831	0.899174	0.881268	0.925332	0.910278	0.897726	0.93635	0.931147	0.927525	0.934442	0.8912	0.886267	0.916704	0.917585	1.00073	0.871519	0.903492	0.896043	0.95433	0.947149	0.920575	0.875093	0.924905		0.872266	1.0417	0.893216	0.957256	0.928824	0.988236	0.919607	1.18177	0.949397	0.862589	0.93457	0.985297	0.981721	0.929111	0.938186	0.884198	0.902916
794	352093490	chitinase	Carbon Cycling	Carbon degradation	Chitin		0.769651					0.83336				0.776676							0.756899											0.79603
795	88807130	acetylglucosaminidase	Carbon Cycling	Carbon degradation	Chitin		0.846138																0.889929
796	186686706	chitinase	Carbon Cycling	Carbon degradation	Chitin		0.758457
797	94984793	acetylglucosaminidase	Carbon Cycling	Carbon degradation	Chitin	0.984549	0.902954	1.076	1.04006	1.04465	1.07191	1.05237	1.08345	1.09497	1.08037	1.07554	1.0886	1.06317	1.01941	1.01387	1.06886	0.968526	1.16289	1.00902	1.05764	1.03245	1.04435	1.011	0.997094	1.00596	1.08336	0.995678	1.01848	0.940621	1.00444	1.03453	1.08634	0.969942	1.08448	1.26028	1.08654	1.04985	1.06605	1.02351	1.08599	1.05733	1.05878	1.07554	1.07557
798	386856591	acetylglucosaminidase	Carbon Cycling	Carbon degradation	Chitin	1.03064	0.910544	1.20384	1.13083	1.17268	1.1354	1.14344	1.18615	1.15691	1.1976	1.18358	1.17129	1.13393	1.08977	1.1179	1.1462	1.10311	1.03346	1.10027	1.10713	1.12079	1.11928	1.15028	1.15109	1.11767	1.20407	1.07387	1.11165	1.03373	1.11554	1.12402	1.15682	0.892141	1.12942	0.867602	1.12451	1.11317	1.14481	1.13365	1.18406	1.15157	1.12903	1.15999	1.17876
799	297564760	acetylglucosaminidase	Carbon Cycling	Carbon degradation	Chitin	1.0427	1.03711	1.17551	1.11472	1.15169	1.13883	1.18157	1.17674	1.1713	1.17283	1.18641	1.18567	1.16529	1.1004	1.12996	1.17334	1.13726	1.14155	1.13811	1.15018	1.15162	1.18138	1.15653	1.17784	1.11871	1.19148	1.08381	1.11141	1.2733	1.13858	1.14932	1.20988	1.03082	1.18274	1.04611	1.19072	1.14489	1.17921	1.21619	1.18604	1.20894	1.18624	1.16287	1.1802
800	385791671	chitinase	Carbon Cycling	Carbon degradation	Chitin	0.849019	1.10372	0.912727	0.907331	0.886675	0.896437	0.911574	0.879446	0.902499	0.878123	0.896876	0.896862	0.883917	0.911309	0.873479	0.899117	0.902839	0.936293	0.898411	0.917162	0.904576	0.955197	0.898393	0.911489	0.876127	0.927815	0.870991	0.915926	0.810489	0.886935	0.921841	0.955179	0.893146	0.937381	1.0388	0.918176	0.906313	0.910764	0.938259	0.936642	0.937621	0.926367	0.924242	0.93922
801	261416143	acetylglucosaminidase	Carbon Cycling	Carbon degradation	Chitin		0.885065																0.851463															0.825826		0.923587
802	258511727	chitinase	Carbon Cycling	Carbon degradation	Chitin	0.99613	1.26448	1.06826	1.03053	1.04913	0.997469	1.04207	1.02072	1.03409	1.10505	1.06473	1.0228	1.04996	0.990704	1.00829	1.051	1.03023	1.05745	1.00026	1.01998	1.00769	1.00976	1.06	1.05716	0.992459	1.08265	0.996002	1.0204	1.11513	1.01709	1.0342	1.06272	1.04411	1.04097	0.852256	1.01405	1.03549	1.05727	0.990528	1.05634	1.03017	1.03424	1.02791	1.0485
803	258510275	chitinase	Carbon Cycling	Carbon degradation	Chitin																													0.82844
804	295697397	chitinase	Carbon Cycling	Carbon degradation	Chitin												0.823362																					0.879081
805	295412615	chitinase	Carbon Cycling	Carbon degradation	Chitin																													0.776836				0.773647		0.824582
806	371940164	chitinase	Carbon Cycling	Carbon degradation	Chitin	0.930621	1.06828	0.874889	0.953081	0.881526	0.872049	0.922184	0.91397	0.902842	0.840615	0.862326	0.875238	0.86518		0.809369	0.838988	0.828468	0.95601	0.860811	0.902951	0.896136	0.904578	0.835198			0.90387		0.845374	1.02082		0.896045	0.871116	1.06126	0.869699	0.96974		0.799327	0.817201	0.820763	0.838709	0.81645	0.795163	0.847967	0.852178
807	372450953	chitinase	Carbon Cycling	Carbon degradation	Chitin			0.884491	0.837761		0.890609	0.976671	0.946327	0.893877	0.918249	0.924728	0.953689	0.858598		0.845932	0.841892			0.903738	0.945364	0.915674	0.944448	0.916169	0.891026	0.826705	0.873277			0.953097		0.872515	0.843307		0.818435		0.83533	0.805326		0.918128	0.917491	0.881286
808	62087138	chitinase	Carbon Cycling	Carbon degradation	Chitin											0.817288		0.824558
809	142688	chitinase	Carbon Cycling	Carbon degradation	Chitin																																	0.955137						0.82526
810	311031010	chitinase	Carbon Cycling	Carbon degradation	Chitin																																	0.897732
811	8347777	chitinase	Carbon Cycling	Carbon degradation	Chitin																																	0.997344
812	315475396	acetylglucosaminidase	Carbon Cycling	Carbon degradation	Chitin		0.775545																0.763585											0.786877
813	315472160	chitinase	Carbon Cycling	Carbon degradation	Chitin		0.767586
814	124520410	acetylglucosaminidase	Carbon Cycling	Carbon degradation	Chitin	1.01115	0.95657	1.12887	1.09313	1.12265	1.13268	1.14783	1.14198	1.13486	1.11983	1.16062	1.15387	1.13782	1.04888	1.07288	1.14036	1.06314	1.12524	1.08172	1.09941	1.09572	1.13378	1.10773	1.0929	1.07595	1.13474	1.03183	1.06941	1.08273	1.08939	1.10153	1.14514	1.26346	1.12214	1.65631	1.10978	1.08486	1.12199	1.12845	1.13493	1.13123	1.12424	1.13792	1.14026
815	387928855	chitinase	Carbon Cycling	Carbon degradation	Chitin			0.86174	0.845712	0.849273	0.85268	0.900253	0.838519		0.924439	0.920599	0.821398	0.859504			0.818027						0.814834	0.873198	0.84855		0.840732					0.889955								0.801437	0.802167	0.810619
816	22776471	chitinase	Carbon Cycling	Carbon degradation	Chitin		0.843452		0.831593			0.849559				0.807153							0.824386				0.861901							0.854456				0.832779		0.835786	0.797694			0.797055		0.810346		0.790778
817	345020990	chitinase	Carbon Cycling	Carbon degradation	Chitin			0.84996	0.840901	0.854761	0.842444	0.912017	0.861602	0.842466	0.878193	0.863877	0.898906	0.85866							0.829042		0.854216		0.824375		0.828926					0.85263								0.8028
818	229557364	chitinase	Carbon Cycling	Carbon degradation	Chitin																																	0.831557
819	313623192	chitinase	Carbon Cycling	Carbon degradation	Chitin	0.824996		0.953931	0.860927	0.940968	0.834465	0.894147	0.935048	0.94314	0.913208	0.932076	0.945622	0.888135	0.955866	0.828173	0.948148	0.898261	0.733505	0.887919	0.947331	0.879187	0.963799	1.001	0.926963	0.931546	0.947028		0.932724		0.846545	0.946567	0.849388		0.942995		0.881276	0.832452	0.845806	0.886701	0.960838	0.893079	0.912502	0.921553	0.866193
820	315300947	chitinase	Carbon Cycling	Carbon degradation	Chitin		0.766404																															0.788608
821	289171473	chitinase	Carbon Cycling	Carbon degradation	Chitin			0.798097		0.840039	0.854677	0.862076	0.865957	0.852418			0.8868								0.844194		0.869458		0.828638		0.80696								0.784277					0.794869
822	289433477	chitinase	Carbon Cycling	Carbon degradation	Chitin		1.12467	0.914506	0.881184	0.923467	0.878495	0.855149	0.884428	0.915838	0.884661	0.910146	0.904125	0.875078	0.823735	0.866031	0.879452	0.883116	0.878947	0.863963	0.858391	0.871297	0.872985	0.880771	0.875729	0.843649	0.892055		0.888847	0.862592	0.843395	0.893435	0.864835	1.07604	0.895358	0.786904	0.885265	0.877962	0.87531	0.855809	0.883707	0.874474	0.867631	0.958501	0.8818
823	116742196	chitinase	Carbon Cycling	Carbon degradation	Chitin	0.882944	1.04433	1.01265	0.943248	0.976926	0.927511	0.912807	0.919276	0.90247	0.974729	1.0342	1.0905	0.975726	1.00262	0.885784	0.999478	0.897088	1.01105	0.84382	0.869679	0.880055	0.880529	0.94381	0.940599	0.909156	0.988063	0.854018	0.921617	0.91322	0.886169	0.942062	0.972565	0.932093	0.959821	0.916597	1.04535	0.918575	0.929973	1.02072	0.914299	0.915138	0.907946	0.916436	0.885933
824	226095137	chitinase	Carbon Cycling	Carbon degradation	Chitin	0.913434	0.840093	0.989707	0.965812	0.962551	1.0005	1.04565	1.0411	1.03727	1.01186	1.03884	1.06868	0.971807	0.969466	0.967115	0.986174	0.956655	0.974227	0.987205	1.03093	1.0147	1.03616	0.972423	1.01447	0.97246	1.03207	0.916689	0.961023	0.938646	0.963139	0.976623	1.02372	0.869311	1.02305	0.959999	1.00012	0.980308	1.01247	1.0244	1.03539	1.03286	1.01723	0.987071	0.998442
825	226094243	chitinase	Carbon Cycling	Carbon degradation	Chitin	0.8786	0.98312	0.98367	0.929752	0.923848	0.925659	0.963705		0.957169	0.969297	0.947614	0.969372	0.918705	0.87504	0.922485	0.946643	0.936935	0.942941	0.97474	0.973926	0.961515	0.989546	0.946866	0.957845	0.90432	0.956986	0.887488	0.938115	0.98991	0.935419	0.956365	0.97402	1.15227	0.935153	1.12273	0.925455	0.941764	0.976031	0.983696	0.978045	0.962622	0.955559	0.931326	0.950363
826	334137943	chitinase	Carbon Cycling	Carbon degradation	Chitin	1.01066	1.20285	1.09731	1.0814	1.07809	1.03524	1.01585	1.03564	0.978066	1.06931	1.13723	1.08434	1.03665	1.01829	1.01711	1.07867	1.00544	1.03762	0.995871	1.03782	1.01169	0.999394	1.05207	1.03321	1.00966	1.07263	1.0502	1.04469	1.03438	0.992324	1.01943	1.05191	0.91969	1.10773	1.04291	1.03835	1.09693	1.04314	1.07076	1.08084	1.03664	1.07729	1.07934	1.07387
827	334135030	chitinase	Carbon Cycling	Carbon degradation	Chitin	0.980794	0.983959	1.08753	1.01601	1.04205	1.05507	1.07489	1.07753	1.0902	1.0627	1.09167	1.10312	1.0276	1.053	1.01928	1.07429	1.02633	1.42879	1.05584	1.07033	1.06353	1.09875	1.0511	1.05006	1.01986	1.07856	0.984478	1.05712	0.943119	1.03867	1.02968	1.10226	0.909899	1.118	0.924637	1.07834	1.05414	1.0793	1.0957	1.1065	1.07275	1.08214	1.07787	1.09653
828	328942102	chitinase	Carbon Cycling	Carbon degradation	Chitin	0.883362	1.21654	0.942609	0.980071	0.947217	0.965446	0.944541	0.998496	0.952187	0.972333	0.984139	0.969558	0.985507	0.867666	0.915728	0.900736	0.865672	1.01476	0.934341	0.941108	0.914361	0.947933	0.944734	0.903381	0.906141	0.921749	0.851872	0.909622	0.910259	0.881584	0.966285	0.992337	0.852888	0.919402	1.10158	0.934585	0.911564	0.912443	0.918273	0.91802	0.894018	0.890389	0.907504	0.903421
829	261286280	chitinase	Carbon Cycling	Carbon degradation	Chitin	0.998359	1.41794	1.08261	1.0805	1.06597	1.10323	1.09587	1.0975	1.08749	1.12254	1.09702	1.10986	1.09337	1.07163	1.06753	1.10872	1.09359	1.08306	1.07954	1.08349	1.08535	1.1047	1.0885	1.09248	1.02024	1.11016	1.04701	1.04954	0.875291	1.07571	1.08064	1.14035	0.907727	1.10416	0.934557	1.11374	1.10384	1.14221	1.12557	1.1259	1.13066	1.13261	1.09987	1.12459
830	261409817	chitinase	Carbon Cycling	Carbon degradation	Chitin	0.898217	0.96489	0.935265	0.927223	0.942848	0.962746	1.0051	0.984847	0.982264	0.994121	0.996681	1.02654	0.960655	0.910687	0.933339	0.997312	0.925945	0.977164	0.953463	0.96856	0.948429	0.970915	0.969386	0.947306	0.908765	0.970571	0.847693	0.924387	0.947658	0.89816	0.964487	0.924519	0.976694	0.982796	0.884296	0.933345	0.916558	0.908148	0.920893	0.934344	0.937021	0.913407	0.884483	0.878352
831	261282381	acetylglucosaminidase	Carbon Cycling	Carbon degradation	Chitin	0.889212	0.900383	0.996688	0.966663	0.979779	0.97235	0.951773	0.992632	0.988906	0.996267	0.998884	1.00676	0.96635	0.919563	0.920377	0.919272	0.935613	1.2367	0.850022	0.906075	0.911387	0.929789	0.959933	0.962308	0.913362	0.99106	0.907289	0.940405	0.994404	0.909314	0.987381	0.947836	1.03518	0.951842	0.978708	0.945718	0.952221	0.920293	0.952211	0.961724	0.996251	0.942818	0.957334	1.00304
832	247543146	chitinase	Carbon Cycling	Carbon degradation	Chitin	0.886511	1.14697	0.972497	0.912863	0.956132	0.954642	1.00148	0.984073	0.972797	0.983812	0.999062	1.01055	0.922021	0.96149	0.94861	0.996069	0.945016	0.939862	0.93502	0.985365	0.969378	0.996152	0.947154	1.00138	0.917447	0.975493	0.85117	0.95692	1.0246	0.90452	0.960792	0.978708	1.71244	1.02636	0.896477	1.00078	0.960158	0.943928	1.00029	0.993058	1.01402	0.963997	0.980829	0.968711
833	333604207	chitinase	Carbon Cycling	Carbon degradation	Chitin		0.963323	0.885602	0.855214	0.892093					0.924091	0.911208	0.860815				0.896754		0.896831		0.814249	0.828707	0.864959	0.871084	0.884312		0.877668			0.87303		0.888419	0.867784	1.05318	0.881091	0.963413	0.880069	0.833502	0.812323	0.902457	0.844388	0.900321	0.822589	0.834263	0.834346
834	247543438	chitinase	Carbon Cycling	Carbon degradation	Chitin		0.792066	0.830154	0.831048						0.84142	0.844828		0.827001													0.802195						0.831784		0.783737	0.767693					0.790678
835	334135953	chitinase	Carbon Cycling	Carbon degradation	Chitin		1.02157	0.80219			0.822585		0.821166	0.836096	0.804386	0.799964	0.807515	0.83673		0.820486	0.788566			0.842657	0.840828	0.864565	0.857793		0.815061		0.815075	0.827668		1.0649			0.872771		0.822805		0.8459	0.833138	0.896575	0.87224	0.875019	0.877931	0.865572	0.808541	0.875841
836	30793463	chitinase	Carbon Cycling	Carbon degradation	Chitin			0.796159				0.806373	0.805244	0.810755		0.798981	0.783599	0.82286					0.822444	0.83104	0.828316	0.862583		0.792079			0.802796						0.782433			0.788995					0.805892				0.782251
837	261285854	chitinase	Carbon Cycling	Carbon degradation	Chitin		0.799665			0.814809		0.823184	0.818591		0.835414	0.798104	0.845982						0.936476															0.89732	0.772305	0.847147
838	261286288	chitinase	Carbon Cycling	Carbon degradation	Chitin		0.765593						0.820716	0.832165			0.798779																					0.912654	0.78781	0.75351
839	247542179	chitinase	Carbon Cycling	Carbon degradation	Chitin		0.758566								0.813766		0.800223						0.751922		0.80467		0.813349							0.879651				0.866085		1.00971
840	333605129	chitinase	Carbon Cycling	Carbon degradation	Chitin		0.748483
841	334139390	chitinase	Carbon Cycling	Carbon degradation	Chitin		0.795085																																	1.09068
842	385267898	chitinase	Carbon Cycling	Carbon degradation	Chitin		0.749249
843	261409983	chitinase	Carbon Cycling	Carbon degradation	Chitin		0.759372																																	0.905177
844	261285915	chitinase	Carbon Cycling	Carbon degradation	Chitin																		0.743206											0.798221				0.871781		0.745042
845	30793459	chitinase	Carbon Cycling	Carbon degradation	Chitin																		1.1417											0.869999
846	261407564	chitinase	Carbon Cycling	Carbon degradation	Chitin																																	0.849331
847	304404406	chitinase	Carbon Cycling	Carbon degradation	Chitin	0.870989	0.980952	0.964903	0.910825	0.944323	0.960983	0.999456	0.967222	0.93962	1.00854	0.973265	0.981503	0.96779	0.928237	0.932372	0.94054	0.933066	0.96075	0.95151	0.946298	0.947135	0.949705	0.949253	0.970823	0.882411	0.948433	0.910633	0.926825	0.932439	0.916641	0.968124	0.975879	0.944622	0.964137	1.39113	0.955937	0.965053	0.988859	1.03121	0.979559	0.984176	0.972649	0.958597	0.942466
848	304343016	acetylglucosaminidase	Carbon Cycling	Carbon degradation	Chitin	0.966216	1.11495	1.03814	1.00841	1.02295	0.984167	0.944968	0.933463	0.937936	1.06267	1.06764	0.914129	0.986551	1.02485	0.936766	0.968928	0.959598	1.07182	0.909502	0.943286	0.915297	0.903011	1.01337	1.00817	0.970246	1.02127	0.942538	0.972767	1.31871	0.952793	1.00066	1.01968	1.09958	1.0364	1.08232	1.00486	0.984616	0.97299	1.01248	0.994543	0.993769	0.978489	0.997971	1.00169
849	304345981	chitinase	Carbon Cycling	Carbon degradation	Chitin							0.816418	0.841691	0.834545		0.79099	0.807918						0.802608				0.852659				0.789348									0.737835
850	304403696	chitinase	Carbon Cycling	Carbon degradation	Chitin							0.829499	0.7955	0.831557		0.794257	0.848021						0.777471					0.814707	0.790946		0.792229								0.784225						0.78519
851	304346333	chitinase	Carbon Cycling	Carbon degradation	Chitin																																								0.800316
852	304407911	chitinase	Carbon Cycling	Carbon degradation	Chitin																																			0.747484
853	374604385	chitinase	Carbon Cycling	Carbon degradation	Chitin	0.944942	0.821489	1.0295	1.01654	0.993343	1.03182	1.01737	1.01415	1.02218	1.03058	1.04934	1.0772		0.982843	0.990493	1.06203	1.00642	0.83207	1.00808	1.03727	1.01239	1.04883	1.02815	1.01879	0.981131	1.03256	0.949032	1.00972	1.27934	0.970957	1.01144	1.03694	0.821213	1.04111	0.984897	1.04385	1.03241	1.02959	1.02006	1.02731	1.02751	1.045	0.984838	0.997016
854	374391578	chitinase	Carbon Cycling	Carbon degradation	Chitin			0.866668		0.862952																																		0.793938
855	374601903	chitinase	Carbon Cycling	Carbon degradation	Chitin						0.858996	0.87707				0.865514							0.83945			0.858306					0.839753									0.770467			0.815699		0.801467
856	374390070	chitinase	Carbon Cycling	Carbon degradation	Chitin		0.827434																0.800865																	0.785947				0.792807		0.791625		0.776043	0.80198
857	357014880	chitinase	Carbon Cycling	Carbon degradation	Chitin	1.34684	1.39326	1.38811	1.37701	1.38448	1.39758	1.33956	1.38828	1.36648	1.37922	1.41402	1.38321	1.3567	1.35983	1.3347	1.40924	1.33812	1.37504	1.3254	1.35066	1.34513	1.34722	1.35967	1.35688	1.31101	1.41792	1.33266	1.36625	1.4344	1.34189	1.29473	1.40857	1.2985	1.44246	1.37448	1.38595	1.42409	1.38528	1.40576	1.38421	1.3942	1.37754	1.39893	1.40076
858	357008242	chitinase	Carbon Cycling	Carbon degradation	Chitin		0.941208	0.876125	0.827926	0.861488	0.876191	0.931961	0.882963	0.854659	0.886757	0.882103	0.870659	0.885097	0.820352	0.852371	0.911571	0.832717	0.841069		0.873198	0.888161	0.900637	0.859503	0.912233		0.868113		0.821628	0.887034	0.833096	0.864362	0.864787	0.836791	0.902404	0.773811	0.898236	0.868163		0.880711	0.864417	0.897233	0.870599	0.834638	0.850148
859	357009916	chitinase	Carbon Cycling	Carbon degradation	Chitin			0.784871				0.820812	0.824031	0.810544	0.851595	0.833727	0.846175	0.816443					0.973564				0.831779	0.798152			0.799147						0.783797		0.809793	0.826441	0.818266			0.785247	0.823517	0.802103	0.793877	0.786848	0.783529
860	357014060	chitinase	Carbon Cycling	Carbon degradation	Chitin												0.852489						1.02478
861	357011565	chitinase	Carbon Cycling	Carbon degradation	Chitin																0.826858																			0.764877		0.829074
862	357014061	chitinase	Carbon Cycling	Carbon degradation	Chitin		0.750581																															0.824636		0.811137
863	357013112	chitinase	Carbon Cycling	Carbon degradation	Chitin																																	0.782882
864	353200490	chitinase	Carbon Cycling	Carbon degradation	Chitin	0.869345	1.10188	0.968792	0.961495	0.973672	0.950586	0.965301	0.95859	0.966005	0.990873	0.961813	0.974057	0.964958	0.910097	0.913648	0.937336	0.909578	1.01757	0.941105	0.926183	0.899553	0.935723	0.959547	0.961227	0.928347	0.981439	0.889585	0.908867	1.01365	0.875761	0.959177	0.951425	0.995458	0.962254	0.994274	0.913827	0.92602	0.94066	0.916925	0.939967	0.884413	0.901323	0.903752	0.921083
865	354581730	chitinase	Carbon Cycling	Carbon degradation	Chitin		0.827225	0.81734		0.836316																								1.14783		0.834415	0.793169	0.82112	0.795482	0.875143	0.792032	0.808821			0.787418	0.78817		0.789595	0.833274
866	353194004	chitinase	Carbon Cycling	Carbon degradation	Chitin		0.739843	0.817581				0.851491	0.846906	0.834419	0.867274	0.851044	0.861348						0.905211				0.820167	0.816588	0.808198		0.785964						0.794555	1.10682	0.821051		0.80359						0.794612
867	353198508	chitinase	Carbon Cycling	Carbon degradation	Chitin		0.741846	0.790524	0.820605		0.840191	0.871961	0.855512	0.858181	0.80584	0.796993	0.8394								0.817484		0.871241											1.0232	0.779011
868	354581738	chitinase	Carbon Cycling	Carbon degradation	Chitin		0.763939					0.840853	0.801137	0.815165			0.844947						0.827997		0.820213		0.826463		0.80483								0.794022	1.13537		0.875353			0.798316	0.828989	0.821627	0.793096	0.786761
869	390452513	chitinase	Carbon Cycling	Carbon degradation	Chitin		1.06084	0.894069	0.884648	0.883913	0.907462	0.948806	0.907494	0.927945	0.887995	0.867394	0.921899	0.828077		0.829571	0.838368	0.844355	0.953175	0.908428	0.911566	0.879387	0.92095	0.82751	0.871568		0.856947			0.962261			0.867199	0.9525	0.864456	0.925674	0.890585	0.906933	0.850994	0.898702	0.82367	0.851798	0.853294	0.84518	0.873632
870	251845633	chitinase	Carbon Cycling	Carbon degradation	Chitin	0.861734	0.866975	0.977159	0.93323	0.931287	0.944429	0.904293	0.91319	0.899053	0.980939	0.944946	0.958996	0.903429	0.893119	0.848999	0.885736	0.852567	0.915653		0.828291	0.834609	0.859266	0.916988	0.910811	0.86041	0.885111		0.864145	0.892898		0.930192	0.796692	0.845209	0.829626	0.819318	0.842845	0.843832	0.833295	0.84486	0.835239	0.843675	0.808893	0.824233	0.813384
871	251847179	chitinase	Carbon Cycling	Carbon degradation	Chitin	0.916549	0.854287	0.958666	0.900959	0.947999	0.896715	0.947641	0.929221	0.941488	0.945563	0.953256	0.950203	0.939622	0.890942	0.90507	0.925977	0.887032	1.06771	0.899186	0.894119	0.920624	0.958073	0.937735	0.989983	0.909967	0.94501		0.898839	1.087	0.900663	0.964151	0.932099	0.976068	0.948478	0.95233	0.919019	0.909359	0.897947	0.939038	0.935963	0.944595	0.900523	0.899004	0.926901
872	251844177	chitinase	Carbon Cycling	Carbon degradation	Chitin					0.873438																								1.64769
873	357199387	chitinase	Carbon Cycling	Carbon degradation	Chitin																																			1.29524
874	315277484	chitinase	Carbon Cycling	Carbon degradation	Chitin	0.910827	0.835069	0.991747	0.974425	0.995487	0.944808	1.00697	0.968784	0.932813	1.01592	1.01141	0.996811	0.982905	0.902182	0.945835	0.965446	0.957592	0.85048	0.863191	0.891222	0.896015	0.90782	1.00889	0.982546	0.938517	1.00522	0.892901	0.927183	0.909666	0.928255	1.01723	0.970881	0.867336	0.954625	0.88766	0.942984	0.931757	0.92468	0.945266	0.96825	0.95301	0.951862	0.952328	0.960919
875	315647837	chitinase	Carbon Cycling	Carbon degradation	Chitin		0.770951	0.788525			0.863246					0.810462	0.866896			0.824679	0.796675										0.816757			0.808156			0.768609	0.800821	0.895134	0.781091
876	315277779	chitinase	Carbon Cycling	Carbon degradation	Chitin							0.869344					0.808406										0.823753
877	315649444	chitinase	Carbon Cycling	Carbon degradation	Chitin											0.811654	0.812251						1.41169
878	315644136	chitinase	Carbon Cycling	Carbon degradation	Chitin														0.968038																			0.83578
879	315643991	chitinase	Carbon Cycling	Carbon degradation	Chitin																		0.873321
880	315280375	chitinase	Carbon Cycling	Carbon degradation	Chitin																		0.752872															0.770223
881	242373282	chitinase	Carbon Cycling	Carbon degradation	Chitin																																							0.80458
882	171989881	acetylglucosaminidase	Carbon Cycling	Carbon degradation	Chitin	0.955853	0.87491	0.864686	0.863488	0.863469	0.867488	0.860422	0.874825	0.885126	0.858971	0.843194	0.88577	0.856855	0.828668		0.895866	0.849285	1.04586	0.884281	0.856417	0.87182	0.869371	0.869036	0.842829		0.899289	0.863741	0.845116	1.3332	0.84622	0.873739	0.923044	0.922145	0.926257	1.16165	0.886674	0.884088	0.961451	0.974091	0.933396	0.928594	0.929821	0.963689	0.917964
883	171989754	acetylglucosaminidase	Carbon Cycling	Carbon degradation	Chitin	0.860229	0.860796	0.858807	0.893377	0.887793	0.901794	0.923459	0.91534	0.891321	0.914522	0.9178	0.946041	0.886184	0.867699	0.85935	0.850001	0.876401		0.853714	0.894443	0.898869	0.915329	0.887409	0.903913		0.903851			0.796492	0.847903	0.900954	0.856764		0.845766		0.826896	0.840305	0.817762	0.863274	0.825626	0.891426		0.80155	0.813338
884	383328921	chitinase	Carbon Cycling	Carbon degradation	Chitin	0.842392	1.14901	0.937267	0.924494	0.910799	0.825153	0.921617	0.890253	0.890571	0.950361	0.976132	0.84588	0.924524	0.875818	0.819589	0.877536	0.877377	0.828886		0.812743	0.812566	0.836318	0.887463	0.819936		0.849451	0.830492	0.829412	0.853819	0.852851	0.936687	0.899853	0.899438	0.897318	0.871311	0.891773	0.877298	0.863381	0.894621	0.850949	0.879714	0.860414	0.868665	0.882177
885	257837692	chitinase	Carbon Cycling	Carbon degradation	Chitin										0.805758	0.813934
886	363712475	acetylglucosaminidase	Carbon Cycling	Carbon degradation	Chitin		0.742713																0.77904											0.984114
887	366087986	acetylglucosaminidase	Carbon Cycling	Carbon degradation	Chitin		0.852116
888	385191625	acetylglucosaminidase	Carbon Cycling	Carbon degradation	Chitin																		0.742587															0.757276
889	383353264	acetylglucosaminidase	Carbon Cycling	Carbon degradation	Chitin																																	0.845808
890	383185719	acetylglucosaminidase	Carbon Cycling	Carbon degradation	Chitin																																									0.81556
891	387878992	acetylglucosaminidase	Carbon Cycling	Carbon degradation	Chitin		0.838062																0.88973											0.885911						0.978035
892	358464108	acetylglucosaminidase	Carbon Cycling	Carbon degradation	Chitin																													0.771192				0.823466
893	158319459	chitinase	Carbon Cycling	Carbon degradation	Chitin	0.858407	0.877525	1.00193	0.94752	0.979472	0.971999	1.01786	0.994125	0.973114	1.02827	1.03637	1.02366	1.00327	0.929248	0.939117	0.967721	0.941475	1.06292	0.919328	0.931747	0.925999	0.953072	1.00246	0.984277	0.947111	1.01431	0.872978	0.938933	1.05826	0.939065	1.01068	0.996276	0.831249	0.958589		0.954321	0.920208	0.965391	1.01332	0.999331	0.946486	0.976988	0.941234	1.00476
894	158141593	acetylglucosaminidase	Carbon Cycling	Carbon degradation	Chitin			0.841646			0.811278						0.831272									0.843835					0.801592						0.815414		0.827834		0.817186	0.802671			0.821673			0.788279
895	376261188	chitinase	Carbon Cycling	Carbon degradation	Chitin		0.908607
896	225047514	chitinase	Carbon Cycling	Carbon degradation	Chitin	1.01362	1.25167	1.02967	1.02475	1.0122	1.03172	0.982471	1.02726	1.0206	1.00231	1.03394	1.04288	1.00929	1.03582	1.00878	1.02515	1.03705	1.14106	1.0293	1.02743	1.02617	0.996377	1.0207	1.02997	0.973663	1.05103	1.02096	1.01679	1.13169	1.02527	1.02418	1.07315	1.15462	1.05334	1.18266	1.04189	1.04084	1.07373	1.03719	1.08139	1.0547	1.06692	1.07475	1.07818
897	225044924	acetylglucosaminidase	Carbon Cycling	Carbon degradation	Chitin		0.864774	0.797511	0.835116		0.845115	0.925804	0.898019	0.889841	0.885951	0.901522	0.911972	0.872979	0.817137	0.809612	0.85088		0.726471		0.829445	0.833344	0.867394	0.889519	0.831359		0.820965						0.86864	1.20732	0.842251		0.845064	0.835359	0.817595	0.836097	0.827462	0.851638	0.799617	0.812005	0.788402
898	82724314	chitinase	Carbon Cycling	Carbon degradation	Chitin	0.884573	0.922178	0.992432	0.95735	0.982506	0.958259	1.05307	0.951988	0.978796	1.03105	1.0074	1.00517	0.98098	0.932198	0.935987	0.958288	0.988576	1.0407	0.961234	0.996796	1.00044	1.03611	1.04771	1.0141	0.975983	0.998252	0.886753	0.923987	1.05052	0.944609	1.0088	0.953372	0.918356	0.890874		0.921173	0.906903	0.889276	0.975507	0.925991	0.931279	0.945476	0.880632	0.885801
899	158441026	chitinase	Carbon Cycling	Carbon degradation	Chitin																																	0.821745
900	255509970	chitinase	Carbon Cycling	Carbon degradation	Chitin																																	1.02996
901	220928095	chitinase	Carbon Cycling	Carbon degradation	Chitin			0.791177							0.804784	0.853698																							0.774575
902	118663878	chitinase	Carbon Cycling	Carbon degradation	Chitin							0.816469
903	302576896	chitinase	Carbon Cycling	Carbon degradation	Chitin		0.76124																															0.800924
904	356695999	chitinase	Carbon Cycling	Carbon degradation	Chitin						0.851977	0.892748	0.881389	0.891043			0.890148								0.838616		0.864707		0.805824		0.814114														0.805636	0.793174
905	288869986	chitinase	Carbon Cycling	Carbon degradation	Chitin		0.748789																																	0.943423
906	210611105	acetylglucosaminidase	Carbon Cycling	Carbon degradation	Chitin																																	0.981079
907	106886782	acetylglucosaminidase	Carbon Cycling	Carbon degradation	Chitin			0.848441	0.870285	0.87617	0.890133	0.912926	0.885363	0.898242	0.913963	0.917372	0.927014	0.868003		0.815055	0.838181	0.850175		0.849911	0.868911	0.859411	0.891182	0.869826	0.856468		0.873738		0.833151			0.875268	0.795158		0.83436		0.818647	0.8074		0.834729	0.790992			0.802356
908	106765647	chitinase	Carbon Cycling	Carbon degradation	Chitin						0.859713	0.877653	0.847131				0.836972		0.855064				0.739997				0.839025		0.798943		0.803574
909	160880704	chitinase	Carbon Cycling	Carbon degradation	Chitin												0.796163
910	302199086	chitinase	Carbon Cycling	Carbon degradation	Chitin		0.896306	0.823942		0.826568	0.886772	0.859545	0.87193	0.845682	0.87744	0.851411	0.810284	0.86765			0.809602	0.839029	0.829682		0.817826		0.809304		0.832866		0.820878			0.848182		0.838478		0.912662	0.770204	0.773384
911	299144009	chitinase	Carbon Cycling	Carbon degradation	Chitin																																	0.915127
912	317121879	chitinase	Carbon Cycling	Carbon degradation	Chitin			0.796481															0.954447																0.779249		0.787713
913	51893636	acetylglucosaminidase	Carbon Cycling	Carbon degradation	Chitin	0.932521	0.968957	0.98819	0.975943	0.998886	1.01554	0.994042	0.997837	0.997673	1.01411	1.02783	1.00909	0.972272	0.92092	0.900042	1.01434	0.938396	0.95509	0.959655	1.00035	0.958058	0.977159	0.969765	0.965486	0.909921	0.958383	0.901077	0.92767	0.95082	0.922271	0.963633	0.976631	0.914916	1.02524	1.20848	0.989297	0.975287	0.942693	0.967642	0.967304	0.977941	0.958511	0.968504	0.957066
914	51891438	acetylglucosaminidase	Carbon Cycling	Carbon degradation	Chitin	0.991916	0.825161	1.07249	1.06835	1.08751	1.05836	1.04502	1.10792	1.0793	1.07204	1.09586	1.11253	1.06099	1.06177	1.0636	1.08387	1.05098	1.18356	1.05234	1.04443	1.04682	1.05197	1.0251	1.07267	0.991129	1.12372	1.06803	1.05974	0.950105	1.07585	1.08303	1.1271	0.888007	1.09949	1.03201	1.09681	1.08161	1.10621	1.10162	1.14175	1.10339	1.10098	1.10921	1.13448
915	149733872	chitinase	Carbon Cycling	Carbon degradation	Chitin		0.742969
916	336424620	chitinase	Carbon Cycling	Carbon degradation	Chitin			0.838339		0.82754	0.829445	0.84147	0.802392	0.850907	0.835172	0.839683	0.835916	0.846223			0.809937		0.730102				0.824517		0.858942		0.811921					0.852537	0.797659		0.814491	0.791186				0.843903		0.797726
917	331090204	chitinase	Carbon Cycling	Carbon degradation	Chitin		0.884158				0.852237	0.853017	0.839424	0.842763	0.841202	0.820388	0.86342	0.836501			0.796688		0.831596				0.849314				0.79917			0.956374			0.768989	0.852372	0.812207	0.852555	0.793851							0.792782
918	153816553	acetylglucosaminidase	Carbon Cycling	Carbon degradation	Chitin	0.893227	0.854903	1.00992	0.967559	0.967374	0.981381	1.02641	0.99406	0.984265	1.0095	1.02083	1.03714	0.959316	0.960359	0.97518	1.02682	0.973067	1.05478	0.981381	1.02837	1.01882	1.05402	1.00026	1.00172	0.941687	0.990862	0.883193	0.988431	0.949587	0.912484	0.978818	0.981303	0.850829	1.01503	0.932696	1.00929	0.964035	0.967276	1.04843	1.00843	0.990081	1.0088	1.01332	0.972031
919	153813974	chitinase	Carbon Cycling	Carbon degradation	Chitin		0.913113										0.806208						1.03646				0.864481				0.7935						0.775523		0.820993		0.816527				0.8073
920	145847619	acetylglucosaminidase	Carbon Cycling	Carbon degradation	Chitin																																	0.918069
921	225572643	acetylglucosaminidase	Carbon Cycling	Carbon degradation	Chitin	0.884121	0.83391	0.995815	0.889983	0.961438	0.920574	0.945592	0.953798	0.927693	0.95029	0.971707	0.953981	0.895013	0.925019	0.905503	0.951646	0.907142	1.09039	0.880457	0.936121	0.923008	0.920098	0.923453	0.918775	0.908835	0.999435	0.904388	0.955848	0.900883	0.912916	0.958028	0.985071		1.05508	1.08548	1.00048	0.987154	0.956508	1.00044	1.01185	0.977989	0.982753	1.00781	1.01383
922	326790196	chitinase	Carbon Cycling	Carbon degradation	Chitin
923	326541528	chitinase	Carbon Cycling	Carbon degradation	Chitin		0.818028																1.10014															0.872441		0.763159
924	255279977	acetylglucosaminidase	Carbon Cycling	Carbon degradation	Chitin		1.10254								0.835288								0.826373						0.838018					0.771882				0.880993		0.843883				0.790938			0.803635
925	229829442	chitinase	Carbon Cycling	Carbon degradation	Chitin		0.788303				0.810705		0.80277	0.805505	0.797195		0.822128						0.905338	0.809385					0.800969		0.809239	0.825911					0.832297	0.915149	0.805986	1.07273	0.84457		0.847425	0.828861	0.842189	0.8199	0.793858	0.806276	0.817989
926	350270138	chitinase	Carbon Cycling	Carbon degradation	Chitin	0.844033	0.875607	0.952925	0.907773	0.938737	0.928791	0.991682	0.938414	0.957318	0.968692	0.970034	0.974314	0.927076	0.849986	0.863049	0.89968	0.86233	1.09906	0.881958	0.909129	0.933881	0.957464	0.905435	0.894	0.85587	0.892348	0.863647	0.862075	0.919558	0.870132	0.93901	0.878213	1.50909	0.929477	0.845464	0.922701	0.885946	0.852146	0.887603	0.920926	0.919647	0.883926	0.863851	0.873955
927	374997709	chitinase	Carbon Cycling	Carbon degradation	Chitin		0.903497																																	0.854955
928	374582751	chitinase	Carbon Cycling	Carbon degradation	Chitin	0.975052	1.10234	1.06269	1.04416	1.03945	1.08322	1.10032	1.07263	1.07423	1.05673	1.07507	1.08146	1.02083	1.04396	1.04296	1.0735	1.04499	1.14454	1.07411	1.10894	1.08418	1.10637	1.03485	1.0622	1.00643	1.07577	0.994242	1.0425	1.14694	1.02429	1.06217	1.11807	1.14732	1.09239	1.19766	1.09584	1.09157	1.10233	1.11037	1.09497	1.12601	1.11116	1.08515	1.117
929	374419546	chitinase	Carbon Cycling	Carbon degradation	Chitin	1.00167	1.00985	1.11101	1.04888	1.08348	1.08308	1.10023	1.07022	1.05943	1.0982	1.11234	1.0971	1.05538	1.0632	1.04863	1.0941	1.05668	0.971569	1.07515	1.09216	1.06554	1.1098	1.06226	1.10684	1.00731	1.08717	1.02415	1.06527	1.00306	1.06464	1.0669	1.11967	1.05897	1.12461	1.23044	1.12485	1.09281	1.10185	1.12677	1.09961	1.12155	1.11506	1.09553	1.09384
930	366165983	chitinase	Carbon Cycling	Carbon degradation	Chitin		0.82242					1.0115					0.802861						0.782962				0.850895							0.878846				0.851218	0.803838	0.785536						0.840863
931	363623239	chitinase	Carbon Cycling	Carbon degradation	Chitin																		0.734299				0.805271													1.0169						0.779981
932	261367456	acetylglucosaminidase	Carbon Cycling	Carbon degradation	Chitin		0.844316
933	168334722	chitinase	Carbon Cycling	Carbon degradation	Chitin		0.929067
934	150274800	acetylglucosaminidase	Carbon Cycling	Carbon degradation	Chitin		0.979264					0.837814									0.786691						0.83697																		0.78998		0.81013
935	364568492	chitinase	Carbon Cycling	Carbon degradation	Chitin							0.809557	0.805881
936	364573438	acetylglucosaminidase	Carbon Cycling	Carbon degradation	Chitin																																	0.780824
937	220933014	chitinase	Carbon Cycling	Carbon degradation	Chitin																																	1.16298
938	325993216	chitinase	Carbon Cycling	Carbon degradation	Chitin		0.757499
939	302778603	chitinase	Carbon Cycling	Carbon degradation	Chitin		1.09139	0.850119		0.892429				0.856037	0.906579	0.831216	0.868191				0.820813						0.84441				0.832189						0.800313	0.954943		0.78277	0.832631
940	333897471	chitinase	Carbon Cycling	Carbon degradation	Chitin																																	0.798976
941	302388827	chitinase	Carbon Cycling	Carbon degradation	Chitin		0.74381									0.798837																									0.808747					0.785606
942	332980659	chitinase	Carbon Cycling	Carbon degradation	Chitin		0.78865											0.832211																0.878795				0.927132
943	167756034	acetylglucosaminidase	Carbon Cycling	Carbon degradation	Chitin						0.831583
944	169292262	acetylglucosaminidase	Carbon Cycling	Carbon degradation	Chitin																																			0.775413
945	160914154	acetylglucosaminidase	Carbon Cycling	Carbon degradation	Chitin																		0.809268											0.842606				0.798669
946	284048017	chitinase	Carbon Cycling	Carbon degradation	Chitin		0.829799	0.839941	0.844554	0.85747	0.832299	0.866621	0.853298	0.850579	0.836686	0.813171	0.878995			0.856121	0.837858		1.19485		0.862093	0.848474	0.855009		0.836948		0.869301			0.780033			0.807306	0.939605	0.846668	0.745184		0.793428	0.795718	0.818436	0.855845	0.821787	0.81137		0.800135
947	337276624	chitinase	Carbon Cycling	Carbon degradation	Chitin	1.02533	1.01077	1.11945	1.0846	1.10689	1.00029	1.03747	1.01005	1.05142	1.1659	1.14334	1.13235	1.04232	1.04355	1.05123	1.09526	1.05171	1.05918	1.02421	1.03754	1.05881	1.04042	1.12685	1.10223	1.06726	1.10528	1.00347	1.05247	1.08103	1.06197	1.0866	1.09607	1.02206	1.09147	0.84245	1.07254	1.02891	1.0457	1.08794	1.06234	1.08277	1.07037	1.05048	1.06488
948	121306155	chitinase	Carbon Cycling	Carbon degradation	Chitin		0.875984	0.796294			0.830354	0.842819	0.855949	0.80895	0.804734	0.888589	0.849281				0.799879		0.768114								0.782995		0.836797	0.893893			0.826655	0.815081	0.815094	0.776918	0.815728				0.821787			0.784653	0.788437
949	313440905	chitinase	Carbon Cycling	Carbon degradation	Chitin																0.854177				0.877755
950	226226488	acetylglucosaminidase	Carbon Cycling	Carbon degradation	Chitin	1.02094	1.03233	1.15222	1.04965	1.09176	1.06939	1.17525	1.12975	1.10879	1.13608	1.14393	1.15727	1.11142	1.09249	1.07967	1.13751	1.05753	1.11618	1.11242	1.15004	1.12889	1.18836	1.12123	1.14158	1.07038	1.12276	0.984424	1.06475	1.22171	1.09227	1.11082	1.15183	1.09084	1.14806	1.10716	1.1439	1.07938	1.12411	1.16033	1.14834	1.16006	1.14153	1.09436	1.11389
951	226089643	acetylglucosaminidase	Carbon Cycling	Carbon degradation	Chitin		0.936123	0.845344	0.817271	0.810085	0.841258		0.81518	0.798951		0.85642	0.839893	0.85267	0.824814	0.815769	0.879466	0.834272	1.39007	0.837446	0.858706	0.831957	0.818666	0.817976	0.824742		0.84594		0.830341			0.894902	0.868855	1.26354	0.86132	1.04178	0.837901	0.842922	0.880101	0.863694	1.20516	0.838083	0.842185	0.867443	0.862201
952	92918950	acetylglucosaminidase	Carbon Cycling	Carbon degradation	Chitin			0.854819			0.879901	0.890091	0.845235	0.866226		0.854509	0.885429				0.849914				0.90136		0.860362		0.828314		0.845849						0.844142		0.832632	0.755689	0.845365			0.839105	0.830928	0.861331
953	329848838	acetylglucosaminidase	Carbon Cycling	Carbon degradation	Chitin	0.990105	0.824098	1.0019	1.0259	1.02806	1.0323	0.98997	0.981004	0.981756	1.04979	1.00383	0.973838	0.986459	1.02845	0.99431	1.00897	1.01074	1.09709	1.03285	0.981038	0.975609	0.98636	1.00811	0.995889	0.934175	1.02741	1.00911	0.995159	0.806872	0.982193	1.00546	1.02642	0.939947	1.01408	1.02019	1.00782	1.0247	1.0063	0.997529	1.03943	1.02214	1.03044	1.02316	1.03549
954	329847348	acetylglucosaminidase	Carbon Cycling	Carbon degradation	Chitin	0.923165	0.848537	1.01018	0.959352	0.987096	1.00267	1.00975	1.01498	1.02056	1.0021	1.03208	1.00821	0.982508	0.913276	0.895898	0.964975	0.951612	0.916792	0.947257	0.969979	0.977824	0.999868	0.96867	0.974773	0.961488	0.987354	0.901132	0.944672	1.23096	0.914266	0.980416	0.933996	1.01833	0.972311	0.962309	0.913143	0.926118	0.908915	0.929398	0.907891	0.947711	0.903295	0.920176	0.910361
955	315498338	chitinase	Carbon Cycling	Carbon degradation	Chitin		0.872361	0.859201	0.855982	0.874005	0.87736	0.849545	0.891008	0.866871	0.903892	0.88603	0.895054	0.892391			0.814408			0.841509	0.83135	0.843423	0.876832	0.872881	0.844072		0.890753			0.834308		0.864532	0.877065	0.792855	0.858738	0.840655	0.871923	0.860757	0.873535	0.89593	0.852526	0.886753	0.832806	0.844469	0.851782
956	241773310	acetylglucosaminidase	Carbon Cycling	Carbon degradation	Chitin			0.825392		0.830454						0.835822					0.814542															0.851444							0.796684	0.790441
957	167346695	acetylglucosaminidase	Carbon Cycling	Carbon degradation	Chitin		1.12559	0.890488	0.88526	0.89412	0.888184	0.88799	0.876814	0.921213	0.890952	0.917998	0.925339	0.875349	0.847042	0.882968	0.859071	0.843191	1.05941	0.86779	0.895244	0.853268	0.893163	0.858143	0.892388		0.905125	0.853089	0.837397	1.155	0.861064	0.912523	0.905663		0.877444	0.766833	0.869943	0.873622	0.894444	0.888438	0.915425	0.894135	0.890668	0.84709	0.927781
958	266630485	acetylglucosaminidase	Carbon Cycling	Carbon degradation	Chitin	1.02697	1.18228	1.06811	1.04822	1.03854	1.04403	1.06178	1.07565	1.06302	1.06047	1.06661	1.09373	1.05478	1.0549	1.0435	1.07311	1.03348	1.02679	1.06595	1.07845	1.07028	1.08293	1.07699	1.0824	1.00604	1.08125	1.01978	1.04472	0.985464	1.06117	1.05663	1.11369	1.05145	1.08732	1.05863	1.06779	1.05979	1.10363	1.07798	1.1039	1.08074	1.08343	1.0698	1.10354
959	296444580	chitinase	Carbon Cycling	Carbon degradation	Chitin	1.09033	1.22372	1.18599	1.13985	1.06927	1.09446	1.05579	1.10707	1.08858	1.0884	1.12533	1.07454	1.10044	1.1018	1.07684	1.13234	1.09802	1.23366	1.06211	1.08241	1.0873	1.13628	1.09759	1.13157	1.08311	1.12251	1.09643	1.14788	1.16364	1.11949	1.10423	1.18354	1.409	1.19151	1.15185	1.15948	1.16888	1.15529	1.1526	1.16572	1.16509	1.15927	1.20111	1.18072
960	337268426	acetylglucosaminidase	Carbon Cycling	Carbon degradation	Chitin			0.806538									0.81583						0.892456																						0.79074
961	389663957	acetylglucosaminidase	Carbon Cycling	Carbon degradation	Chitin		0.747158	0.937528	0.919796	0.934987	0.9089	0.877702	0.902866	0.903583	0.958516	0.965287	0.90378	0.950959	0.852598	0.867326	0.893779	0.874526	0.858169	0.809213	0.870108	0.856671	0.911144	0.912954	0.87238		0.89793	0.871748	0.878635	0.880723	0.85721	0.933085	0.886826		0.903744		0.923338	0.912121	0.876894		0.908209	0.912566	0.866934	0.867841	0.890752
962	355537128	acetylglucosaminidase	Carbon Cycling	Carbon degradation	Chitin	0.922289		0.942449	0.932001	0.941747	0.952535	0.924734	0.956185	0.946247	0.95323	0.979428	0.974464	0.915706	0.914946	0.929505	0.969815	0.914921	0.971895	0.892063	0.916271	0.906587	0.930911	0.927904	0.932086	0.897103	0.949824	0.902881	0.917594	0.849255	0.900787	0.969391	0.974377	1.08859	0.967433	0.911638	0.948804	0.945483	0.977677	0.968789	0.949136	0.950192	0.959899	0.930736	0.944423
963	15157795	acetylglucosaminidase	Carbon Cycling	Carbon degradation	Chitin		0.811193					0.813615		0.800698		0.801707											0.814639	0.795482											0.791858	0.714435	0.793262			0.777703		0.790399	0.81307
964	338824135	acetylglucosaminidase	Carbon Cycling	Carbon degradation	Chitin																		0.794426
965	221721956	acetylglucosaminidase	Carbon Cycling	Carbon degradation	Chitin																																	0.971169
966	221738326	acetylglucosaminidase	Carbon Cycling	Carbon degradation	Chitin	0.84468	0.868831	0.895296	0.879441	0.914937	0.844766	0.865969	0.872717	0.882078	0.816535	0.838385	0.799247	0.88714	0.851183		0.841415	0.83581	0.992986					0.819733	0.844757		0.842356		0.831779	0.86969	0.832064	0.892643	0.85556	0.891133	0.915111	0.906372	0.869717	0.849095	0.827877	0.828551	0.80929	0.841284	0.819592	0.861058	0.885349
967	327194648	acetylglucosaminidase	Carbon Cycling	Carbon degradation	Chitin	0.979111	0.815416	1.05389	1.02455	1.02566	1.02648	1.06001	1.06367	1.03838	1.0532	1.07427	1.11039	1.06928	1.01796	1.00721	1.08272	1.06926	1.0254	1.01433	1.02185	1.06092	1.06164	1.04671	1.0679	1.00634	1.08519	0.959123	0.994968	1.20626	0.9918	1.03379	1.06739	0.799123	1.0617	0.960272	1.05175	1.03025	1.03409	1.07715	1.06905	1.06391	1.02404	1.0335	1.06505
968	86359276	acetylglucosaminidase	Carbon Cycling	Carbon degradation	Chitin			0.854926		0.868129					0.901115	0.868807	0.883212				0.827978										0.832903					0.854267
969	218672159	acetylglucosaminidase	Carbon Cycling	Carbon degradation	Chitin					0.84203		0.835021		0.834255	0.846041	0.829728	0.849989						0.778402																0.789924
970	116253959	acetylglucosaminidase	Carbon Cycling	Carbon degradation	Chitin		0.911257	0.859046	0.870734	0.879062	0.862368		0.867671		0.917236	0.880491		0.896335	0.830374		0.861751	0.84221	0.884447			0.850369		0.864364	0.844979		0.867849		0.827829	0.919666	0.825588	0.883273	0.86616	0.800581	0.856476	0.923236	0.863092	0.869646	0.837518	0.82764	0.842413	0.838995	0.856141	0.859918	0.837675
971	378763716	acetylglucosaminidase	Carbon Cycling	Carbon degradation	Chitin			0.909789	0.858445	0.890216	0.876993	0.935377	0.890053	0.87117	0.914866	0.877481	0.909831	0.897492	0.887461	0.843434	0.865929	0.873043	0.833873	0.858887	0.867127		0.902017	0.893774	0.867769		0.895289		0.853283	0.871045	0.83795	0.910538	0.892083		0.879022	0.790794	0.886027	0.885474	0.891413	0.920049	0.908272	0.910367	0.906513	0.832787	0.895061
972	150031334	acetylglucosaminidase	Carbon Cycling	Carbon degradation	Chitin			0.827938	0.844367	0.836692	0.851703	0.86927		0.858289	0.881526	0.868279	0.819904	0.834113			0.871613		0.746691	0.875535		0.864518	0.88648		0.830985		0.851414					0.8616						0.81832		0.816337		0.816743		0.802397
973	158331414	chitinase	Carbon Cycling	Carbon degradation	Chitin	0.961213	1.11676	1.06667	1.02441	1.07762	1.02414	1.02592	1.0343	1.05618	1.08711	1.07069	1.06837	1.02548	1.02391	0.969411	1.0401	1.00834	1.02187	0.96821	0.97131	0.989859	1.06414	1.00249	1.03034	1.01892	1.06356	0.962279	1.03882	1.00742	1.01049	1.04369	0.986707	1.12023	1.03483	1.04829	1.01886	1.01758	0.970527	1.01808	1.00514	0.994453	0.960974	0.992402	0.983733
974	158332930	chitinase	Carbon Cycling	Carbon degradation	Chitin		0.89942	0.893954	0.874203	0.903289	0.91698	0.926225	0.908024	0.8927	0.892085	0.928026	0.912259	0.862788			0.872016			0.826363	0.884087	0.869908	0.877267	0.87503	0.895593	0.86641	0.877462			1.00762		0.917444	0.847198		0.828924		0.877546	0.8518	0.814205	0.885256	0.829559	0.851081			0.811292
975	154244829	chitinase	Carbon Cycling	Carbon degradation	Chitin			0.934409	0.869303	0.912824	0.867279	0.915134	0.910388	0.897587	0.919823	0.916538	0.924602	0.861504		0.825089	0.840878	0.836005	0.791322	0.89773	0.904641	0.876059	0.908849	0.898381	0.881017	0.838197	0.8845		0.829939	0.825357	0.830226	0.87226	0.818857	0.798974	0.910226	0.78304	0.821717	0.809012	0.794471	0.803972	0.829771	0.826162	0.796815	0.838201	0.811381
976	372281399	acetylglucosaminidase	Carbon Cycling	Carbon degradation	Chitin		0.801183	0.798441			0.830782	0.865277	0.855626	0.861898	0.788257		0.857226						0.753735															0.775106		0.803708
977	89045295	acetylglucosaminidase	Carbon Cycling	Carbon degradation	Chitin		0.868386	0.910926	0.871162	0.885589	0.898089	0.885944	0.913367	0.879735	0.94019	0.940567	0.937861	0.913834	0.844113		0.889005	0.848443	0.824336		0.843912	0.856646	0.841569	0.921601	0.890921		0.917399			0.893019	0.862447	0.931254	0.860511	0.886858	0.90339	0.860512	0.875382	0.836556	0.829061	0.876613	0.825605	0.856355	0.857746	0.867632	0.841309
978	254473604	acetylglucosaminidase	Carbon Cycling	Carbon degradation	Chitin	1.0982	1.06049	1.17409	1.15909	1.15642	1.16811	1.14946	1.1681	1.16389	1.15361	1.19185	1.17729	1.1393	1.12597	1.11304	1.15107	1.13007	1.04918	1.11738	1.14687	1.13454	1.16657	1.16362	1.13864	1.08997	1.17113	1.07589	1.0995	1.03288	1.09528	1.11141	1.16143	1.21209	1.16347	1.14144	1.14718	1.15209	1.12348	1.15261	1.1479	1.13986	1.14955	1.15145	1.1569
979	359342525	acetylglucosaminidase	Carbon Cycling	Carbon degradation	Chitin		0.848874		0.819307	0.828249			0.831115		0.820611	0.856981	0.822272	0.830468			0.806327		0.888972				0.813417							0.973585		0.838177	0.817413	0.985668	0.834144	0.954967	0.82201	0.834656	0.859038	0.790761	0.812373	0.795778	0.790807	0.802442	0.825611
980	307941642	chitinase	Carbon Cycling	Carbon degradation	Chitin	0.912971	0.840064	1.05489	1.03486	1.05144	1.00584	1.00968	1.0054	0.9744	1.05771	1.06472	0.972759	1.00979	0.968956	0.973927	1.04551	0.986466	0.888454	0.927765	0.988341	0.999737	0.979417	1.06886	1.0382	1.02097	1.0561	0.908301	0.986584	0.879642	0.927761	1.01775	0.975108	0.765144	1.01116		0.980503	1.00362	0.952044	1.09048	0.993773	0.943773	0.973761	1.01021	0.976557
981	307947146	acetylglucosaminidase	Carbon Cycling	Carbon degradation	Chitin	1.10683	1.15884	1.19328	1.16622	1.18038	1.16141	1.17357	1.19145	1.17257	1.18122	1.19794	1.18937	1.16402	1.15503	1.14743	1.18977	1.15817	1.39678	1.15149	1.18168	1.16467	1.19404	1.18443	1.18137	1.12285	1.20834	1.11419	1.16763	1.20309	1.17015	1.15483	1.22046	1.22816	1.2146	1.19116	1.18744	1.19418	1.20451	1.18793	1.21233	1.20989	1.18876	1.18382	1.20151
982	99038859	acetylglucosaminidase	Carbon Cycling	Carbon degradation	Chitin	1.04787	1.1478	1.13153	1.106	1.12274	1.12187	1.15108	1.14821	1.1508	1.15544	1.16176	1.16516	1.11646	1.03866	1.04006	1.09748	1.04166	1.19381	1.07448	1.11216	1.11132	1.14983	1.0854	1.08394	1.01166	1.08748	0.995126	1.07155	1.06954	1.07023	1.09931	1.07637	0.946438	1.09908	0.922995	1.08441	1.06825	1.03603	1.07783	1.06763	1.07915	1.05702	1.02632	1.04575
983	259417738	acetylglucosaminidase	Carbon Cycling	Carbon degradation	Chitin																		0.959374
984	340777511	acetylglucosaminidase	Carbon Cycling	Carbon degradation	Chitin		0.768221					0.835085	0.816841	0.824112	0.804347	0.83368	0.837589										0.822515				0.769454
985	326695559	acetylglucosaminidase	Carbon Cycling	Carbon degradation	Chitin	0.867701		1.00591	0.897891	0.953784	0.921462	0.980775	0.94821	0.957175	0.922441	0.966543	0.972628	0.921886	0.91667	0.927538	0.958905	0.913653	0.907529	0.869568	0.910506	0.933228	0.917804	0.915525	0.89221	0.873549	0.953902	0.91716	0.912158	0.794073	0.870819	0.966596	0.970683	1.03291	0.949306	0.886628	0.917207	0.910713	0.959177	0.929802	0.955577	0.926124	0.943417	0.922838	0.935543
986	338749588	acetylglucosaminidase	Carbon Cycling	Carbon degradation	Chitin	0.935684	0.940691	1.02501	1.00719	1.02769	1.039	1.04287	1.03354	1.05742	1.0443	1.03736	1.05866	1.03991	0.9355	0.98983	1.04906	0.982292	0.983203	0.989974	1.0174	0.986362	1.06245	0.995163	1.01484	0.967327	1.04728	0.946779	0.948321	1.03999	0.985903	1.02611	1.0532	0.938744	1.00652	1.03074	1.04524	1.01196	1.00556	1.09513	1.03541	1.05891	1.01814	0.971834	1.02962
987	329758713	acetylglucosaminidase	Carbon Cycling	Carbon degradation	Chitin			0.846115	0.887366	0.832339	0.862372	0.949767	0.921839	0.93021		0.823467	0.907018	0.856433			0.848113		0.78306	0.896243	0.892229	0.903879	0.93075	0.799182	0.822013		0.821754													0.779773	0.794687
988	161785006	acetylglucosaminidase	Carbon Cycling	Carbon degradation	Chitin	1.01255	1.12745	1.0742	1.05193	1.04698	1.07483	1.12499	1.11178	1.09401	1.04907	1.03521	1.12316	1.02042	1.03984	1.01808	1.01009	0.975436	1.05422	1.05283	1.08561	1.08561	1.10135	0.976368	1.07119	1.01592	1.08124	0.934819	0.964872	1.03441	0.981206	1.01808	1.03352	1.21473	1.03604	1.10345	1.01785	1.00911	1.03052	1.06119	1.06533	1.04048	1.04326	1.02396	1.02813
989	349701395	acetylglucosaminidase	Carbon Cycling	Carbon degradation	Chitin							0.824169
990	295977453	acetylglucosaminidase	Carbon Cycling	Carbon degradation	Chitin	0.863189	0.872491	0.988278	0.93578	0.967323	0.929154	0.960087	0.950093	0.922349	0.960517	0.98426	0.918793	0.976024	0.884576	0.945966	0.962603	0.934488	0.812479	0.887385	0.90024	0.931123	0.899153	0.949284	0.952553	0.944749	0.998982	0.915974	0.910007	0.882054	0.939571	0.977423	1.0034		0.975488		0.945808	0.94347	0.986927	0.967747	1.02167	0.986196	0.956062	0.986532	1.01339
991	296115738	acetylglucosaminidase	Carbon Cycling	Carbon degradation	Chitin	1.11566	1.276	1.26099	1.18083	1.18858	1.21675	1.25677	1.22828	1.23175	1.24143	1.2446	1.26451	1.21068	1.21454	1.22664	1.23021	1.18773	1.37711	1.24548	1.27112	1.2424	1.25185	1.20181	1.25908	1.15746	1.24664	1.16358	1.19379	1.33103	1.22544	1.20671	1.29891	1.30707	1.26188	1.43409	1.24767	1.21518	1.28423	1.28506	1.28996	1.29202	1.26614	1.25492	1.2714
992	296115748	acetylglucosaminidase	Carbon Cycling	Carbon degradation	Chitin			0.909454		0.878766	0.858257	0.902892	0.923192	0.905491	0.895559	0.888092	0.93747	0.871926	0.840259	0.871505	0.874815	0.870829	0.818815	0.854462	0.882318	0.866591	0.924076	0.892566	0.90343	0.841686	0.905412	0.830607	0.857276	0.881514	0.88936	0.91868	0.909389	0.822349	0.903013	0.885851	0.882637	0.890808	0.9198	0.90441	0.919196	0.892082	0.905763	0.906808	0.902298
993	347762020	acetylglucosaminidase	Carbon Cycling	Carbon degradation	Chitin																0.813532		0.79231																	1.13426
994	356415089	acetylglucosaminidase	Carbon Cycling	Carbon degradation	Chitin		0.859981										0.8022																					0.756136		0.762202
995	347734996	acetylglucosaminidase	Carbon Cycling	Carbon degradation	Chitin	1.31959	1.32573	1.40873	1.41234	1.39413	1.40417	1.37058	1.39075	1.39055	1.40403	1.41452	1.40778	1.37383	1.35619	1.34363	1.42856	1.3384	1.37142	1.33449	1.36613	1.36799	1.38672	1.38643	1.37345	1.33698	1.42147	1.32712	1.38358	1.28432	1.33644	1.31162	1.40934	1.35702	1.44627	1.38241	1.41627	1.42283	1.37869	1.43503	1.39308	1.41272	1.39523	1.43378	1.41822
996	346917934	chitinase	Carbon Cycling	Carbon degradation	Chitin			0.788529		0.816797	0.897208				0.809244	0.803194	0.808385				0.797398															0.844183		0.788279	0.799522	1.49997		0.894053
997	356881553	chitinase	Carbon Cycling	Carbon degradation	Chitin	1.08361	0.915599	1.13936	1.11649	1.10452	1.08712	1.10468	1.10879	1.10096	1.09653	1.13867	1.1271	1.08538	1.08836	1.08058	1.13743	1.07661	1.14823	1.07977	1.10666	1.09816	1.10322	1.08718	1.09564	1.071	1.14529	1.07613	1.10802	0.941857	1.08053	1.09485	1.13669	0.807884	1.16349	1.20519	1.12908	1.11277	1.12146	1.12906	1.13088	1.1167	1.10997	1.13763	1.13357
998	87136111	acetylglucosaminidase	Carbon Cycling	Carbon degradation	Chitin	1.00616	1.18832	1.06682	1.09531	1.05779	1.02196	1.06419	1.018	0.99801	1.09509	1.06843	1.01308	1.06077	1.00014	1.01455	1.03974	1.04642	1.19625	0.98077	0.993882	1.00648	1.04201	1.01238	1.02128	1.02144	1.01739	1.00211	1.04529	1.31952	1.03239	1.03187	1.06823	1.03285	1.086	0.966913	1.06785	1.07349	1.04465	1.09186	1.04996	1.04737	1.07045	1.04896	1.04831
999	381202978	acetylglucosaminidase	Carbon Cycling	Carbon degradation	Chitin	1.01562	1.06222	1.04171	1.0204	1.03383	1.01604	1.04739	1.02957	1.059	0.998807	1.07061	1.03807	0.982415	1.02185	0.982054	1.05974	0.990235	1.3052	0.97525	0.98675	0.980131	1.00526	0.971959	1.00162	0.947052	1.05525	1.00077	1.0132	1.10886	1.00295	1.03376	1.05486	1.02577	1.07935	1.14218	1.05438	1.05213	1.04883	1.0448	1.04714	1.07671	1.04519	1.05145	1.05081
1000	332188869	acetylglucosaminidase	Carbon Cycling	Carbon degradation	Chitin	0.911641	1.06951	0.96555	0.943101	0.971798	1.00503	0.946606	0.980542	0.987257	0.96742	0.992593	0.991244	0.95899	0.910985	0.895948	0.965537	0.932068	0.935302	0.938422	0.943673	0.921388	0.958993	0.954295	0.957106	0.914823	0.981115	0.888113	0.908243	0.871304	0.908085	0.963197	0.964169	0.916971	0.985883	0.94044	0.930687	0.964959	0.939796	0.956017	0.952448	0.981665	0.934072	0.940521	0.938252
1001	383649538	acetylglucosaminidase	Carbon Cycling	Carbon degradation	Chitin	0.852175	0.892139	0.950192	0.947087	0.931804	0.956859	0.987727	0.968269	0.965936	0.97112	0.949645	1.00755	0.921615	0.840714	0.858822	0.877763	0.839266	0.897633	0.899622	0.90794	0.950556	0.949526	0.890562	0.867964	0.845083	0.883073		0.88356	0.842667	0.876228	0.932643	0.871727	0.835084	0.901508	0.826249	0.890118	0.856323	0.830667	0.869051	0.896349	0.826492	0.836497	0.843402	0.85281
1002	377820672	acetylglucosaminidase	Carbon Cycling	Carbon degradation	Chitin	1.2895	1.39457	1.3707	1.33521	1.33975	1.32948	1.33839	1.34231	1.3245	1.34503	1.37635	1.36604	1.31813	1.34891	1.33989	1.3679	1.31793	1.47937	1.34307	1.3643	1.35	1.35259	1.32568	1.35202	1.27758	1.36644	1.30047	1.34752	1.33052	1.3231	1.27832	1.40177	1.52776	1.42046	1.45396	1.36925	1.37178	1.38686	1.38366	1.39527	1.38291	1.38187	1.38543	1.38999
1003	357941172	chitinase	Carbon Cycling	Carbon degradation	Chitin		0.778105	0.914705	0.897705	0.901623	0.834888	0.833476	0.84563	0.864416	0.811918	0.793565	0.836914	0.870217	0.836873		0.835042	0.835357	1.09851		0.827972	0.847453		0.840259	0.806914		0.859999	0.825248			0.868719	0.902082	0.847435		0.887157	0.829127	0.845916	0.841763	0.864782	0.853641	0.854516	0.843452	0.856482	0.874062	0.877093
1004	377811822	chitinase	Carbon Cycling	Carbon degradation	Chitin		1.03344									0.799435					0.792706		0.949808								0.799401			1.03105				0.949474	0.83878	0.920004	0.867615			0.795596	0.801222			0.795121	0.785348
1005	78066288	chitinase	Carbon Cycling	Carbon degradation	Chitin																		0.909418																								0.828144
1006	115286440	acetylglucosaminidase	Carbon Cycling	Carbon degradation	Chitin	1.0306	1.17374	1.13695	1.1427	1.1357	1.16442	1.11958	1.11657	1.10356	1.13404	1.14277	1.13613	1.11519	1.06211	1.0982	1.18885	1.1015	1.16187	1.1251	1.12535	1.13939	1.1483	1.09865	1.10531	1.04431	1.10573	1.07677	1.1483	1.43793	1.09099	1.0924	1.14515	1.08989	1.17813	1.25072	1.16552	1.18954	1.12944	1.18034	1.16243	1.14369	1.16703	1.17541	1.15453
1007	171320754	chitinase	Carbon Cycling	Carbon degradation	Chitin		0.830004	0.79406			0.805047	0.848936	0.858624	0.829139	0.824393	0.841535	0.949296	0.819148					0.745705				0.846209	0.819313			0.77524								0.786859		0.803248
1008	124899078	chitinase	Carbon Cycling	Carbon degradation	Chitin	0.863327		0.877813	0.885933	0.863266	0.860069	0.876429	0.876294	0.864646	0.880036	0.891454	0.895289	0.877931			0.862479	0.86172	0.84262	0.854763	0.884779	0.877887	0.906513	0.898815	0.890824		0.869072					0.889793	0.846052	0.933699	0.808032			0.849698	0.827812	0.797669	0.812842	0.851986	0.809425		0.812367
1009	124898689	chitinase	Carbon Cycling	Carbon degradation	Chitin	1.02347	1.22551	1.11806	1.09853	1.09665	1.07808	1.04905	1.06185	1.10443	1.07881	1.11316	1.11773	1.07343	1.09572	1.03982	1.1157	1.07509	1.32804	1.05426	1.0712	1.0546	1.07919	1.02813	1.06221	1.02717	1.10221	1.07088	1.07833	1.3034	1.07047	1.08482	1.11051			1.24101	1.12854	1.11379	1.08992	1.10263	1.11263		1.10668	1.11181	1.11652
1010	254254044	chitinase	Carbon Cycling	Carbon degradation	Chitin	0.879231	1.04675	0.934932	0.937635	0.930597	0.93299	0.909947	0.942954	0.93524	0.892517	0.920731	0.943674	0.924715	0.914539	0.916939	0.925664	0.927755	0.993791	0.940371	0.944694	0.948832	0.908204	0.918457	0.93978	0.894089	0.926091	0.916655	0.938643	0.969928	0.948925	0.93928	1.00181	1.08073	1.01134	1.05175	0.989815	0.971409	1.02084	0.948109	1.01522	0.984724	1.00401	1.03627	1.01703
1011	84359810	chitinase	Carbon Cycling	Carbon degradation	Chitin	1.10234	1.37953	1.18757	1.14548	1.15434	1.14407	1.1245	1.16444	1.15084	1.1447	1.18095	1.17754	1.14511	1.11925	1.11125	1.1661	1.13054	1.30028	1.11966	1.14712	1.14985	1.17778	1.14498	1.14227	1.09874	1.16611	1.08056	1.13575	1.22827	1.1216	1.11709	1.18206	1.11596	1.21365	1.13033	1.16342	1.1563	1.15607	1.16704	1.18125	1.17982	1.16001	1.17284	1.16526
1012	194565418	chitinase	Carbon Cycling	Carbon degradation	Chitin			0.817008	0.87891	0.817661	0.862552	0.813819	0.801676	0.86029	0.885776	0.886353	0.896059	0.804531	0.813796	0.825412	0.842038	0.842212	0.830091		0.824731		0.848694	0.8256	0.811448	0.843645	0.877717			0.783431		0.860149		0.892711	0.7879	0.737851	0.816038	0.795993	0.809236		0.832474	0.794573
1013	254254433	chitinase	Carbon Cycling	Carbon degradation	Chitin																				1.23631
1014	327372658	chitinase	Carbon Cycling	Carbon degradation	Chitin	0.864446		0.926155	0.88802	0.944272	0.924365	0.934154	0.914978	0.931901	0.93673	0.943177	0.961583	0.918073	0.832174	0.837928	0.894469	0.865825	0.785216	0.863699	0.902138	0.913592	0.919791	0.898952	0.897783	0.886111	0.90707		0.881729	0.758205	0.876525	0.909704	0.846768		0.828181		0.856878	0.87079		0.858453	0.844815	0.813073	0.82436	0.795866	0.808408
1015	327371722	acetylglucosaminidase	Carbon Cycling	Carbon degradation	Chitin		0.91578	0.849125	0.837543	0.849756	0.843208	0.860922	0.821454	0.848878	0.855802	0.876894	0.870317	0.868539			0.791781	0.84744	0.979746		0.843114	0.841784	0.872173	0.817294	0.849397		0.860011			0.857997			0.837511	1.115	0.823154	0.76825	0.819869	0.865188	0.846872	0.890056	0.844858	0.847805		0.809987	0.818361
1016	312168091	chitinase	Carbon Cycling	Carbon degradation	Chitin		0.828746					0.859756	0.829519	0.837404			0.839694						0.833356				0.816191										0.829066			0.787638				0.787317	0.802033				0.805696
1017	167588345	chitinase	Carbon Cycling	Carbon degradation	Chitin			0.864791	0.86626	0.854727	0.863115	0.951758	0.876897	0.901558	0.884832		0.928226				0.827944		0.82965	0.873438	0.920451	0.914389	0.930407		0.88845		0.831695			0.772703						1.01851				0.884884
1018	167584857	chitinase	Carbon Cycling	Carbon degradation	Chitin			0.888471	0.877276	0.899125	0.892376	0.925994	0.899279	0.938354	0.902733	0.927209	0.920647	0.907624	0.823942	0.844762	0.888729	0.849637	0.975118	0.826632	0.8564	0.859421	0.934221	0.898504	0.880264		0.91778		0.849003	0.789413	0.833451	0.925759	0.857908	1.21072	0.851136		0.860341	0.849223	0.8305	0.869271	0.850601	0.910735	0.845451	0.795485	0.855895
1019	167584351	chitinase	Carbon Cycling	Carbon degradation	Chitin																																								0.875643
1020	91782630	chitinase	Carbon Cycling	Carbon degradation	Chitin	0.877279	1.12063	0.915595	0.89859	0.932186	0.905611	0.947601	0.953026	0.958262	0.954427	0.975341	0.90476	0.937842	0.873265	0.871122	0.882263	0.910802	0.886417	0.920481	0.893027	0.92861	0.937585	0.923438	0.9333	0.886226	0.874006		0.888037	0.905469	0.877112	0.925708	0.928532	1.10145	0.884856	0.835318	0.91214	0.9036	0.924432	0.934684	0.92641	0.881359	0.908897	0.85954	0.874605
1021	120590559	chitinase	Carbon Cycling	Carbon degradation	Chitin	0.863768	0.945099	0.942348	0.927175	0.936669	0.954209	0.955517	0.975694	0.959922	0.956032	0.951695	0.995226	0.936226	0.865768	0.868618	0.868391	0.914608	1.18633	0.868227	0.909559	0.928336	0.96866	0.906989	0.883172	0.854962	0.903321		0.883544	0.864	0.867019	0.927241	0.895809	0.948875	0.918893	0.806316	0.89082	0.888243	0.828012	0.864912	0.894939	0.866862	0.843984	0.876913	0.876366
1022	111617776	chitinase	Carbon Cycling	Carbon degradation	Chitin	0.911415	1.0163	0.936502	0.948752	0.930516	0.950958	0.935385	0.936387	0.940283	0.957536	0.947621	0.937648	0.914247	0.896285	0.919709	0.912819	0.90858	1.01116	0.914839	0.933226	0.939071	0.942015	0.908803	0.918094	0.880879	0.955674	0.886156	0.923033		0.920912	0.935743	0.992111	0.853498	0.989098	0.941519	0.958695	0.940244	0.96085	0.937468	0.968518	0.942151	0.95789	0.954289	0.947786
1023	351731529	chitinase	Carbon Cycling	Carbon degradation	Chitin	1.07689	1.19746	1.15717	1.13737	1.13843	1.13344	1.11381	1.13982	1.09929	1.13974	1.13771	1.11915	1.12467	1.1258	1.12291	1.13526	1.12489	1.19153	1.103	1.14175	1.12129	1.14015	1.1508	1.14049	1.10447	1.19435	1.09674	1.12402	1.1822	1.11512	1.09825	1.16943	1.17067	1.17887	1.24753	1.15566	1.19398	1.15339	1.18753	1.16146	1.14687	1.16539	1.18134	1.16986
1024	6649589	chitinase	Carbon Cycling	Carbon degradation	Chitin		0.805969	0.843354		0.86142						0.821888					0.795325										0.834091					0.859859	0.810072	0.864468	0.822752		0.822394	0.806775	0.810573		0.8555	0.796948	0.815708	0.850437	0.815057
1025	194719498	chitinase	Carbon Cycling	Carbon degradation	Chitin	0.846133	1.01335	0.908486	0.883678	0.902998	0.909967	0.89905	0.90668	0.915135	0.890936	0.923548	0.893657	0.885972	0.862261	0.875828	0.869669	0.864081	0.796083	0.859995	0.888382	0.899379	0.885606	0.931931	0.839163	0.832997	0.906086	0.837873	0.886004	0.906102	0.87666	0.897183	0.894514	0.928448	0.893442	0.822103	0.899224	0.884588	0.88906	0.856798	0.90118	0.887094	0.839768	0.865271	0.885334
1026	340788163	acetylglucosaminidase	Carbon Cycling	Carbon degradation	Chitin			0.917011	0.866932	0.87262	0.882357	0.910415	0.913636	0.90881	0.911502	0.890866	0.90032	0.892039	0.845389	0.824642	0.896772	0.886053	0.785958	0.853833	0.897085	0.892776	0.948296	0.894885	0.898828	0.890093	0.896442		0.837018		0.849857	0.914696	0.883496	0.895447	0.873496		0.879166	0.874353	0.85369	0.928542	0.847832	0.854778	0.853634	0.835598	0.858194
1027	340788160	chitinase	Carbon Cycling	Carbon degradation	Chitin							0.855807			0.806928		0.831135																											0.796723
1028	458468	chitinase	Carbon Cycling	Carbon degradation	Chitin	0.906364	1.03674	0.949625	0.945713	0.938776	0.976368	0.996571	0.990247	0.982534	0.997038	0.997434	1.00441	0.986126	0.883756	0.864609	0.928147	0.91673	1.08138	0.92769	0.939854	0.949742	0.98118	0.953126	0.951594	0.908784	0.94494	0.856624	0.898804	1.07922	0.923041	0.967508	0.929217	0.99385	0.922295	1.02618	0.93588	0.918931	0.882027	0.93284	0.918358	0.90881	0.899173	0.886989	0.892026
1029	366085577	chitinase	Carbon Cycling	Carbon degradation	Chitin								0.796638			0.791258													0.813539																0.841397
1030	341925985	chitinase	Carbon Cycling	Carbon degradation	Chitin	0.844847		0.929559	0.89266	0.910422	0.93624	0.915909	0.938723	0.929169	0.904716	0.886103	0.946529	0.877992	0.869952	0.877068	0.901315	0.860018	0.819212	0.873	0.909963	0.940694	0.941019	0.883016	0.86826	0.856464	0.908171		0.870797		0.83833	0.908298	0.889027	0.827151	0.891706	0.758759	0.852147	0.865889	0.877082	0.864505	0.885822	0.912962	0.880858	0.866118	0.892496
1031	341926055	chitinase	Carbon Cycling	Carbon degradation	Chitin	1.1753	1.35351	1.25479	1.21613	1.20868	1.23948	1.25258	1.25728	1.24193	1.23929	1.26472	1.26284	1.2322	1.21128	1.21809	1.26668	1.20514	1.33474	1.22356	1.24932	1.24861	1.2491	1.218	1.24178	1.17027	1.27054	1.1737	1.19679	1.1599	1.19669	1.18185	1.29834	1.13967	1.29299	1.37198	1.26047	1.24357	1.26915	1.27613	1.28279	1.28814	1.25226	1.26762	1.27847
1032	341926020	chitinase	Carbon Cycling	Carbon degradation	Chitin	0.876264		0.94773	0.909232	0.955517	0.836273	0.953108	0.904865	0.899919	0.904008	0.898212	0.853149	0.920426	0.842654		0.878584	0.857066	0.931741	0.801345	0.877848	0.883482	0.913263	0.857434	0.935026	0.842533	0.889902		0.906668	0.97673	0.889289	0.962813	0.86603		0.89048		0.931477	0.861472	0.851509	0.892316	0.835427	0.852886	0.888388	0.836053	0.881782
1033	341926068	chitinase	Carbon Cycling	Carbon degradation	Chitin	1.12593	1.14233	1.20118	1.1369	1.16837	1.17848	1.26383	1.20593	1.17925	1.22789	1.2209	1.19875	1.15569	1.10719	1.13145	1.22182	1.13244	1.16304	1.14528	1.17806	1.15696	1.19339	1.18641	1.19131	1.13117	1.19701	1.01917	1.16107	1.13308	1.13146	1.15745	1.18982	1.30141	1.18974	1.117	1.21744	1.16665	1.15301	1.26086	1.21197	1.22082	1.19112	1.18889	1.19437
1034	341925977	chitinase	Carbon Cycling	Carbon degradation	Chitin	1.12209	0.943787	1.16987	1.17371	1.17482	1.15831	1.15297	1.16431	1.16231	1.17112	1.20276	1.19142	1.13756	1.11695	1.1088	1.15779	1.11903	1.07878	1.11045	1.15274	1.14336	1.15818	1.17963	1.15853	1.14677	1.16481	1.07118	1.12479	1.05977	1.09077	1.12418	1.12198	0.907104	1.16477	0.951347	1.13559	1.14577	1.10434	1.14206	1.10063	1.12895	1.08439	1.12271	1.10986
1035	341926033	chitinase	Carbon Cycling	Carbon degradation	Chitin	0.934001	1.15838	0.971013	0.907106	0.961399	0.972616	0.930649	0.952087	0.967747	0.95591	0.97793	0.959822	0.963268	0.910403	0.881718	0.999449	0.924352	0.961579	0.926253	0.922251	0.93272	0.948788	0.915635	0.925208	0.887715	0.97566	0.907316	0.908589	0.906862	0.911859	0.957144	0.976508	1.0133	0.97896	0.986223	0.978209	0.965477	0.955749	0.955229	0.965071	0.990892	0.950434	0.981345	0.989326
1036	341925988	chitinase	Carbon Cycling	Carbon degradation	Chitin		0.936466	0.891988	0.849057	0.870153	0.858055	0.9222	0.868312	0.874315	0.882307	0.87839	0.895407	0.848565		0.818909	0.82774	0.816768	0.893749	0.85008	0.865415	0.874561	0.905942	0.859902	0.814079		0.831685		0.843596	0.88977	0.842574	0.893876	0.840528	0.842474	0.794343	0.732216	0.850458	0.819637	0.844733	0.848508	0.827671	0.811184	0.834448	0.828863	0.91001
1037	341925987	chitinase	Carbon Cycling	Carbon degradation	Chitin		0.850013	0.843177		0.819468					0.829572	0.835798	0.810327	0.870496																		0.86904						0.794257					0.811582
1038	341925990	chitinase	Carbon Cycling	Carbon degradation	Chitin																		0.821762
1039	32816567	chitinase	Carbon Cycling	Carbon degradation	Chitin	1.20049	1.5308	1.24936	1.24786	1.22531	1.22899	1.22375	1.23217	1.23812	1.22888	1.21774	1.23963	1.21828	1.19506	1.20269	1.25196	1.2168	1.36098	1.23894	1.25197	1.23554	1.25749	1.22321	1.23838	1.17061	1.26424	1.19475	1.2169	1.38285	1.2003	1.18106	1.2694	1.5039	1.27585	1.37535	1.27122	1.26544	1.24439	1.26809	1.2579	1.26234	1.24907	1.25184	1.26575
1040	34104622	chitinase	Carbon Cycling	Carbon degradation	Chitin	0.980319	1.05464	1.04927	1.02314	1.03925	1.03348	1.05383	1.08674	1.10025	1.05631	1.07029	1.07667	1.06818	0.953142	0.945298	1.03181	1.00851	1.37588	0.987041	0.997125	1.04495	1.05894	1.02584	0.996723	1.01858	1.06437	0.934092	0.965387	0.980351	0.980367	1.02674	1.00248	0.981745	1.01954	0.956199	1.02483	0.993798	0.989922	0.989603	1.01807	1.00762	0.974531	0.974923	0.989127
1041	34104244	chitinase	Carbon Cycling	Carbon degradation	Chitin			0.849682	0.828498	0.834284	0.857892	0.820618	0.85234			0.833494	0.871083				0.892352		1.25306		0.862729	0.858567			0.805696		0.839214			0.926615			0.928737		0.864797	0.782056	0.84815	0.873893	0.854329	0.846959	0.873911	0.893412	0.869995	0.844791	0.883028
1042	34105546	chitinase	Carbon Cycling	Carbon degradation	Chitin		0.838796	0.839058							0.875865	0.839894							0.7381											1.0181					0.777323
1043	34497352	chitinase	Carbon Cycling	Carbon degradation	Chitin																																	0.816897
1044	218781822	acetylglucosaminidase	Carbon Cycling	Carbon degradation	Chitin	1.20506	1.33047	1.27365	1.29186	1.2636	1.28844	1.24063	1.25638	1.24899	1.23403	1.28817	1.26415	1.26159	1.21669	1.22958	1.27557	1.23031	1.28553	1.21546	1.22274	1.23622	1.25475	1.2404	1.24174	1.17588	1.29502	1.22785	1.23717	1.35012	1.2236	1.19524	1.30471	1.24864	1.3071	1.29943	1.31134	1.29471	1.26342	1.28541	1.2755	1.2934	1.28386	1.30724	1.29453
1045	258404301	acetylglucosaminidase	Carbon Cycling	Carbon degradation	Chitin	1.40615	1.46581	1.47711	1.48931	1.46265	1.4718	1.44911	1.44388	1.45283	1.4639	1.46995	1.46862	1.43663	1.43703	1.43946	1.49022	1.44166	1.54809	1.4333	1.47396	1.4631	1.48865	1.46179	1.47318	1.39664	1.49419	1.42049	1.45651	1.57841	1.43978	1.36339	1.51043	1.70692	1.52459	1.64962	1.51409	1.51827	1.4846	1.52421	1.50844	1.50346	1.49845	1.50847	1.50878
1046	256830691	acetylglucosaminidase	Carbon Cycling	Carbon degradation	Chitin	0.941175	1.43265	1.03755	1.02066	1.01206	0.997056	0.969401	0.986644	0.974211	1.02747	1.04023	0.987978	0.999235	0.980625	0.971964	1.01446	0.976087	1.21489	0.984924	1.03789	0.977048	0.971215	1.01661	1.02186	0.98777	1.04619	0.953361	1.00107	0.956877	0.964911	1.01616	1.0448	1.05501	1.06014	1.02975	1.00723	1.00174	1.00982	1.04054	1.05828	1.03367	1.00446	1.03023	1.04576
1047	357632620	acetylglucosaminidase	Carbon Cycling	Carbon degradation	Chitin	1.14989	1.20102	1.20028	1.18533	1.18722	1.18394	1.16352	1.17959	1.18929	1.17788	1.20249	1.20598	1.17283	1.16512	1.16874	1.21031	1.16878	1.35107	1.17058	1.18172	1.17859	1.20516	1.16153	1.18431	1.13248	1.19728	1.15634	1.18062	1.24908	1.16519	1.15005	1.23341	1.07539	1.25042	1.27394	1.22028	1.22264	1.21347	1.22137	1.23186	1.22115	1.2245	1.22169	1.21802
1048	317154368	acetylglucosaminidase	Carbon Cycling	Carbon degradation	Chitin																																0.808527		0.783051		0.824312			0.939364	0.802459
1049	302490529	acetylglucosaminidase	Carbon Cycling	Carbon degradation	Chitin	1.03021	1.0648	1.1437	1.11994	1.10922	1.12903	1.13549	1.13398	1.12204	1.15454	1.15522	1.15604	1.12759	1.0546	1.09307	1.11727	1.09395	1.03144	1.06817	1.09537	1.08936	1.12121	1.12959	1.12905	1.05048	1.15628	1.03947	1.08058	1.08096	1.07693	1.10286	1.1319	0.995761	1.13572	0.941128	1.11659	1.11816	1.12813	1.14299	1.14747	1.13412	1.12601	1.11512	1.12189
1050	115375557	chitinase	Carbon Cycling	Carbon degradation	Chitin	1.02285	0.98987					1.08995											0.883905	1.02803	1.06772	1.06906	1.07307							0.904797						0.879729
1051	310822556	chitinase	Carbon Cycling	Carbon degradation	Chitin	1.08723	1.30693	1.21245	1.17466	1.2181	1.17763	1.15069	1.17284	1.18309	1.1879	1.22242	1.20928	1.15406	1.13542	1.12757	1.20684	1.161	1.17212	1.12925	1.17244	1.15641	1.17715	1.16364	1.18189	1.15524	1.22277	1.11498	1.20379	1.44042	1.14956	1.15963	1.18252	1.31372	1.22792	1.13319	1.197	1.217	1.16458	1.22297	1.20815	1.18035	1.17796	1.22381	1.19553
1052	115368245	chitinase	Carbon Cycling	Carbon degradation	Chitin	0.880259	0.818643	0.94786	0.945678	0.948855	0.92382	0.998664	0.952057	0.956822	0.945914	0.990311	0.982574	0.95598	0.913897	0.912412	0.944692	0.949208	1.13301	0.940251	0.98333	0.951468	0.973337	0.984974	0.962838	0.906633	0.961691	0.891788	0.921323	0.899391	0.895329	0.967353	0.966578	0.852319	0.96879	0.877906	0.979792	0.946093	0.899755	0.997777	0.958037	0.956759	0.965647	0.936359	0.937167
1053	309394190	chitinase	Carbon Cycling	Carbon degradation	Chitin	1.07707	1.35452	1.17133	1.10327	1.1191	1.11169	1.15392	1.15278	1.13806	1.13388	1.16934	1.1597	1.11257	1.12296	1.11964	1.16008	1.10874	1.2092	1.12556	1.15198	1.13348	1.14827	1.1484	1.13118	1.06944	1.15319	1.05969	1.11735	1.1458	1.13155	1.12084	1.17151	1.06054	1.17185	1.28515	1.14877	1.1129	1.15677	1.14848	1.17219	1.15673	1.14992	1.16029	1.14496
1054	115369549	chitinase	Carbon Cycling	Carbon degradation	Chitin	0.901935	0.821041	1.03263	0.999113	1.02027	1.00304	1.07059	1.03258	1.0289	1.03793	1.06122	1.04258	1.01966	0.948782	0.958489	0.987987	0.986413	0.981396	0.982157	1.04256	1.00529	1.07142	1.01747	1.0338	0.990323	1.03211	0.913131	0.958071	1.05222	0.972276	1.02774	0.996059	0.904532	0.983006		0.995107	0.956746	0.943713	0.988539	0.992955	1.01335	0.960465	0.916342	0.958114
1055	115364871	chitinase	Carbon Cycling	Carbon degradation	Chitin	0.971642		1.01571	0.950086	0.981353	0.974639	0.934738	0.982041	0.97698	0.957663	0.973368	0.964947	0.932276	0.918817	0.878145	0.960695	0.925801	0.960562	0.911812	0.941465	0.90254	0.963299	0.925226	0.951765	0.877953	0.979295	0.940617	0.964655	0.897882	0.93886	0.979493	0.967843	0.80793		0.924795	1.00633			0.993833	0.973909	0.968375
1056	115370210	chitinase	Carbon Cycling	Carbon degradation	Chitin	0.92376	0.953738	1.05348	0.986411	1.02226	0.990168	1.0195	0.987296	0.969827	1.08735	1.06007	0.981109	1.01686	0.939594	0.969884	1.00875	0.990895	1.11372	0.961943	1.00412	0.990493	1.01665	1.04779	1.04015	0.983491	1.0577	0.888081	0.969479	1.05667	0.971075	1.02891	0.983025	1.09721	0.991669	1.11688	0.996472	0.969957	0.965035	0.993256	0.992495	1.01894	0.993893	0.972528	0.996735
1057	309395629	chitinase	Carbon Cycling	Carbon degradation	Chitin	1.14605	1.3301	1.20983	1.19165	1.18544	1.2042	1.19067	1.2001	1.19266	1.18852	1.20502	1.20583	1.18156	1.18028	1.17068	1.2183	1.17882	1.37962	1.19715	1.20012	1.19831	1.22325	1.1669	1.19604	1.12443	1.22167	1.17435	1.16212	1.19361	1.16866	1.15284	1.26428	1.48672	1.25718	1.50882	1.23995	1.23425	1.251		1.23799	1.24277	1.22994	1.22974	1.23457
1058	310823461	chitinase	Carbon Cycling	Carbon degradation	Chitin	0.916545	1.01261	0.980672	0.989255	0.963569	0.980613	1.00474	0.997713	0.999906	0.972303	0.962707	1.01726	0.962787	0.923213	0.908668	0.941278	0.90944	0.998362	0.954491	1.00175	0.988089	1.02903	0.919667	0.966403	0.924866	0.985921	0.854338	0.933728	0.966285	0.927639	0.967253	0.95644	0.881512	0.965729	0.850595	0.964092	0.921809	0.934593	0.988376	0.99189	0.97747	0.94189	0.95191	0.971781
1059	310821243	chitinase	Carbon Cycling	Carbon degradation	Chitin		0.837319																0.831696											0.880716				0.973024		0.804525
1060	115367842	chitinase	Carbon Cycling	Carbon degradation	Chitin																		0.968961
1061	115375191	chitinase	Carbon Cycling	Carbon degradation	Chitin																		0.9143
1062	309391408	chitinase	Carbon Cycling	Carbon degradation	Chitin																																			0.759314
1063	262078056	chitinase	Carbon Cycling	Carbon degradation	Chitin	0.910483		0.956195	0.9464	0.918334	0.960886	0.95324	0.95378	0.96417	0.930233	0.937554	0.97444	0.87418	0.928843	0.891668	0.922999	0.872107	0.835801	0.939908	0.974175	0.947898	0.960966	0.866587	0.932069	0.903897	0.969385		0.92477		0.859851	0.922169	0.938698		0.932849	1.36058	0.935071	0.937553	0.897354	0.893629	0.929129	0.917219	0.905157	0.911837	0.916942
1064	383457684	chitinase	Carbon Cycling	Carbon degradation	Chitin	1.05979	1.00531	1.15216	1.11517	1.10936	1.13532	1.14122	1.15262	1.12457	1.14089	1.15053	1.15495	1.09889	1.07396	1.06299	1.12849	1.05911	1.11737	1.06313	1.11169	1.09043	1.13562	1.10663	1.11172	1.08093	1.15008	1.03905	1.05992	1.03948	1.04679	1.08378	1.12773	0.933262	1.14374	1.28812	1.13285	1.10512	1.09092	1.15424	1.11854	1.14051	1.10564	1.092	1.10661
1065	380732341	chitinase	Carbon Cycling	Carbon degradation	Chitin	1.17344	1.24816	1.2366	1.23918	1.22213	1.20926	1.19667	1.23456	1.21419	1.22169	1.22656	1.24065	1.20301	1.21512	1.22153	1.23797	1.20648	1.61055	1.22366	1.23711	1.24059	1.24391	1.22868	1.24523	1.16405	1.26009	1.21183	1.21832	1.47822	1.21824	1.17558	1.28718	1.24766	1.29414	1.48238	1.26023	1.26613	1.2724	1.25708	1.29404	1.26542	1.27391	1.27409	1.27287
1066	380732340	chitinase	Carbon Cycling	Carbon degradation	Chitin	0.889617	0.90394	0.99417	0.93464	0.952414	0.942413	0.964236	0.957267	0.956241	0.970099	0.97943	0.994413	0.948698	0.970648	0.964447	0.973218	0.950607	1.12335	0.955991	1.01058	0.995831	0.988545	1.01045	1.00957	0.933531	1.00505	0.899186	0.927993	0.924043	0.939215	0.988452	0.970726	0.792117	0.970648	1.12324	0.941714	0.918695	0.95808	0.933975	0.975773	0.967954	0.968574	0.948973	0.964381
1067	380732338	chitinase	Carbon Cycling	Carbon degradation	Chitin	1.07522	1.07762	1.15778	1.12923	1.13515	1.13638	1.17032	1.15779	1.15718	1.15845	1.16755	1.16113	1.13899	1.07181	1.05568	1.12797	1.09724	1.11776	1.09898	1.13685	1.13529	1.15553	1.12348	1.14327	1.09447	1.13495	1.02861	1.0922	1.01614	1.06721	1.09005	1.10048	0.988553	1.13249	1.14712	1.11891	1.07162	1.07335	1.10069	1.08855	1.09441	1.08171	1.07523	1.09765
1068	383455507	chitinase	Carbon Cycling	Carbon degradation	Chitin		1.01323	0.873888	0.841262	0.864849	0.937623	0.973963	0.919612	0.946101	0.86397	0.873655	0.942432	0.83994	0.903001	0.817994	0.852108	0.861388	0.973655	0.88827	0.942199	0.877677	0.923764	0.850076	0.876324		0.893669		0.855932	1.0027		0.897014	0.875187	0.98165	0.87901	0.933314	0.860224	0.864899	0.867601	0.90876	0.869368	0.854615	0.830681	0.800295	0.800667
1069	337255889	chitinase	Carbon Cycling	Carbon degradation	Chitin	0.941805	1.13773	1.02019	0.989119	1.01314	1.07014	1.07389	1.11079	1.08276	1.06227	1.08341	1.10409	1.04068	1.01078	0.991242	1.06414	0.972053	1.11452	1.00717	1.04735	1.04929	1.06936	1.03866	1.03217	1.00891	1.06826	0.960444	1.01291	1.15801	0.974268	1.01811	1.04478	1.1068	1.07335	1.1636	1.04547	1.01611	1.03181	1.03656	1.04292	1.04932	1.02467	1.02979	1.06414
1070	337256261	chitinase	Carbon Cycling	Carbon degradation	Chitin	1.06153	1.00648	1.15598	1.14038	1.12709	1.15859	1.19459	1.1901	1.16713	1.17982	1.18338	1.19765	1.15732	1.11312	1.09314	1.12781	1.09396	1.08677	1.13365	1.16123	1.16087	1.18522	1.14619	1.12674	1.09488	1.15529	1.03927	1.08387	1.1739	1.10284	1.09794	1.14225	1.00243	1.15478	1.04407	1.13076	1.09901	1.10993	1.12219	1.14112	1.12263	1.10769	1.10555	1.1099
1071	337260216	chitinase	Carbon Cycling	Carbon degradation	Chitin		1.31621	0.919164	0.899228	0.876164					0.940382	0.932292	0.91744		0.86182	0.861237	0.897859	0.834084	0.890766		0.811934	0.839075	0.837159	0.89886	0.887034	0.866097	0.908528		0.856641	0.95574		0.921978	0.87107	0.969483	0.907796	0.807395	0.897701	0.843209	0.825469	0.862459	0.816008	0.880751	0.834533	0.842244	0.839834
1072	108759728	chitinase	Carbon Cycling	Carbon degradation	Chitin	1.12674	0.918985	1.1233	1.14232	1.13272	1.13725	1.12499	1.12471	1.14281	1.11737	1.11374	1.15664	1.06995	1.09043	1.06345	1.14186	1.06047	0.87799	1.10811	1.13696	1.12173	1.12482	1.07494	1.10913	1.08072	1.14657	0.996735	1.08976	0.82798	1.03045	1.07228	1.07759	1.16601	1.12673	0.887205	1.1063	1.14251	1.07127	1.11059	1.09311	1.0682	1.0585	1.14314	1.09062
1073	108763074	chitinase	Carbon Cycling	Carbon degradation	Chitin	1.32418	1.54795	1.39485	1.39286	1.37194	1.3945	1.3435	1.38947	1.36617	1.37794	1.38904	1.38592	1.35857	1.36398	1.35502	1.40036	1.36417	1.49999	1.33588	1.36158	1.3626	1.37779	1.36989	1.37601	1.32774	1.41184	1.33789	1.38551	1.4348	1.33572	1.29042	1.40618	1.39822	1.41869	1.47458	1.39227	1.41619	1.38988	1.39561	1.41025	1.39463	1.39437	1.43406	1.40349
1074	108462165	chitinase	Carbon Cycling	Carbon degradation	Chitin	0.927107	1.01401	1.00816	0.977231	0.980323	0.974971	1.02026	1.01792	0.990073	0.993963	1.01015	1.02382	0.976221	0.934464	0.895465	0.959401	0.935123	0.993044	0.896558	1.00159	0.940338	0.987276	0.917416	0.926077	0.89275	0.962163	0.836661	0.941765	1.00368	0.893516	0.95042	0.955217	0.945111	0.98053	1.01933	0.976939	0.914342	0.920384	1.0054	0.922757	0.970528	0.933511	0.95633	0.93685
1075	108756993	chitinase	Carbon Cycling	Carbon degradation	Chitin			0.892369	0.822269	0.872956	0.838341	0.858011	0.829343	0.850245	0.891964	0.877729	0.903385				0.825002			0.825086	0.843806				0.828471	0.825548	0.834892						0.821705		0.877332	0.852943	0.836301	0.804364	0.828122		0.829717	0.83917	0.79637		0.817142
1076	108760660	chitinase	Carbon Cycling	Carbon degradation	Chitin		0.863513
1077	162454351	chitinase	Carbon Cycling	Carbon degradation	Chitin	0.927017	1.01085	1.00115	0.987884	0.998972	0.999669	1.01167	0.984807	0.991021	0.991081	1.02847	1.02064	0.974254	0.96856	0.962282	1.02148	0.971223	0.888014	0.962268	0.994662	0.990152	1.01642	0.977568	0.972834	0.92695	1.00033	0.890886	0.971403	0.935651	0.932195	0.990492	1.00721	1.00067	1.02741	0.887783	1.03722	0.996767	1.0018	1.0245	1.00456	1.07508	1.02076	0.987344	1.00355
1078	328952013	acetylglucosaminidase	Carbon Cycling	Carbon degradation	Chitin																		1.2091
1079	152992577	acetylglucosaminidase	Carbon Cycling	Carbon degradation	Chitin		0.76428					0.819571																						0.816695				0.779494		0.905468
1080	254483573	acetylglucosaminidase	Carbon Cycling	Carbon degradation	Chitin		0.901579	0.829514	0.843005		0.830481	0.846193	0.848976	0.820351	0.870896	0.837264	0.877623	0.873733	0.863304	0.861355	0.854192	0.868424	0.772383	0.879937	0.839307	0.84147	0.835662	0.848026	0.829135		0.827648		0.886654	0.851431	0.835043	0.869185	0.88713	1.22636	0.846437	0.841308	0.909983	0.851185	0.862758	0.887478	0.902539	0.871652	0.889349	0.844972	0.886771
1081	88779525	chitinase	Carbon Cycling	Carbon degradation	Chitin							0.825614
1082	88778030	chitinase	Carbon Cycling	Carbon degradation	Chitin																																	1.12044
1083	499712	chitinase	Carbon Cycling	Carbon degradation	Chitin	1.05189	1.1849	1.16792	1.11823	1.15163	1.13577	1.19017	1.15964	1.15483	1.16606	1.17363	1.18509	1.14879	1.08239	1.11508	1.14941	1.10976	1.1223	1.11085	1.14299	1.1461	1.17108	1.17531	1.16023	1.11603	1.17015	1.04061	1.10932	1.129	1.10765	1.13897	1.14574	0.922911	1.16452	1.17391	1.13897	1.10517	1.10651	1.16	1.14852	1.14513	1.12582	1.12064	1.1297
1084	960298	chitinase	Carbon Cycling	Carbon degradation	Chitin	0.87761	0.768156	0.955111	0.932461	0.921687	0.861783	0.864826	0.887299	0.885486	0.958947	0.978631	0.953326	0.926157	0.916788	0.917097	0.925407	0.897247	0.983901		0.850223	0.896391	0.85932	0.943841	0.906397	0.886085	0.922528		0.886692	0.872517	0.883128	0.93937	0.889231		0.928461	0.77866	0.883165	0.918799	0.868675	0.874773	0.908339	0.891096	0.867387	0.88936	0.902477
1085	4587324	chitinase	Carbon Cycling	Carbon degradation	Chitin			0.871237	0.82623	0.836511	0.80788	0.871956	0.886222	0.849632	0.853012	0.892915	0.888683	0.827418	0.837511	0.814885	0.888206	0.835013	0.915089	0.860175	0.893454	0.882605	0.917035	0.851136	0.868784	0.838142	0.88339		0.815177	0.809978		0.882307	0.893503		0.871172		0.868312	0.823585	0.830081	0.878933	0.873675	0.853176	0.87995	0.866213	0.857539
1086	960296	chitinase	Carbon Cycling	Carbon degradation	Chitin								0.807842	0.807555		0.797452	0.792811
1087	7023983	acetylglucosaminidase	Carbon Cycling	Carbon degradation	Chitin																		0.7789
1088	4115619	chitinase	Carbon Cycling	Carbon degradation	Chitin																													0.764319
1089	142851886	chitinase	Carbon Cycling	Carbon degradation	Chitin	1.04086	1.16488	1.15825	1.10293	1.11182	1.13171	1.14624	1.13126	1.15072	1.13322	1.15785	1.15423	1.12306	1.08866	1.08008	1.10952	1.08678	1.03164	1.09567	1.12054	1.11085	1.11254	1.08213	1.07534	1.04611	1.11728	1.02364	1.02212	1.05213	1.05462	1.06512	1.12654	1.38303	1.13416	0.962602	1.1176	1.08902	1.10032	1.1211	1.13071	1.13335	1.10636	1.11514	1.11283
1090	142852981	chitinase	Carbon Cycling	Carbon degradation	Chitin	1.04548	1.55101	1.21149	1.11275	1.14909	1.15221	1.19334	1.19688	1.20211	1.16944	1.1931	1.19312	1.17184	1.15709	1.14842	1.18236	1.10404	1.14345	1.17773	1.20457	1.18974	1.21812	1.16044	1.19421	1.11642	1.22467	1.1039	1.11261	1.21915	1.15287	1.14165	1.24516	1.07926	1.21382	1.02054	1.21002	1.18191	1.22046	1.22077	1.24253	1.23342	1.20745	1.19294	1.21036
1091	142852780	acetylglucosaminidase	Carbon Cycling	Carbon degradation	Chitin	0.874012	0.835892	0.926413	0.88709	0.914617		0.922263	0.909987	0.905307		0.900726	0.917465	0.882511	0.816169	0.85536	0.796382	0.853415	0.815208	0.849853	0.878335	0.851943	0.80621	0.834332	0.840316		0.866657		0.910545	0.837109	0.9218	0.925052	0.872338	0.861916	0.872791	0.834453	0.882819	0.857653	0.83616	0.906754	0.90294	0.857708	0.938364	0.869449	0.862466
1092	145299749	acetylglucosaminidase	Carbon Cycling	Carbon degradation	Chitin			0.940781	0.871053	0.852656					0.864179	0.833235	0.829774				0.87921										0.826412								0.80359						0.804565	0.77649
1093	142850687	chitinase	Carbon Cycling	Carbon degradation	Chitin		0.803942	0.80897			0.831707	0.927044	0.86586	0.860104	0.880756	0.869745	0.890716	0.858259			0.867788		0.841978		0.820175	0.857333	0.864923	0.829046	0.857963	0.823535	0.830612			0.834678			0.842999	0.866248	0.854549		0.828859	0.822689	0.844908	0.858053	0.84235	0.832655	0.836933	0.78753	0.834984
1094	145297915	chitinase	Carbon Cycling	Carbon degradation	Chitin					0.806423					0.818861	0.804112	0.806925																									0.826592
1095	145299761	acetylglucosaminidase	Carbon Cycling	Carbon degradation	Chitin																																	0.780008						0.845512
1096	328803686	chitinase	Carbon Cycling	Carbon degradation	Chitin	1.11982	1.45196	1.19026	1.13129	1.14442	1.14743	1.19544	1.17549	1.17503	1.17502	1.19505	1.20478		1.13198	1.12441	1.17765	1.12759	1.27689	1.14471	1.1789	1.15226	1.18986	1.16351	1.16459	1.08435	1.18208	1.0257	1.11321	1.01256	1.09209	1.09835	1.16345	1.23732	1.18362	0.972797	1.17525	1.14212	1.14846	1.17066	1.16595	1.16385	1.14754	1.14481	1.1398
1097	330831676	chitinase	Carbon Cycling	Carbon degradation	Chitin	1.0007	1.18352	1.0946	1.09366	1.08296	1.08883	1.09091	1.11071	1.10408	1.07409	1.10433	1.10285	1.08903	1.05111	1.05698	1.07513	1.07721	1.15492	1.06211	1.08828	1.07412	1.12208	1.08224	1.09695	1.03357	1.12794	1.04821	1.06128	0.972852	1.06702	1.06381	1.1115	1.07622	1.11635	0.973859	1.09545	1.12705	1.11921	1.09442	1.10622	1.08845	1.0769	1.08592	1.09207
1098	328803878	acetylglucosaminidase	Carbon Cycling	Carbon degradation	Chitin		0.806123	0.91386	0.861954	0.879866	0.83338	0.89413	0.838445	0.864162	0.921507	0.917049	0.835364	0.913541	0.831717	0.833104	0.844085	0.873127	0.849854	0.824883	0.810012	0.857841	0.815398	0.858634	0.824609		0.832324		0.858442	0.966051	0.84477	0.915972	0.863331		0.8366	0.830848	0.847264	0.803929	0.844943	0.803162	0.87667	0.838083	0.852035	0.822991	0.834076
1099	328803688	chitinase	Carbon Cycling	Carbon degradation	Chitin			0.97184	0.949843	0.937715	0.987448	0.992229	0.983343	1.02251	0.92727	0.97637	0.995045	0.977597	0.904167	0.908904	1.04534	0.970712	0.870729	0.955759	1.00184	0.998646	1.04469	0.953936	0.94806	0.848111	0.970878	0.892735	0.849001	0.822622	0.903834	0.928686	0.936896		0.895581	0.858531	0.961661	0.914951	0.969221	0.927633	0.989374	0.991914	0.960609	0.898288	0.929701
1100	330829724	chitinase	Carbon Cycling	Carbon degradation	Chitin		0.767422	0.820521	0.830961	0.819877					0.824278	0.836893	0.906038	0.876431				0.816763	0.83194					0.823345	0.828112		0.813658					0.87538	0.80229		0.80096	0.887228			0.805673	0.81189	0.796908		0.835211
1101	2865165	chitinase	Carbon Cycling	Carbon degradation	Chitin																		0.83884
1102	372267730	chitinase	Carbon Cycling	Carbon degradation	Chitin	0.873087	1.1039	0.956633	0.851697	0.898973	0.854717	0.980864	0.891193	0.891028	0.960127	0.960078	0.951262	0.89745	0.957749	0.898248	0.952497	0.903798	1.12095	0.90382	0.992256	0.921174	0.976239	0.966338	0.978067	0.873086	0.94751		0.923463	0.870149	0.910578	0.95805	0.956864		0.979411		0.963529	0.906266	0.913629	0.987621	0.937915	0.977996	0.956705	0.932886	0.897828
1103	372268270	chitinase	Carbon Cycling	Carbon degradation	Chitin										0.802201
1104	372267129	acetylglucosaminidase	Carbon Cycling	Carbon degradation	Chitin										0.807385																			0.770441		0.859707	0.798607				0.80561
1105	372267228	chitinase	Carbon Cycling	Carbon degradation	Chitin										0.822566	0.798401									0.838085												0.786866			0.740586	0.789372
1106	90023510	chitinase	Carbon Cycling	Carbon degradation	Chitin	1.004	1.06892	1.04042	1.03177	1.04035	1.06261	1.02044	1.05294	1.06094	1.04145	1.06065	1.07027	1.03589	1.02755	1.00852	1.05463	1.03915	0.871596	1.06054	1.05061	1.05914	1.03831	1.04186	1.03856	1.01664	1.07554	1.00261	1.01566	0.951887	0.995459	1.02366	1.04686	0.956396	1.0466	0.884269	1.01824	1.04345	1.01777	1.02238	1.03972	1.03597	1.02113	1.02965	1.02988
1107	89952845	chitinase	Carbon Cycling	Carbon degradation	Chitin			0.85404	0.81942	0.865752		0.866641			0.890331	0.864697	0.833227	0.857655													0.849258						0.793133		0.893508		0.864071				0.795692
1108	30911085	chitinase	Carbon Cycling	Carbon degradation	Chitin																		0.736948
1109	307632822	acetylglucosaminidase	Carbon Cycling	Carbon degradation	Chitin		0.744417	0.87158	0.84508	0.84782	0.836748		0.833259	0.823569		0.842175	0.831028	0.822636			0.822385		0.757606		0.80108		0.827072				0.862726		0.851938		0.864128	0.852155	0.857289	0.86087	0.857319	0.773662	0.856077	0.828867	0.827617	0.846476	0.838907	0.846325	0.862206	0.857413	0.855783
1110	308050208	chitinase	Carbon Cycling	Carbon degradation	Chitin				0.835437
1111	149910017	chitinase	Carbon Cycling	Carbon degradation	Chitin																													0.854718
1112	3978254	acetylglucosaminidase	Carbon Cycling	Carbon degradation	Chitin	0.898158	0.841241	1.0242	1.00139	1.01841	0.949082	1.00309	0.945977	0.939598	1.08151	1.03272	1.05307	0.993174	0.863064	0.948788	0.989571	0.984814	0.926868	0.854551	0.892782	0.914264	0.913338	0.996538	1.01179	0.966493	1.00691	0.886388	0.969646	1.0283	0.932662	1.00326	0.974755	0.789138	0.96156		0.962365	0.966282	0.922178	0.967832	0.982653	0.964257	0.947815	0.934175	0.940903
1113	3928777	chitinase	Carbon Cycling	Carbon degradation	Chitin	0.867072		0.886921	0.890512	0.901494	0.889564	0.915384	0.900833	0.844503	0.882921	0.919815	0.901818	0.872091	0.897823	0.850826	0.905815	0.897981		0.859536	0.90507	0.841624	0.981369	0.86084	0.878149	0.916723	0.907421	0.884139	0.932367		0.844546	0.919081	0.938794		0.936443		0.980288	0.910521	0.865101	1.04165	0.927907	0.949215	1.00436	0.902783	0.866049
1114	315123197	chitinase	Carbon Cycling	Carbon degradation	Chitin	1.14641	1.08059	1.08512	1.11949	1.09334	1.11869	1.03435	1.0939	1.11015	1.1165	1.09991	1.07927	1.08914	1.13256	1.12484	1.12574	1.06717	1.08515	1.09741	1.11748	1.08709	1.11896	1.07271	1.09125	1.04701	1.14442	1.09786	1.13912	1.09194	1.09882	1.10611	1.16153	1.08969	1.1884	1.2495	1.10807	1.13024	1.15837	1.07362	1.17342	1.12874	1.13251	1.16038	1.15632
1115	27372237	chitinase	Carbon Cycling	Carbon degradation	Chitin								0.816312										0.783455								0.798769						0.808504								0.80458
1116	18447901	acetylglucosaminidase	Carbon Cycling	Carbon degradation	Chitin																										0.803058						0.802602
1117	641934	acetylglucosaminidase	Carbon Cycling	Carbon degradation	Chitin																																										1.11612
1118	3928776	chitinase	Carbon Cycling	Carbon degradation	Chitin		0.948909
1119	315123196	chitinase	Carbon Cycling	Carbon degradation	Chitin																		0.747311
1120	11177034	acetylglucosaminidase	Carbon Cycling	Carbon degradation	Chitin																																	0.979577
1121	109702741	acetylglucosaminidase	Carbon Cycling	Carbon degradation	Chitin
1122	88860514	chitinase	Carbon Cycling	Carbon degradation	Chitin		0.879725	0.778752
1123	88819041	acetylglucosaminidase	Carbon Cycling	Carbon degradation	Chitin							0.861498	0.852591			0.781932	0.830232										0.817424												0.775432						0.786907
1124	88859437	chitinase	Carbon Cycling	Carbon degradation	Chitin																																											0.962137
1125	88818629	acetylglucosaminidase	Carbon Cycling	Carbon degradation	Chitin		0.929822																0.865723											0.931508				0.929492		0.93735
1126	88857166	acetylglucosaminidase	Carbon Cycling	Carbon degradation	Chitin		0.797296
1127	335865542	acetylglucosaminidase	Carbon Cycling	Carbon degradation	Chitin	1.31716	1.4574	1.40036	1.39019	1.36756	1.36505	1.37043	1.36998	1.38031	1.38336	1.33354	1.39699	1.35523	1.38025	1.3528	1.41316	1.36754	1.53938	1.36074	1.40005	1.38428	1.41959	1.38593	1.41189	1.34773	1.40388	1.3237	1.38381	1.31634	1.32714	1.30058	1.40294	1.33789	1.43417	1.40668	1.40861	1.41512	1.36831	1.41458	1.39305	1.40073	1.39314	1.40873	1.38562
1128	335865805	chitinase	Carbon Cycling	Carbon degradation	Chitin		1.17851	0.901805	0.934178	0.879803	0.916204	0.937043	0.886804	0.882965	0.928276	0.918716	0.930302	0.905497	0.837923	0.84114	0.920861	0.880771	1.05492	0.849956	0.904144	0.911019	0.943999	0.901645	0.902248	0.859938	0.911905	0.869649	0.870605	0.914689	0.862272	0.922219	0.930378	1.19233	0.958617	1.36687	0.95749	0.935798	0.928445	0.947908	0.926762	0.933034	0.920619	0.916403	0.914798
1129	119774080	acetylglucosaminidase	Carbon Cycling	Carbon degradation	Chitin																																			0.724339
1130	91793424	chitinase	Carbon Cycling	Carbon degradation	Chitin									0.823045			0.803417
1131	167355672	chitinase	Carbon Cycling	Carbon degradation	Chitin	1.01741	1.11157	1.08759	1.09267	1.08036	1.03328	1.1732	1.02794	1.01687	1.1008	1.09968	1.05018	1.084	0.999692	1.02345	1.0712	1.04432	1.05134	0.978166	0.989916	1.00957	1.06707	1.05952	1.03466	0.979492	1.04838	1.01382	1.04035	1.08181	1.01791	1.04672	1.06994	1.11287	1.10426	0.940044	1.17283	1.08762	1.03991	1.11631	1.06057	1.05841	1.0611	1.05284	1.05535
1132	24349751	acetylglucosaminidase	Carbon Cycling	Carbon degradation	Chitin	0.888278	0.930313	0.97241	0.940328	0.922751	0.86232	0.863266	0.871955		0.981234	0.984776	0.982377	0.95441	0.861857	0.892157	0.917554	0.963526	0.823647	0.87288	0.910656	0.87243	0.925517	0.944789	0.943785	0.885871	0.929536	0.872968	0.893748	0.771589	0.874631	0.971186	0.942937	0.849707	0.909048	0.849876	0.920996	0.907656	0.911959	0.955898	0.947906	0.920815	0.913673	0.919043	0.899035
1133	157848467	chitinase	Carbon Cycling	Carbon degradation	Chitin			0.788632		0.809985		0.833194			0.81749	0.797179	0.824573						0.783203				0.818833	0.836436			0.805265			0.781676
1134	157845928	acetylglucosaminidase	Carbon Cycling	Carbon degradation	Chitin																																			0.830471								0.794101	0.813832
1135	212633527	chitinase	Carbon Cycling	Carbon degradation	Chitin	1.11597	1.06328	1.19485	1.17326	1.18525	1.16294	1.1406	1.15905	1.15936	1.18283	1.20199	1.13374	1.17385	1.15137	1.12998	1.19009	1.15656	1.10325	1.11351	1.13373	1.12795	1.15574	1.17443	1.17487	1.11141	1.20784	1.0997	1.12137	1.47392	1.13575	1.13899	1.17053	1.15463	1.19336	1.05272	1.16886	1.18674	1.16369	1.18765	1.16883	1.17521	1.1531	1.15397	1.17822
1136	293326097	chitinase	Carbon Cycling	Carbon degradation	Chitin	0.923774	1.07985	1.01297	0.972323	0.987242	0.967332	1.01909	0.976661	0.99873	1.00338	0.995416	1.02176	0.977382	0.969547	0.972544	1.00171	0.982937	1.24099	0.986423	1.03693	0.98916	1.02722	0.988503	1.00821	0.91281	1.00892	0.892826	0.951296	1.04816	0.923596	0.977662	0.996546	1.03241	0.997279	0.893001	1.02312	0.991572	0.969331	1.03475	0.992452	1.01322	0.998184	0.956205	0.968303
1137	293326096	chitinase	Carbon Cycling	Carbon degradation	Chitin	0.850122	0.95348	0.876372	0.865753	0.851903	0.90621	0.917794	0.92047	0.898752	0.921268	0.887059	0.938696	0.85099			0.816383		0.910245	0.833222	0.847719	0.851986	0.884793	0.845719			0.801095			0.958127			0.823497	0.972002	0.872604	0.897593				0.780719	0.806328	0.792017		0.811165
1138	294139793	acetylglucosaminidase	Carbon Cycling	Carbon degradation	Chitin			0.840756					0.836305		0.863995	0.847965	0.830223												0.838596
1139	118071251	acetylglucosaminidase	Carbon Cycling	Carbon degradation	Chitin	0.957381	0.812423	1.05681	1.00215	1.03254	0.951534	0.952349	0.945919	0.945	1.06703	1.06382	0.899269	0.968274	0.96315	0.941931	1.00508	0.972158	0.930163	0.898131	0.9257	0.950837	0.925489	1.02815	1.01829	0.963682	1.02459	0.890674	0.978548	0.975584	0.962932	1.01984	1.01098	0.808254	1.003		0.987081	0.938745	0.92444	1.00172	0.988198	0.983726	0.962791	0.944851	0.942249
1140	118072628	acetylglucosaminidase	Carbon Cycling	Carbon degradation	Chitin	1.06511	1.186	1.23736	1.16773	1.19141	1.18748	1.23101	1.21836	1.20416	1.22017	1.23334	1.25813	1.2207	1.14524	1.18778	1.22247	1.18273	1.31659	1.20267	1.21942	1.20918	1.2418	1.20513	1.22385	1.14935	1.2217	1.13758	1.16182	1.32952	1.1928	1.18275	1.27989	1.27425	1.23536	1.1098	1.23498	1.17124	1.24743	1.26071	1.28402	1.26442	1.2459	1.22258	1.24356
1141	118072769	chitinase	Carbon Cycling	Carbon degradation	Chitin		1.03814					0.816786					0.792818
1142	169813614	acetylglucosaminidase	Carbon Cycling	Carbon degradation	Chitin																0.814107
1143	242667495	chitinase	Carbon Cycling	Carbon degradation	Chitin		0.917403																0.847041											0.921969				0.986825		1.08621
1144	335878882	acetylglucosaminidase	Carbon Cycling	Carbon degradation	Chitin	0.838742	0.914474	0.958423	0.928082	0.917019	0.850317	0.951343	0.858201	0.896162	0.935068	0.970897	0.861673	0.948204	0.90763	0.883456	0.903818	0.891145	1.11906	0.843295	0.902781	0.840581	0.878809	0.928357	0.906897		0.918654		0.878937	0.898268	0.890566	0.947098	0.935442	1.09743	0.906519	0.784384	0.917359	0.875526	0.908496	0.9429	0.899354	0.927426	0.928479	0.877617	0.916013
1145	383937093	chitinase	Carbon Cycling	Carbon degradation	Chitin	0.867523	1.10115	0.93392	0.880182	0.915056	0.923795	0.911454	0.931443	0.953737	0.933903	0.94283	0.948406	0.918905	0.903245	0.886455	0.91614	0.923041	0.842501	0.859521	0.956433	0.92611	0.973046	0.932324	0.948406	0.881814	0.95154		0.883722	0.781631	0.91675	0.946399	0.91462		0.923906	0.865928	0.914461	0.930113	0.922215	0.909299	0.926601	0.924968	0.926997	0.903747	0.941522
1146	282950639	chitinase	Carbon Cycling	Carbon degradation	Chitin	0.963327	1.21759	1.03942	1.0222	1.01204	1.02376	1.01239	1.01094	1.01258	1.02924	1.0214	1.03538	0.998542	1.01823	1.02204	1.02478	0.963725	1.0246	1.02631	1.0272	1.02895	1.02047	0.995343	1.02651	0.957544	1.03213	1.00132	1.01434	1.36327	1.00562	0.999022	1.08298	1.19944	1.06736	1.30549	1.0602	1.05238	1.08633	1.04511	1.08706	1.06977	1.06295	1.06699	1.06821
1147	282948453	chitinase	Carbon Cycling	Carbon degradation	Chitin		0.896771	0.887936	0.852474	0.848605	0.888906	0.908152	0.883266	0.882775	0.898636	0.887376	0.908986	0.874059		0.867853	0.875599	0.850081	0.722149	0.871906	0.870622	0.874363	0.87478	0.84525	0.822982		0.848517			0.916881		0.866369	0.831897	0.845288	0.879909	0.799287	0.90252	0.822264	0.872173	0.899539	0.938019	0.86874	0.896168	0.872308	0.788579
1148	282951477	chitinase	Carbon Cycling	Carbon degradation	Chitin													0.875835					0.757616			0.833122		0.864833
1149	282947250	chitinase	Carbon Cycling	Carbon degradation	Chitin																																	0.836509											0.838358
1150	291071102	chitinase	Carbon Cycling	Carbon degradation	Chitin			1.05601								0.814139																												0.777332		0.800617
1151	260215783	chitinase	Carbon Cycling	Carbon degradation	Chitin	1.18912	1.29908	1.29036	1.29743	1.26098	1.27902	1.22831	1.24714	1.24204	1.26159	1.27379	1.26146	1.23642	1.23055	1.23763	1.29314	1.23938	1.26689	1.23665	1.25658	1.26934	1.26449	1.23653	1.25704	1.19277	1.27749	1.23954	1.28164	1.42564	1.25644	1.20257	1.31638	1.24822	1.33725	1.31103	1.31389	1.30807	1.29688	1.30547	1.32735	1.29617	1.30574	1.32935	1.31187
1152	260216268	acetylglucosaminidase	Carbon Cycling	Carbon degradation	Chitin	0.919898	1.01649	1.00028	0.99595	1.00819	1.00392	1.00445	1.00133	1.0264	1.01365	1.01561	1.01958	1.00656	0.954408	0.93701	0.980504	0.943425	1.05923	0.945125	0.96807	0.96453	0.989032	0.984233	0.979166	0.934101	1.017	0.904818	0.942859	1.02348	0.926511	0.987591	0.972976	0.901974	0.96369	0.982346	0.972666	0.998565	0.940554	0.974901	0.944965	0.963705	0.951733	0.923926	0.950495
1153	291089364	acetylglucosaminidase	Carbon Cycling	Carbon degradation	Chitin		0.832945	0.791381		0.84134				0.789746		0.824323	0.845166						0.837991													0.8328		0.816869		0.876576
1154	4204206	acetylglucosaminidase	Carbon Cycling	Carbon degradation	Chitin	0.858041	0.852918	0.926786	0.938814	0.909683	0.966551	1.00651	1.00888	0.999238	0.962068	0.932234	0.968338	0.931916	0.846082	0.861606	0.932842	0.853029	0.915327	0.912375	0.96566	0.9636	0.986903	0.861085	0.906029	0.89568	0.943975		0.882962	0.919105	0.849842	0.900295	0.921596	1.03088	0.92407		0.890983	0.900708	0.89217	0.919718	0.916682	0.913949	0.897995	0.912169	0.881028
1155	146310107	acetylglucosaminidase	Carbon Cycling	Carbon degradation	Chitin	0.880594	1.12894	0.961121	0.935997	0.904198	0.950486	1.06066	0.987982	0.980606	0.989324	0.984666	1.01305	0.980424	0.903414	0.94192	0.96356	0.917763	1.06219	0.940684	0.982493	0.976028	1.0077	0.949622	0.977843	0.90725	0.946757		0.894706	0.997636	0.887955	0.945189	0.938492		0.930336		0.970539	0.912858	0.918909	0.966843	0.956037	0.944021	0.928023	0.924005	0.918624
1156	365748659	chitinase	Carbon Cycling	Carbon degradation	Chitin	0.982715	1.42908	1.08423	1.07398	1.07105	1.09025	1.10349	1.08994	1.09417	1.09683	1.11239	1.0886	1.06975	1.04059	1.05093	1.10668	1.06264	1.33174	1.08427	1.1244	1.10523	1.1164	1.07578	1.09454	1.05422	1.11974	1.02452	1.04993	1.3743	1.05249	1.05405	1.10993	1.33794	1.12245	1.31079	1.10379	1.0821	1.07865		1.11514	1.09242	1.1036	1.1238	1.08661
1157	365968763	acetylglucosaminidase	Carbon Cycling	Carbon degradation	Chitin	1.0372	1.06522	0.999832	0.98635	1.01199	1.0023	0.975755	0.986064	1.01405	0.948801	0.999885	0.987991	0.966383	0.952926	0.944675	0.98971	0.982727	1.42203	0.951973	0.98135	0.948031	0.958104	0.951178	0.969634	0.919472	1.02913	0.985882	0.983646	1.19916	0.983968	0.99313	1.02629	1.04373	1.02005	1.07732	0.999075	0.992575	1.00908	0.990367	1.0057	0.996158	0.995675	1.01144	1.02481
1158	295057590	chitinase	Carbon Cycling	Carbon degradation	Chitin																													1.01025
1159	334123686	acetylglucosaminidase	Carbon Cycling	Carbon degradation	Chitin		1.13743	0.855288		0.846669					0.87763	0.864264	0.822493	0.861492					0.981015		0.814934				0.81956		0.83398			0.769326		0.847174	0.846713	1.07454	0.838277	0.910697	0.805922		0.797404	0.823857	0.826863	0.779035			0.818391
1160	308750395	acetylglucosaminidase	Carbon Cycling	Carbon degradation	Chitin	0.832687	0.855649	0.923206	0.907726	0.900601	0.900387	0.969433	0.936087	0.937253	0.935279	0.948927	0.951	0.921658	0.813174	0.816208	0.858978		0.834526	0.850686	0.910212	0.897211	0.931912	0.872885	0.826336		0.850268		0.848698	0.966608	0.866435	0.887904	0.862919	0.786999	0.84498		0.87237	0.802031		0.879713	0.858639	0.825714	0.844115	0.800843	0.785846
1161	311280226	chitinase	Carbon Cycling	Carbon degradation	Chitin			0.784814				0.832271	0.793003		0.81904	0.839095	0.816083	0.821825
1162	354722758	chitinase	Carbon Cycling	Carbon degradation	Chitin						0.836158	0.884155	0.877158	0.865649	0.861189	0.858941	0.881457	0.861391			0.784467				0.816086		0.873321	0.849202			0.799055					0.844658			0.79317	0.711415		0.801137			0.798049
1163	354721864	acetylglucosaminidase	Carbon Cycling	Carbon degradation	Chitin																		0.774026											0.770996				0.773051
1164	299061689	acetylglucosaminidase	Carbon Cycling	Carbon degradation	Chitin		0.912723	0.900828	0.871505	0.857724	0.896231	0.935786	0.91156	0.871716	0.906275	0.890952	0.924405	0.88621		0.872947	0.858395	0.851383	1.01003		0.853584	0.860755	0.883149	0.888734	0.87222		0.883819			1.11294		0.914196	0.847765	0.93806	0.851998	0.961525	0.872958	0.847428		0.881092	0.837352	0.848219	0.869225	0.838974	0.827598
1165	299064389	acetylglucosaminidase	Carbon Cycling	Carbon degradation	Chitin		1.46504						0.829274				0.794643				0.811684		1.06251								0.783135			0.831403			0.804311		0.824641				0.819439		0.797294				0.834574
1166	1113123	chitinase	Carbon Cycling	Carbon degradation	Chitin	1.05827	1.04475	1.20797	1.1429	1.1686	1.16838	1.1877	1.18513	1.19618	1.18435	1.21036	1.21977	1.18225	1.10244	1.13507	1.18321	1.12285	1.08681	1.1446	1.17456	1.15789	1.18641	1.16706	1.15854	1.12347	1.19177	1.08465	1.14308	1.10862	1.15034	1.15109	1.2124	1.00227	1.19435	1.03311	1.17041	1.15374	1.28045	1.18253	1.19791	1.20031	1.18446	1.16251	1.17155
1167	304357069	acetylglucosaminidase	Carbon Cycling	Carbon degradation	Chitin	0.853203	0.77292	0.952257	0.90961	0.941908	0.863743	0.949676	0.949885	0.952667	0.901572	0.97113	0.935004	0.902852	0.861535	0.898012	0.93872	0.878417	0.86663	0.840526	0.918604	0.903324	0.956487	0.916917	0.918585	0.885611	0.944743	0.84772	0.892461	1.32689	0.900776	0.954216	0.872669		0.887146		0.88744	0.84504	0.905354	0.902486	0.92719	0.913525	0.919082	0.87779	0.907037
1168	316948377	acetylglucosaminidase	Carbon Cycling	Carbon degradation	Chitin		0.79931	0.868497	0.83301	0.840777	0.873046	0.896387	0.867054	0.888092	0.901227	0.876008	0.898062	0.837419			0.827459		0.732758		0.835404	0.833086	0.838512	0.811292			0.79837		0.825176						0.806872
1169	372275436	acetylglucosaminidase	Carbon Cycling	Carbon degradation	Chitin		0.92996	0.801934			0.818781	0.859372	0.833501	0.824534	0.80482	0.809088	0.846922						0.832092			0.820949	0.813712		0.804749		0.787595			0.790956				0.820098	0.782355	0.804955	0.78948	0.817617	0.809994	0.797128	0.789429	0.825012			0.797456
1170	372277742	acetylglucosaminidase	Carbon Cycling	Carbon degradation	Chitin								0.811844			0.783679	0.792229											0.803549										0.806658
1171	390433224	acetylglucosaminidase	Carbon Cycling	Carbon degradation	Chitin		0.901401								0.800927								0.809772				0.854148									0.84395				0.778097	0.880474
1172	377815426	acetylglucosaminidase	Carbon Cycling	Carbon degradation	Chitin		0.90119	0.801565	0.816551	0.81455					0.832895																0.791081			0.775818		0.830605		0.847485
1173	308186139	acetylglucosaminidase	Carbon Cycling	Carbon degradation	Chitin		0.755212	0.860602			0.870204	0.863226	0.860581	0.873777	0.854942	0.884658	0.858267														0.841717							0.842183
1174	7158968	chitinase	Carbon Cycling	Carbon degradation	Chitin																																			1.12383
1175	386745088	chitinase	Carbon Cycling	Carbon degradation	Chitin																													1.14259				0.821927
1176	383191510	chitinase	Carbon Cycling	Carbon degradation	Chitin										0.828486										0.80903																0.878318
1177	371589976	chitinase	Carbon Cycling	Carbon degradation	Chitin		0.74028																0.883261
1178	339511416	chitinase	Carbon Cycling	Carbon degradation	Chitin	0.9205	1.02063	0.931207	0.963602	0.942933	0.998355	0.928255	0.970951	1.09426	1.08383	0.99597	1.02691	0.965463	0.908705	0.992138	0.974979	0.904781	1.05096	1.04465	0.87908	0.898069	0.885455	0.937302	1.00531	0.932169	1.00785	0.98716	0.966217	0.842565	1.00917	0.977543	0.96397	1.08651	0.979119	0.890431	0.987384	1.02222	1.02308	0.924031	1.02593	0.94402	0.935788	0.914889	0.914038
1179	379051104	chitinase	Carbon Cycling	Carbon degradation	Chitin	0.8767	0.941391	0.918791	0.865144	0.913269	0.88836	0.894088	0.932783	0.929383	0.921889	0.948401	0.943186	0.887979	0.836958	0.828947	0.883805	0.849919	1.00694	0.857513	0.899969	0.858625	0.875254	0.887013	0.884695	0.86543	0.899816	0.859076	0.878037	0.910254	0.863314	0.917102	0.85761		0.912078	0.785272	0.853439	0.865425	0.844023	0.895923	0.868725	0.853647	0.896295	0.894121	0.873713
1180	1899048	chitinase	Carbon Cycling	Carbon degradation	Chitin	1.03758	1.46518	1.15005	1.10104	1.11533	1.11904	1.13311	1.13702	1.1203	1.13776	1.15239	1.14635	1.11647	1.07566	1.09876	1.14402	1.087	1.16211	1.0927	1.132	1.11263	1.13501	1.14238	1.12943	1.0687	1.11982	1.04839	1.10586	1.14848	1.10583	1.10822	1.14754	1.12239	1.16572	1.50579	1.11817	1.10506	1.1333	1.15738	1.17262	1.14907	1.1407	1.12708	1.1271
1181	113196156	chitinase	Carbon Cycling	Carbon degradation	Chitin	0.993296	1.1288	1.06768	1.03568	0.999665	1.03477	1.05301	1.0424	1.05152	1.07404	1.05861	1.08417	1.0115	1.06433	1.05531	1.08223	1.04165	1.08196	1.05125	1.05328	1.04656	1.08816	1.03	1.02799	1.00053	1.03934	1.03471	1.06406	1.17198	1.0216	1.04966	1.11756	1.09668	1.12889	1.07661	1.13878	1.09045	1.06666	1.13918	1.1215	1.11835	1.12388	1.11662	1.09084
1182	260505158	chitinase	Carbon Cycling	Carbon degradation	Chitin			0.888281	0.859717	0.837976	0.843107	0.89908	0.894765	0.870676	0.845206	0.854779	0.863138	0.843604		0.840196	0.853698		0.98879	0.823785	0.876892	0.889533	0.897631	0.848978	0.869866	0.847761	0.883014			0.800501		0.848065	0.803789	0.767458	0.78037				0.789196	0.840899		0.794212	0.793122	0.78318	0.79163
1183	22652066	chitinase	Carbon Cycling	Carbon degradation	Chitin			0.847453				0.871138			0.860976	0.840747	0.862345				0.814209		1.07408		0.803506	0.822838	0.867963		0.853505		0.805698		0.818274			0.8531	0.806539		0.817011		0.831246			0.840187	0.779867	0.822522
1184	974698	chitinase	Carbon Cycling	Carbon degradation	Chitin		0.85196																0.841527											0.83051				0.848596		0.804458
1185	333959521	acetylglucosaminidase	Carbon Cycling	Carbon degradation	Chitin																																	0.887921
1186	291420201	chitinase	Carbon Cycling	Carbon degradation	Chitin																		0.790565
1187	386378538	chitinase	Carbon Cycling	Carbon degradation	Chitin	0.912176	0.855509	0.919558	0.918223	0.956314	0.905855	0.953291	0.954081	0.932763	0.903373	0.935199	0.956835	0.902663	0.911718	0.905071	0.946372	0.90526	0.916424	0.858526	0.855896	0.864651	0.900728	0.846991	0.89409	0.85806	0.949805	0.87537	0.90753	0.897411	0.929971	0.957634	0.921874		0.957756	0.805747	0.969242	0.948325	0.89797	0.97013	0.938953	0.944415	0.940579	0.939359	0.934028
1188	270045207	chitinase	Carbon Cycling	Carbon degradation	Chitin	1.24438	1.3605	1.3126	1.29233	1.28534	1.27829	1.26057	1.30188	1.27449	1.28038	1.29825	1.29538	1.24828	1.26415	1.26725	1.29847	1.25318	1.50635	1.24868	1.26478	1.27342	1.26885	1.28272	1.28531	1.22191	1.30384	1.25972	1.27532	1.37606	1.24863	1.21962	1.31769	1.32822	1.33196	1.43532	1.31185	1.31249	1.31371	1.30059	1.32417	1.30269	1.30844	1.32006	1.3176
1189	386378547	acetylglucosaminidase	Carbon Cycling	Carbon degradation	Chitin		1.43085	0.888649	0.89502	0.861524	0.915253	0.872364	0.863248	0.900274	0.906594	0.89417	0.878169	0.842896	0.86378	0.899315	0.922836	0.837162	0.944027	0.866987	0.864059	0.82844	0.862346	0.863067	0.872701		0.878186	0.869256	0.907279	0.965423	0.840143	0.917609	0.911001	0.813688	0.939063	0.844444	0.909058	0.945515	0.905664	0.9626	0.955202	0.92653	0.917951	0.940184	0.914294
1190	157322729	chitinase	Carbon Cycling	Carbon degradation	Chitin		0.880518	0.920028	0.919393	0.928516	0.940312	0.944308	0.924399	0.890737	0.966202	0.956518	0.918017	0.944445	0.856882	0.852752	0.889068	0.88102	0.989414		0.865767	0.863738	0.883712	0.925945	0.936992		0.946162	0.846784	0.876472	0.899479	0.855978	0.924783	0.915612	0.907799	0.900263	0.891479	0.890535	0.935515	0.876842	0.905159	0.888598	0.903997	0.911467	0.838325	0.882059
1191	157320547	acetylglucosaminidase	Carbon Cycling	Carbon degradation	Chitin		0.75607						0.813775			0.830288	0.797927
1192	157321230	chitinase	Carbon Cycling	Carbon degradation	Chitin																																	1.02984		0.714317
1193	290474160	acetylglucosaminidase	Carbon Cycling	Carbon degradation	Chitin	1.38092	1.49656	1.4571	1.47095	1.43263	1.4696	1.41331	1.44355	1.43017	1.44164	1.45524	1.4571	1.42807	1.41109	1.41129	1.48865	1.40674	1.49257	1.41174	1.43685	1.43296	1.45018	1.42086	1.43133	1.36224	1.46167	1.40496	1.43357	1.41912	1.41057	1.35233	1.50222	1.61956	1.50152	1.53035	1.49839	1.50013	1.45992	1.48852	1.48996	1.47772	1.4761	1.48448	1.48181
1194	290474678	chitinase	Carbon Cycling	Carbon degradation	Chitin		0.928777	0.797133								0.831991					0.83971								0.825443		0.810829							0.762845	0.793245	0.844051	0.826624	0.806628		0.818796		0.76992
1195	290473635	chitinase	Carbon Cycling	Carbon degradation	Chitin		0.938779	0.88324	0.822211	0.851561	0.825336	0.9088	0.849666	0.882808	0.868409	0.885999	0.878247	0.849689		0.807082	0.856161		0.738096	0.825486	0.85247	0.844643	0.883242	0.82485			0.82801					0.844785	0.8029		0.831758	1.01228	0.820464		0.794331	0.82759	0.816132	0.849716	0.796467		0.777487
1196	297629988	chitinase	Carbon Cycling	Carbon degradation	Chitin							0.83376				0.819905							0.811545					0.81621	0.813872
1197	109391490	chitinase	Carbon Cycling	Carbon degradation	Chitin								0.819566	0.832277		0.832642	0.844532		0.898818		0.809906				0.811198						0.815676						0.802459	0.793755	0.867452		0.822009		0.780775	0.778727	0.852447	0.803144	0.805005		0.77689
1198	122090150	acetylglucosaminidase	Carbon Cycling	Carbon degradation	Chitin																		1.05357
1199	77973060	acetylglucosaminidase	Carbon Cycling	Carbon degradation	Chitin	0.869459	0.895951	0.991812	0.963592	0.965129	0.967793	0.934962	0.948532	0.85971	1.05933	0.993927	0.991882	0.942457	0.962282	0.952399	0.97777	0.899474	1.4548	0.937104	0.953701	0.933549	0.920221	0.979512	0.982428	0.884923	1.02519	0.934345	0.948946	0.878751	0.902667	0.941553	1.01003	0.984202	1.05638	1.01099	0.961264	0.976227	0.985393	1.00477	1.00984	0.990623	1.00507	1.05322	0.98426
1200	238762851	acetylglucosaminidase	Carbon Cycling	Carbon degradation	Chitin	0.92369	1.09772	0.995663	0.981381	0.966269	0.967711	1.03912	0.985896	0.99425	1.03835	0.99535	1.00284	0.945358	1.01301	1.00347	1.0217	0.975744	1.06043	0.987634	1.02359	0.989664	1.07769	0.994683	1.02582	0.955897	0.993014	0.900745	0.957012	1.04728	0.937168	0.997238	0.987466	0.947068	1.0277	0.873901	1.03096	1.00139	0.971138	1.04017	1.00652	1.01294	1.01515	0.972454	0.975259
1201	238718416	acetylglucosaminidase	Carbon Cycling	Carbon degradation	Chitin	0.972118	1.64536	1.06165	1.06101	1.03949	1.04115	1.05093	1.03735	1.03722	1.05803	1.0503	1.08268	1.02408	0.980732	0.962693	1.07129	1.00804	1.09151	1.00974	1.01048	1.32742	1.02779	1.00773	1.01209	0.990526	1.06934	0.980931	1.00018	0.815197	0.943026	1.03067	1.04118	1.15131	1.06182	0.737767	1.04109	1.01296	0.987732	1.03245	1.01442	1.01464	1.06704	1.04759	1.01332
1202	77961546	acetylglucosaminidase	Carbon Cycling	Carbon degradation	Chitin			0.907872	0.896712	0.907838	0.849451	0.89333	0.851084	0.84082	0.948292	0.934392	0.855385	0.907798	0.852284	0.862774	0.887209	0.866488	0.758123			0.811829	0.819187	0.916561	0.929333		0.917719	0.850139	0.857746	0.866883	0.851452	0.925667	0.901953	0.819482	0.879741	0.727523	0.889779	0.88411	0.850451	0.85809	0.893777	0.902285	0.884852	0.847891	0.84429
1203	238709661	acetylglucosaminidase	Carbon Cycling	Carbon degradation	Chitin		1.245	0.841549	0.849869	0.795875			0.814994	0.870171	0.837477	0.847837	0.847174	0.867415	0.803712		0.827248		0.934677		0.817701	0.835186	0.847644	0.817768	0.891995		0.845422				0.833734	0.841382	0.871399	0.94316	0.86243	1.05516	0.818655	0.846091	0.837221	0.833554	0.866662	0.853839	0.812012	0.848504	0.832304
1204	364566871	chitinase	Carbon Cycling	Carbon degradation	Chitin		0.757988												0.953606
1205	364573516	chitinase	Carbon Cycling	Carbon degradation	Chitin																																							1.02478
1206	365846550	chitinase	Carbon Cycling	Carbon degradation	Chitin		0.786094																0.764699											0.802382						0.723275
1207	364569746	chitinase	Carbon Cycling	Carbon degradation	Chitin																		0.881823																	0.977138
1208	83645847	chitinase	Carbon Cycling	Carbon degradation	Chitin	0.946776	0.811875	1.04904	0.989665	1.03484	1.03397	1.02559	1.04231	1.00181	1.03387	1.05634	1.06391	1.03446	0.988611	1.01382	1.0436	0.963925	0.947248	1.00363	1.01701	1.00799	1.00694	1.00119	1.00742	0.974383	1.04356	0.978325	0.994859	0.874785	1.02139	1.03922	1.08304	0.771875	1.06285	0.867256	1.04904	1.034	1.0633	1.04717	1.08923	1.06758	1.03958	1.06074	1.05228
1209	83632559	chitinase	Carbon Cycling	Carbon degradation	Chitin	0.907329	0.861733	0.973833	0.941829	0.962416	0.940143	0.919224	0.970634	0.956588	0.964526	0.958809	0.974738	0.962131	0.887226	0.892519	0.934969	0.925642	0.884585	0.92306	0.945113	0.958526	0.955103	0.954787	0.931269	0.926503	0.939768	0.875475	0.931523	0.81903	0.886156	0.943451	0.920477	1.16273	0.988362	0.783066	0.959548	0.902516	0.898397	0.959918	0.939726	1.07015	0.95367	0.969483	0.942585
1210	83647477	chitinase	Carbon Cycling	Carbon degradation	Chitin	1.0139	0.977782	1.14185	1.20111	1.10412	1.11798	1.09539	1.11148	1.10177	1.0915	1.09839	1.13729	1.15214	1.09471	1.11997	1.13572	1.12815	0.896689	1.12812	1.14284	1.12166	1.12723	1.15303	1.1559	1.06946	1.11849	1.0955	1.19393	0.99823	1.12625	1.10755	1.22931	0.865489	1.15411	0.867116	1.15492	1.15943	1.14749	1.18587	1.15357	1.16344	1.18944	1.18314	1.17738
1211	83633890	chitinase	Carbon Cycling	Carbon degradation	Chitin	0.83484	0.866509	0.873371	0.880784	0.803942	0.857737	0.858144	0.884876	0.899735	0.847356	0.82198	0.833715	0.80905			0.821738			0.829869	0.847388	0.841705	0.861264	0.815572	0.846334		0.808414			1.38005	0.833429		0.860711						0.836458	0.798173		0.816696	0.804071	0.81203	0.854799
1212	83632046	chitinase	Carbon Cycling	Carbon degradation	Chitin	1.2133	1.29646	1.25384	1.26446	1.24695	1.25703	1.22422	1.23293	1.23578	1.25255	1.24782	1.2434	1.24725	1.23605	1.22697	1.25512	1.23526	1.29472	1.22701	1.24578	1.24278	1.24931	1.26129	1.25058	1.18629	1.25735	1.23985	1.2688	1.21144	1.22008	1.20026	1.2842	1.16186	1.29614	1.34368	1.27892	1.28149	1.25598	1.29025	1.2758	1.26881	1.28078	1.28669	1.26261
1213	83647475	acetylglucosaminidase	Carbon Cycling	Carbon degradation	Chitin	1.01415	1.05441	1.11576	1.09374	1.10482	1.07745	1.12666	1.10723	1.11855	1.11202	1.11932	1.1398	1.11123	1.0472	1.05187	1.10594	1.08866	1.08122	1.0598	1.10627	1.10716	1.14135	1.11781	1.11002	1.07286	1.10147	0.996798	1.06295	1.0649	1.06102	1.08619	1.07651	0.91421	1.09658	1.16414	1.08689	1.06553	1.03714	1.08265	1.07941	1.08189	1.05489	1.03025	1.05104
1214	83632047	chitinase	Carbon Cycling	Carbon degradation	Chitin																																			0.78495
1215	338765580	acetylglucosaminidase	Carbon Cycling	Carbon degradation	Chitin		0.837719																											0.765123						0.826426
1216	52307218	acetylglucosaminidase	Carbon Cycling	Carbon degradation	Chitin																																												1.04175
1217	387937724	chitinase	Carbon Cycling	Carbon degradation	Chitin	1.03454	1.03838	1.13415	1.10675	1.11926	1.17737	1.17296	1.18143	1.16547	1.16754	1.17781	1.1868	1.17717	1.11827	1.16017	1.18064	1.12124	0.999756	1.157	1.17406	1.16534	1.16251	1.12887	1.14095	1.10091	1.20046	1.09715	1.08822	0.96275	1.12904	1.1278	1.21252	0.97112	1.18212	1.10149	1.18993	1.16205	1.1785	1.20186	1.20875	1.19282	1.18633	1.18625	1.18453
1218	387939567	acetylglucosaminidase	Carbon Cycling	Carbon degradation	Chitin		1.06393	0.854205	0.812788	0.813131	0.845517	0.809481	0.825516		0.861752	0.833428	0.877424	0.819574			0.836416		1.09565	0.835254	0.849774	0.839808	0.871642		0.832113		0.865853					0.849899	0.831636	0.974512	0.819872	1.08276	0.820929	0.847426	0.846499	0.870115	0.863217	0.861605	0.837675	0.826063	0.850075
1219	388258673	chitinase	Carbon Cycling	Carbon degradation	Chitin						0.871212	0.882777	0.87081	0.891595			0.897882								0.827252	0.851353	0.862169		0.809912	0.822467	0.824135									1.01287		0.813336			0.815502
1220	190688154	chitinase	Carbon Cycling	Carbon degradation	Chitin	1.15721	1.38285	1.2584	1.19031	1.22372	1.19634	1.21663	1.2154	1.2015	1.26237	1.25271	1.22168	1.20068	1.20507	1.18046	1.24429	1.18537	1.24416	1.16807	1.22309	1.19901	1.20518	1.22326	1.22289	1.16077	1.26676	1.1293	1.19989	0.969473	1.16038	1.17217	1.22324	0.986329	1.26199	1.19406	1.24534	1.22942	1.20801	1.22417	1.22777	1.22623	1.21748	1.23038	1.22765
1221	190688548	acetylglucosaminidase	Carbon Cycling	Carbon degradation	Chitin	0.953569	0.912452	1.01174	0.988439	0.973403	0.998408	1.0025	1.01898	1.00754	1.00897	1.00704	0.999568	1.0033	0.975179	0.98686	0.99374	1.00156	0.955631	0.972683	1.00297	1.00919	0.996219	1.00909	1.01694	0.972335	1.01835	0.920976	0.966919	0.952216	0.929691	0.998708	0.989922	1.09005	0.964146	1.04559	0.956831	0.97478	0.96933	0.992943	0.982852	0.968068	0.983063	0.953047	0.947932
1222	192362056	chitinase	Carbon Cycling	Carbon degradation	Chitin		1.11337	0.871865	0.860507	0.864547	0.871925	0.837821	0.846587	0.816506	0.857757	0.876504	0.846007	0.890148		0.864542	0.867553	0.847595	0.889255	0.837084	0.820975	0.844543	0.816886	0.843311	0.873551		0.910854	0.844421	0.822798	0.920315	0.84704	0.882964	0.939269	0.934713	0.886282	0.878783	0.891647	0.910919	0.90606	0.94406	0.934054	0.937552	0.929197	0.924012	0.890054
1223	190688131	chitinase	Carbon Cycling	Carbon degradation	Chitin		0.888262					0.811699	0.787848		0.816556	0.803204	0.790148																						0.774895
1224	192360511	chitinase	Carbon Cycling	Carbon degradation	Chitin							0.853423
1225	190685465	chitinase	Carbon Cycling	Carbon degradation	Chitin																																	0.894131
1226	32308892	chitinase	Carbon Cycling	Carbon degradation	Chitin	1.05417	1.18056	1.09014	1.07451	1.05818	1.09017	1.06608	1.05146	1.05072	1.06274	1.0855	1.05544	1.05216	1.03703	1.04991	1.0807	1.05619	1.15475	1.08971	1.08694	1.06412	1.09033	1.07004	1.08266	1.01361	1.08055	1.06718	1.06544	1.08256	1.05927	1.05714	1.12005	1.0572	1.11676	1.05325	1.08611	1.09058	1.12109	1.10163	1.12268	1.09555	1.09235	1.10583	1.1108
1227	17736812	chitinase	Carbon Cycling	Carbon degradation	Chitin	0.944321	1.1483	0.960084	0.970877	0.957273	1.03769	1.01483	0.989739	0.93911	1.00777	0.996038	1.01298	0.93101	0.964074	0.991434	0.982685	0.925842	1.10648	1.0003	1.02058	0.997912	0.963566	0.994676	1.00153	0.950391	0.958344	0.987732	0.994715	1.1279	0.955219	1.0066	1.03048	1.14101	1.02808	1.13737	1.0008	1.01666	1.00225	1.03004	1.02467	1.01072	1.0466	1.01225	0.980266
1228	307646232	chitinase	Carbon Cycling	Carbon degradation	Chitin																										0.779226
1229	94415192	chitinase	Carbon Cycling	Carbon degradation	Chitin		0.769039	0.880003		0.875853	0.89759	0.864338	0.898044	0.87406	0.893525	0.879086	0.884745	0.856238			0.84877							0.862556	0.854468		0.895673					0.871148	0.799615		0.830304					0.793901	0.801014	0.813799	0.81259
1230	257482963	chitinase	Carbon Cycling	Carbon degradation	Chitin						0.82518	0.846013	0.849571	0.833963			0.86313																							0.824323
1231	389684234	chitinase	Carbon Cycling	Carbon degradation	Chitin		0.988801																																	0.768162
1232	237802322	chitinase	Carbon Cycling	Carbon degradation	Chitin		0.79323				0.830193	0.853766	0.84583	0.868916			0.872656						0.776243				0.804721		0.79027		0.782917			0.842474			0.85847	0.826659		0.790045					0.816214			0.842925
1233	331025179	chitinase	Carbon Cycling	Carbon degradation	Chitin						0.866368	0.907378	0.899608	0.898886	0.826515	0.808673	0.859573	0.816345					0.772564		0.833572	0.859352	0.853588							0.776653				0.873397
1234	77383793	chitinase	Carbon Cycling	Carbon degradation	Chitin	0.877404	1.03751	0.877148	0.865461	0.881764	0.909794	0.946828	0.938747	0.940876	0.934463	0.93792	0.943657	0.898362	0.902548	0.864657	0.922084	0.865975	0.873857	0.912763	0.901264	0.890494	0.886918	0.869279	0.863296	0.835812	0.911148	0.835693	0.848266	0.906646		0.885041	0.89178	1.48674	0.931115	0.924889	0.917387	0.879157	0.909472	0.90264	0.9054	0.894511	0.845987	0.911635	0.865557
1235	70729461	chitinase	Carbon Cycling	Carbon degradation	Chitin	1.07589	1.12691	1.16405	1.15995	1.15935	1.16982	1.1583	1.159	1.14517	1.1569	1.17559	1.17408	1.13329	1.08474	1.08234	1.16775	1.11561	1.20142	1.097	1.12476	1.13142	1.16021	1.14387	1.14276	1.10483	1.17216	1.05149	1.10658	1.13596	1.07756	1.10742	1.13639	1.19431	1.17129	1.16778	1.13671	1.14378	1.09025	1.17566	1.13601	1.14305	1.1268	1.13462	1.13745
1236	70728595	chitinase	Carbon Cycling	Carbon degradation	Chitin	1.0067	0.935635	1.09136	1.05617	1.0803	1.08631	1.10567	1.1041	1.09452	1.09722	1.09292	1.10438	1.06347	1.02017	0.999317	1.03825	1.0375	0.982864	1.02671	1.05727	1.05872	1.0939	1.08812	1.05162	1.01924	1.08222	0.982203	1.01797	0.964024	1.02733	1.06579	1.03779	0.810116	1.05474	1.08154	1.01822	1.02942	1.0108	1.01449	1.01078	1.06108	1.0042	1.00956	1.03557
1237	71736846	chitinase	Carbon Cycling	Carbon degradation	Chitin									0.830783									0.78549											0.787964						0.840272
1238	28867630	chitinase	Carbon Cycling	Carbon degradation	Chitin	1.03241	0.900559	1.06565	1.04259	1.07907	1.05277	1.02147	1.02967	1.05554	1.06817	1.07517	1.06167	1.03853	1.01626	1.01439	1.05156	1.01741	1.11122	1.01658	1.05331	1.03327	1.06609	1.06703	1.05885	1.03093	1.089	1.00228	1.04904	1.19678	0.990321	1.03308	1.05677	0.989585	1.08592	0.903654	1.03945	1.04692	1.02843	1.05131	1.03498	1.05131	1.03707	1.07559	1.04351
1239	330962069	chitinase	Carbon Cycling	Carbon degradation	Chitin		0.902506	0.801275	0.865984			0.819226		0.82344							0.80674				0.822597												0.77599			0.841286					0.786831
1240	28850865	chitinase	Carbon Cycling	Carbon degradation	Chitin		0.816025					0.858089				0.818845
1241	330980042	chitinase	Carbon Cycling	Carbon degradation	Chitin		0.771877	0.880999	0.914561	0.895979		0.839794	0.841952	0.872486	0.989439	0.945925	0.89109		0.830257		0.841361	0.831917	0.771038					0.870822	0.869635	0.869081	0.87797		0.845034			0.885145	0.810535		0.849493		0.853385	0.817879		0.806183	0.80463	0.808123	0.82035	0.802881	0.833067
1242	66048001	chitinase	Carbon Cycling	Carbon degradation	Chitin		0.840137	1.00802	0.881668	0.905844	0.867846	0.879459	0.925445	0.915522	0.864552	0.920938	0.931437	0.911096	0.836909	0.872415	0.925666	0.874919	0.753245	0.845571	0.856333	0.90091	0.882527	0.858111	0.883038	0.838187	0.937004	0.844382	0.820404	0.895071	0.893697	0.938019	0.947	0.834896	0.948922		0.870718	0.912897	0.937295	0.892451	0.936986	0.886637	0.875394	0.960148	0.9395
1243	386817333	chitinase	Carbon Cycling	Carbon degradation	Chitin	0.882158	0.90254	1.07444	1.01199	1.03979	0.995934	1.03078	1.01263	0.988125	0.9438	1.01523	0.982883	1.02165	0.961369	0.960558	1.00989	0.949504	0.904902	0.955965	0.982791	0.99594	0.935058	0.935788	0.957927	0.949035	1.06412	0.952192	1.0071	0.923401	1.02831	1.02821	1.07461	0.951626	1.0657	0.81881	1.06467	1.013	1.04345	1.05054	1.0534	1.00923	1.03847	1.0887	1.05551
1244	386420325	chitinase	Carbon Cycling	Carbon degradation	Chitin		0.783063	0.820877	0.814022	0.857726			0.825885	0.835786	0.894464	0.88294	0.818992	0.855399										0.82853								0.83617			0.829266
1245	386815425	chitinase	Carbon Cycling	Carbon degradation	Chitin		0.753978																											0.783366						0.718234
1246	148974233	acetylglucosaminidase	Carbon Cycling	Carbon degradation	Chitin		0.73976	0.87252	0.80583	0.858404	0.843513	0.870675	0.829517	0.860401	0.862784	0.857547	0.901925				0.803887		0.79015				0.869082		0.811482		0.808745		0.827743			0.843626			0.805293		0.8161			0.806852	0.785259		0.779344	0.817388
1247	148975269	chitinase	Carbon Cycling	Carbon degradation	Chitin		0.980089	0.94788	0.935112	0.919197	0.931371	0.931483	0.922011	0.920656	0.92407	0.944605	0.922959	0.900138	0.897438	0.87634	0.929468	0.883037	0.851503	0.873454	0.858801	0.881799	0.894914	0.889409	0.885332	0.883045	0.923313	0.882552	0.890082	0.945962	0.877403	0.902377	0.928748	0.984615	0.93667	0.824842	0.946481	0.910093	0.895986	0.970477	0.90299	0.926235	0.922109	0.922449	0.940405
1248	145964727	chitinase	Carbon Cycling	Carbon degradation	Chitin		0.857649		0.834237						0.870461	0.856447							0.769504								0.825159							0.858719	0.778322	0.730824
1249	145960495	chitinase	Carbon Cycling	Carbon degradation	Chitin		1.02206			0.800015	0.831586	0.863525	0.836041	0.895179		0.792414	0.867772						0.962436		0.852461		0.873986		0.817746					0.988378				0.946412		0.884309		0.800371			0.799806
1250	148982399	chitinase	Carbon Cycling	Carbon degradation	Chitin		0.832218																								0.79918													0.873492		0.815591
1251	59711262	chitinase	Carbon Cycling	Carbon degradation	Chitin							0.809408											0.835895
1252	59479694	chitinase	Carbon Cycling	Carbon degradation	Chitin		0.775586										0.83972
1253	197316297	chitinase	Carbon Cycling	Carbon degradation	Chitin																															0.896752
1254	209809031	chitinase	Carbon Cycling	Carbon degradation	Chitin	0.961944	0.949564	1.15022	1.0805	1.1132	0.999438	1.07727	1.04648	1.04507	1.17256	1.17847	1.16656	1.10492	1.01349	1.07913	1.11122	1.09688	1.10501	1.0422	1.08774	1.1005	1.07869	1.13217	1.11902	1.08208	1.13825	0.982868	1.07561	1.16334	1.08454	1.12332	1.12511	1.12781	1.10125		1.10288	1.06903	1.09332	1.12686	1.14361	1.11235	1.10862	1.09431	1.0928
1255	208009952	acetylglucosaminidase	Carbon Cycling	Carbon degradation	Chitin	0.995473	0.834928	1.09264	1.06875	1.07544	1.03151	1.06995	1.0787	1.04291	1.11196	1.11707	1.05613	1.09428	1.01355	1.04511	1.06921	1.02638	1.10227	0.969879	0.996693	0.999272	1.01763	1.08367	1.05356	1.02394	1.09842	0.981178	1.02257	1.0423	1.03791	1.06681	1.08211	0.90018	1.07891	1.02725	1.06775	1.05019	1.06581	1.09223	1.07807	1.08275	1.05033	1.05134	1.08082
1256	89051279	chitinase	Carbon Cycling	Carbon degradation	Chitin																																										1.13445
1257	90439572	chitinase	Carbon Cycling	Carbon degradation	Chitin		0.810621	0.935011	0.823917	0.888293	0.850015	0.890747	0.912856	0.889676	0.90006	0.91561	0.906409	0.866404			0.841602		1.01721		0.894572	0.857205	0.874834	0.867962	0.837069	0.884381	0.885884			0.810884	0.890191	0.917646	0.926627		0.879175		0.848138	0.798492	0.919727	0.826891	0.888029	0.824283		0.800461	0.804145
1258	90578969	chitinase	Carbon Cycling	Carbon degradation	Chitin			0.926714	0.821573	0.820694					0.893128	0.806973	0.880388	0.83278					0.827515		0.802561		0.860012	0.907864						0.806732		0.852451						0.875149
1259	90579656	chitinase	Carbon Cycling	Carbon degradation	Chitin			0.783691				0.85672	0.800259	0.830577	0.807883	0.798142	0.825										0.828014
1260	90438395	chitinase	Carbon Cycling	Carbon degradation	Chitin			0.842519	0.836522	0.890443						0.883148	0.861547				0.818251										0.805513					0.853746	0.785997		0.844631	0.74228	0.806715	0.810333	0.79372			0.780649			0.826613
1261	90578535	chitinase	Carbon Cycling	Carbon degradation	Chitin		0.872684																0.876201											0.889941				0.91051		0.783723
1262	90440132	chitinase	Carbon Cycling	Carbon degradation	Chitin		0.86982																											0.772645				1.00969		0.822765
1263	268162373	chitinase	Carbon Cycling	Carbon degradation	Chitin		0.948884	0.919312	0.885159	0.928744	0.925033	0.936805	0.924111	0.965151	0.923658	0.907203	0.914151	0.929363	0.842353	0.836552	0.891456	0.863881	0.977535	0.859489	0.966574	0.872084	0.9079	0.899454	0.873191	0.860305	0.893955			1.00138	0.852184	0.921829	0.894699	0.998201	0.898347	0.957635	0.901444	0.888473	0.886264	0.942213	0.895977	0.910448	0.845146	0.813884	0.862392
1264	269104332	chitinase	Carbon Cycling	Carbon degradation	Chitin												0.789137	0.826505																		0.837341
1265	328491672	chitinase	Carbon Cycling	Carbon degradation	Chitin			0.895979	0.83945	0.837267	0.824307	0.87458	0.857032	0.898128	0.842795	0.886723	0.883491	0.842119	0.852873	0.827986	0.877761	0.83854	0.732639		0.851013	0.843913	0.905051	0.876427	0.875281	0.839064	0.874531		0.813429		0.812164	0.885286	0.841715		0.873126	0.741343	0.86989	0.834142	0.833482	0.852837	0.86706	0.8564	0.830277	0.832969	0.809771
1266	330446291	chitinase	Carbon Cycling	Carbon degradation	Chitin			0.84094	0.832845		0.875005	0.862292	0.848586	0.884212	0.857003	0.900364	0.860066	0.831889			0.880242			0.840823	0.820891	0.82941	0.842092		0.807434		0.852844						0.868567		0.832808		0.856505	0.810654	0.819001	0.846384	0.829319	0.812877	0.844943	0.816608	0.839171
1267	328489642	acetylglucosaminidase	Carbon Cycling	Carbon degradation	Chitin																																	1.74646
1268	54309376	chitinase	Carbon Cycling	Carbon degradation	Chitin											0.831718	0.787096																	0.791368						0.791877
1269	46912146	acetylglucosaminidase	Carbon Cycling	Carbon degradation	Chitin																																			0.781903
1270	33284730	chitinase	Carbon Cycling	Carbon degradation	Chitin	0.948348	0.985502	1.04968	1.03164	1.04285	1.04146	1.08876	1.06367	1.06846	1.08675	1.09943	1.09039	1.05655	0.921929	0.951169	0.990026	0.973195	1.07544	0.99559	1.05279	1.02353	1.06431	1.04284	0.98824	0.983239	0.981025	0.884726	1.00495	1.10333	0.979699	1.03342	0.982377	0.943466	1.00561	0.856111	0.99869	0.96685	0.914953	1.00048	0.978067	0.985653	0.95563	0.914596	0.943015
1271	254227743	chitinase	Carbon Cycling	Carbon degradation	Chitin	0.864211	0.776068	0.855729	0.848135	0.888189	0.869605	0.870779	0.865801	0.866509	0.916945	0.8835	0.905385	0.84647	0.83857	0.823513	0.902041	0.848827	1.00563		0.820427	0.841908	0.879377	0.843209	0.844393	0.837683	0.856399		0.807714		0.813472	0.901922	0.907171	0.775312	0.865344	0.907571	0.870761	0.910501	0.868296	0.85443	0.874785	0.864841	0.816668	0.823108	0.833527
1272	307636387	chitinase	Carbon Cycling	Carbon degradation	Chitin	0.921077	0.969917	1.0612	1.01994	1.04621	0.960859	1.02326	1.00179	0.994397	1.09702	1.06513	0.957868	1.04166	0.971878	1.00179	1.02316	0.999138	0.990682	0.899088	0.922146	0.918416	0.92214	1.02499	1.00886	0.994064	1.06504	0.929004	0.995678	1.0762	0.97897	1.03453	1.03637	0.869685	1.02471	0.721992	1.04124	0.991877	0.997441	1.03722	1.03051	1.02162	1.01021	0.995659	1.00218
1273	89885720	chitinase	Carbon Cycling	Carbon degradation	Chitin	0.966989	0.8252	1.04068	1.03873	1.04309	0.94855	0.971377	0.932158	0.949805	1.10346	1.08032	1.0119	0.952528	0.963354	0.96021	1.03621	0.982745	1.11998	0.942158	0.966581	0.972613	0.964131	1.03493	1.04091	1.01528	1.02846	0.927332	0.992095	0.84916	0.912757	1.0034	0.991055		1.03997	0.727707	1.03387	0.994351	0.936911	0.988939	0.958284	1.01011	0.992676	0.959554	0.97692
1274	261212119	chitinase	Carbon Cycling	Carbon degradation	Chitin	0.827816	0.838457	0.967488	0.925992	0.945067	0.91223	1.00643	0.947	0.974462	0.95084	0.98142	0.996384	0.946909	0.851619	0.89422	0.927538	0.915513	0.895152	0.943879	0.936401	0.937418	0.972845	0.934338	0.921315	0.881393	0.917797	0.842786	0.878897	0.883901	0.880088	0.951613	0.913417	0.861751	0.912455	0.754221	0.919836	0.875685	0.857546	0.901257	0.930248	0.905057	0.876093	0.913605	0.855479
1275	262338554	acetylglucosaminidase	Carbon Cycling	Carbon degradation	Chitin	1.3513	1.42587	1.42912	1.43253	1.40326	1.41649	1.40962	1.40866	1.3996	1.41444	1.42085	1.42736	1.39773	1.38395	1.39762	1.43457	1.39918	1.51138	1.40577	1.42346	1.42227	1.43856	1.41191	1.42247	1.3396	1.41219	1.37377	1.42815	1.43535	1.38673	1.33464	1.46468	1.37222	1.47915	1.42995	1.45348	1.4611	1.43744	1.48554	1.46793	1.44659	1.46595	1.46605	1.44843
1276	159173130	chitinase	Carbon Cycling	Carbon degradation	Chitin	0.846561	0.894856	0.94218	0.921637	0.915389		0.885437	0.8763	0.901344	0.887517	0.897786	0.879635	0.941136	0.879992	0.823072	0.873055	0.866473	0.829753					0.836832	0.854517		0.865555	0.835956	0.878678	0.856101	0.895256	0.934536	0.890168	1.24801	0.920101	0.819629	0.879366	0.86841	0.915586	0.891011	0.889234	0.905238	0.883368	0.900225	0.929277
1277	151939786	chitinase	Carbon Cycling	Carbon degradation	Chitin	0.891214	0.911579	0.969648	0.998615	0.976979	0.946891	0.95302	0.974375	0.953642	0.983306	0.974558	0.997226	0.945779	0.913672	0.908051	0.979857	0.962214	0.944946	0.927033	0.978179	0.964887	0.981046	0.945884	0.94556	0.908977	0.9956	0.89799	0.973016	0.960369	0.955547	0.981931	0.992946	0.967519	1.04553	0.933157	1.00384	0.996115	0.94168	1.00165	0.981805	0.974451	0.987293	0.959196	0.978454
1278	151939785	chitinase	Carbon Cycling	Carbon degradation	Chitin	0.839844	0.917027	0.907701	0.859095	0.870427	0.889894	0.930475	0.911648	0.875032	0.879072	0.926121	0.904265	0.891135		0.852569	0.879565	0.892403	0.864051	0.895374	0.919068	0.890257	0.923671	0.874785	0.891148	0.855036	0.919691	0.833885	0.859971	0.956786		0.889432	0.906183	0.96033	0.89082	0.849125	0.919285	0.907276	0.884704	0.930428	0.9437	0.882867	0.885324	0.923687	0.896406
1279	86144891	chitinase	Carbon Cycling	Carbon degradation	Chitin			0.86467		0.831527	0.815718		0.862453		0.869989	0.849163	0.843437	0.871728		0.817568	0.808987		0.959636	0.81581		0.827729	0.804117	0.856887			0.839432			0.810617	0.829528	0.869337	0.830784		0.818524		0.786578	0.821462	0.812557	0.831495	0.850943	0.853871	0.83797	0.823174	0.822277
1280	163962142	chitinase	Carbon Cycling	Carbon degradation	Chitin		0.825177	0.792205		0.824838	0.889276	0.880899				0.895345	0.826372				0.916908	0.971655	0.731737				0.873181									0.85301	0.817968		0.840037	0.708676	0.945569	0.823569	0.780543	0.898098	0.842991	0.837425		0.814509	0.818737
1281	262396242	chitinase	Carbon Cycling	Carbon degradation	Chitin			0.850973	0.898658	0.917435					0.940775	0.926919					0.811147							0.850875	0.83118	0.862862	0.814315			0.810764		0.863398	0.826368		0.830773		0.817343	0.828168		0.798075	0.80147	0.803303
1282	375262356	chitinase	Carbon Cycling	Carbon degradation	Chitin		0.891652	0.858525	0.858604	0.828336	0.86594	1.00661	0.860109	0.873386	0.873448	0.899967	0.932651	0.873651		0.836777	0.86284	0.831836	0.901159	0.827323	0.842889		0.892406	0.837298	0.858895		0.867782		0.830511	1.01327		0.907626	0.886733	1.22313	0.863265	0.914155	0.914936	0.857848	0.790849	0.951832	0.806814	0.827808	0.851258	0.831817	0.831771
1283	17863089	chitinase	Carbon Cycling	Carbon degradation	Chitin		0.997791	0.939484	0.93979	0.967871	0.978925	0.936181	0.946234	0.925258	0.958563	0.949097	0.943365	0.961499	0.889209	0.891011	0.8873	0.934934	0.897387	0.925559	0.895019	0.942402	0.986322	0.93031	0.93349	0.900939	0.940749	0.844736	0.897524	0.82002	0.865797	0.966835	0.907412	0.837581	0.943801	0.818193	0.966155	0.956861	0.932144	0.963086	0.924511	0.954697	0.916268	0.935121	0.914813
1284	343515219	chitinase	Carbon Cycling	Carbon degradation	Chitin		0.816022	0.866124	0.854937		0.846188	0.875005	0.842803		0.869476	0.918937	0.851308	0.838565			0.830159				0.847881	0.838576	0.868298	0.896667	0.864766		0.844168		0.84191		0.835745	0.889317	0.871956	0.850869	0.885993		0.848255	0.853159	0.851212	0.875238	0.873208	0.882676	0.881599	0.939272	0.925685
1285	254227493	chitinase	Carbon Cycling	Carbon degradation	Chitin		1.05979	0.840611	0.808807	0.797564	0.897761	0.923957	0.918184	0.953688	0.808853	0.825432	0.928171	0.818828		0.814345	0.81696		0.940852	0.837014	0.884207	0.840673	0.876786	0.795563			0.818291	0.854197	0.85935	0.984593		0.876177	0.78213	1.01587	0.77258	1.00611	0.825357	0.817416	0.823026	0.840806	0.884739	0.861041		0.789458	0.78265
1286	343514637	chitinase	Carbon Cycling	Carbon degradation	Chitin		1.00276	0.858569	0.826458	0.831492	0.812436			0.840233	0.8556	0.866398	0.808261			0.823688	0.879639		0.958877		0.798944			0.796688	0.868085		0.841113	0.837219	0.855083	0.968179	0.829758	0.928076	0.902384	0.959006	0.815943	1.69031	0.879733	0.843478	0.856721	0.870501	0.838563	0.858534		0.814684	0.862574
1287	116185463	chitinase	Carbon Cycling	Carbon degradation	Chitin				1.0415
1288	156563551	chitinase	Carbon Cycling	Carbon degradation	Chitin										0.808182						0.793716
1289	254505522	chitinase	Carbon Cycling	Carbon degradation	Chitin											0.787675
1290	159172859	acetylglucosaminidase	Carbon Cycling	Carbon degradation	Chitin												0.838359																								0.802017
1291	262404309	chitinase	Carbon Cycling	Carbon degradation	Chitin		0.860703										0.79029						0.839673									0.981289	0.813083	0.869479				0.941588	0.777458	0.847454			0.807714	0.803463	0.944168			0.773263
1292	163962112	chitinase	Carbon Cycling	Carbon degradation	Chitin																						0.816579
1293	4972287	chitinase	Carbon Cycling	Carbon degradation	Chitin		0.85145																0.734314				0.817384													0.95565
1294	163800528	chitinase	Carbon Cycling	Carbon degradation	Chitin																										0.869159
1295	254229160	chitinase	Carbon Cycling	Carbon degradation	Chitin
1296	163962144	chitinase	Carbon Cycling	Carbon degradation	Chitin		0.939936
1297	19168808	acetylglucosaminidase	Carbon Cycling	Carbon degradation	Chitin		1.08045
1298	163962138	chitinase	Carbon Cycling	Carbon degradation	Chitin		0.774023																0.858441															0.794708
1299	11496163	chitinase	Carbon Cycling	Carbon degradation	Chitin		0.77886																0.839101
1300	163962116	chitinase	Carbon Cycling	Carbon degradation	Chitin		0.78741																											0.852497
1301	219550316	chitinase	Carbon Cycling	Carbon degradation	Chitin		0.992146
1302	369841051	acetylglucosaminidase	Carbon Cycling	Carbon degradation	Chitin																		0.757509																	0.781354
1303	163962156	chitinase	Carbon Cycling	Carbon degradation	Chitin																		1.04327
1304	159172614	acetylglucosaminidase	Carbon Cycling	Carbon degradation	Chitin																		0.945787
1305	261210601	chitinase	Carbon Cycling	Carbon degradation	Chitin																													1.02185				0.806928
1306	54694852	chitinase	Carbon Cycling	Carbon degradation	Chitin																													0.79644
1307	375263183	chitinase	Carbon Cycling	Carbon degradation	Chitin																																	0.988586
1308	269828429	acetylglucosaminidase	Carbon Cycling	Carbon degradation	Chitin	0.911463	0.869021	0.984657	0.935633	0.942275	0.912477	0.938029	0.929074	0.860273	1.027	0.993739	0.940685	0.955897	0.894167	0.913364	0.941904	0.939159	0.873477	0.908228	0.913802	0.912167	0.887113	0.96881	0.958618	0.912882	1.01442	0.866314	0.943488	0.89788	0.884214	0.988509	0.967543	1.23896	0.961408	0.906853	0.964899	0.926714	0.927206	0.970807	0.957767	0.951571	0.943504	0.974398	0.946364
1309	269828740	chitinase	Carbon Cycling	Carbon degradation	Chitin	1.21141	1.29884	1.21913	1.24192	1.1969	1.22195	1.16383	1.20614	1.17896	1.21909	1.22669	1.22453	1.20259	1.21118	1.20099	1.2254	1.1818	1.41622	1.18522	1.20267	1.19294	1.19464	1.2027	1.22141	1.17691	1.23398	1.2096	1.2252	1.28743	1.19657	1.17461	1.23718	1.4809	1.25088	1.37918	1.2137	1.22669	1.22608	1.20978	1.22931	1.21466	1.22286	1.24222	1.23161
1310	269965180	chitinase	Carbon Cycling	Carbon degradation	Chitin																																	0.802773
1311	91223147	chitinase	Carbon Cycling	Carbon degradation	Chitin																																			0.758959
1312	335340664	chitinase	Carbon Cycling	Carbon degradation	Chitin			0.937734	0.932335	0.913128	0.944945	0.946716	0.940796	0.947271	0.972521	0.965698	0.952561	0.941292	0.864471	0.828715	0.910009	0.900166	0.864212	0.895447	0.90727	0.884545	0.949442	0.942563	0.908234	0.901058	0.882431	0.846839	0.882784	0.931647	0.839216	0.950933	0.889088		0.894102		0.872206	0.84305	0.870294	0.877594	0.850244	0.861305	0.859444	0.838452	0.860774
1313	336125546	chitinase	Carbon Cycling	Carbon degradation	Chitin			0.83033		0.834753	0.874535	0.887526	0.833597	0.860048	0.902816	0.839869	0.877401	0.85456		0.840519	0.833471		0.827811		0.850329	0.855864	0.886447	0.898814	0.87729	0.841407	0.869653			0.849508							0.817146			0.804954			0.800259
1314	336124571	chitinase	Carbon Cycling	Carbon degradation	Chitin																		0.860204
1315	388602501	chitinase	Carbon Cycling	Carbon degradation	Chitin	0.999883	1.1283	1.09518	1.05161	1.06244	0.983797	0.987441	0.998624	1.00585	1.13119	1.10504	1.08282	1.00964	1.00874	1.02719	1.07849	1.03056	1.19098	0.990131	1.01635	1.01938	1.00228	1.08112	1.06648	1.02599	1.06768	0.990218	1.03039	0.983017	1.01067	1.05504	1.06194	0.952715	1.06545	0.916418	1.05466	1.04193	1.04605	1.05333	1.05053	1.06332	1.04462	1.04636	1.04837
1316	312884727	acetylglucosaminidase	Carbon Cycling	Carbon degradation	Chitin		0.912945	0.982029	0.940791	0.978855	0.988057	1.04118	0.985167	0.978181	0.991862	0.98699	0.996734	0.974233	0.930327	0.947884	0.938088	0.95483	0.936816	0.919828	0.976736	0.958423	0.996871	0.998206	0.968873	0.928225	0.984115	0.884239	0.927319	1.08978	0.919276	0.987001	0.95626	0.969516	0.912749	0.851077	0.918069	0.930854	0.940572	0.94292	0.936338	0.96925	0.937649	0.913421	0.919276
1317	309369039	chitinase	Carbon Cycling	Carbon degradation	Chitin		0.885543								0.816752																			0.817556				0.81344	0.776383			0.808321	0.80859			0.785832
1318	312883028	chitinase	Carbon Cycling	Carbon degradation	Chitin		1.35118
1319	150419220	chitinase	Carbon Cycling	Carbon degradation	Chitin	0.959172	1.0419	1.01026	0.985339	1.00002	0.878479	0.913063	0.930774	0.932333	0.889595	0.914629	0.897415	0.949904	0.898766		0.895597	0.849589	1.03055			0.82467	0.863937	0.839268	0.836526	0.843934	0.833449	0.895177	0.95521	0.924327	0.914067	0.983518	0.904257	1.04309	0.922712	0.908576	0.925706	0.890251	0.871212	0.906001	0.847804	0.876476	0.909205	0.898318	0.873745
1320	262031871	acetylglucosaminidase	Carbon Cycling	Carbon degradation	Chitin	1.09786	0.999124	1.18029	1.13891	1.13578	1.15911	1.14838	1.14789	1.11619	1.1605	1.19157	1.16087	1.13896	1.1378	1.12893	1.17999	1.08767	1.17416	1.1253	1.12458	1.11712	1.13521	1.1416	1.16083	1.08305	1.17663	1.12208	1.12666	1.28463	1.13327	1.13256	1.21881	1.17119	1.22053	1.06568	1.19356	1.17689	1.19398	1.19863	1.2044	1.23109	1.18168	1.1972	1.20589
1321	254224214	chitinase	Carbon Cycling	Carbon degradation	Chitin	0.95182	1.07084	1.0192	1.01438	1.00016	1.02638	1.03576	1.03867	1.03652	1.03157	1.03838	1.04263	1.0008	0.921842	0.897486	0.980971	0.94816	1.01932	0.96266	0.994112	0.998046	1.01296	0.979492	0.947281	0.921691	0.91374	0.88416	0.941497	0.970053	0.905325	0.979669	0.946822	1.05686	0.963285	0.932931	0.944354	0.961855	0.888505	0.957107	0.927635	0.939372	0.935229	0.881993	0.886845
1322	262191790	acetylglucosaminidase	Carbon Cycling	Carbon degradation	Chitin		0.764017	0.82711					0.798586	0.808552		0.831165	0.833234				0.787448						0.824275							0.945277			0.792752		0.820548	0.795727				0.815262	0.837662	0.854222		0.798379
1323	150423033	chitinase	Carbon Cycling	Carbon degradation	Chitin		0.739868						0.833589				0.80105	0.843719					0.746666											1.11968	0.84724										0.785554
1324	262033713	chitinase	Carbon Cycling	Carbon degradation	Chitin																													0.834562
1325	260777262	chitinase	Carbon Cycling	Carbon degradation	Chitin		0.925295	0.802001		0.826764		0.857528	0.828673	0.825475	0.817941	0.89514	0.847829	0.847024			0.791743		1.11199			0.815748	0.850032	0.838143	0.83477		0.804598			0.854747	0.814904	0.870432	0.841065		0.806015	0.755621	0.807705		0.83179	0.806583	0.833302	0.828466	0.856552		0.817548
1326	260606365	acetylglucosaminidase	Carbon Cycling	Carbon degradation	Chitin							0.813093	0.812986	0.812716	0.826263	0.79328	0.808171						0.802852																0.790366
1327	260606626	chitinase	Carbon Cycling	Carbon degradation	Chitin		1.0616
1328	260776306	chitinase	Carbon Cycling	Carbon degradation	Chitin																													0.777928
1329	375131783	chitinase	Carbon Cycling	Carbon degradation	Chitin	0.858094	1.11101	0.926661	0.908025	0.912507	0.924546	0.825083	0.899831	0.886679	0.951113	0.958628	0.94847	0.956592	0.842572	0.862008	0.881286	0.883045	0.747222	0.815271	0.856159	0.84716	0.876027	0.929282	0.925048	0.88678	0.913203		0.84512	1.09785	0.853999	0.915567	0.889473		0.879957	1.0359	0.84929	0.875307	0.882303	0.907133	0.880936	0.873075	0.873106	0.861026	0.897834
1330	375133136	chitinase	Carbon Cycling	Carbon degradation	Chitin		0.798369
1331	269832894	chitinase	Carbon Cycling	Carbon degradation	Chitin	0.895938	0.94551	0.975049	0.9515	0.910486	0.981813	1.00033	0.97418	1.00025	1.00768	0.996103	1.00318	0.966361	0.90282	0.952677	0.958182	0.919684	0.804793	0.945144	0.960194	0.952944	0.954718	0.959763	0.947531	0.921593	0.958216	0.86219	0.882959	0.762284	0.886191	0.951843	0.958188		0.970475	0.810851	0.945028	0.914901	0.929764	0.941115	0.993849	0.953052	0.937655	0.925206	0.924577
1332	269835191	acetylglucosaminidase	Carbon Cycling	Carbon degradation	Chitin		0.917686		0.823609		0.813515	0.870093	0.843594	0.871354	0.862279	0.797805	0.859292								0.832775	0.817921	0.838404							0.782925
1333	269835745	chitinase	Carbon Cycling	Carbon degradation	Chitin		1.00782		0.816406	0.838295	0.86432	0.901805	0.835876	0.874101			0.89332						0.828321	0.860603	0.859283	0.824261	0.839036		0.83735		0.837647			0.832769			0.80733	0.865566	0.791978	0.939395	0.792029		0.814159	0.785439
1334	153832630	chitinase	Carbon Cycling	Carbon degradation	Chitin										0.791752																									1.18365
1335	269832035	chitinase	Carbon Cycling	Carbon degradation	Chitin		0.788271
1336	343506851	acetylglucosaminidase	Carbon Cycling	Carbon degradation	Chitin			0.864063			0.862309	0.874106	0.871331		0.844141		0.867224	0.847067					1.10703											0.881326			0.836061			0.832539					0.83261			0.843491
1337	260772260	acetylglucosaminidase	Carbon Cycling	Carbon degradation	Chitin			0.785249			0.878314	0.899794	0.891858	0.884605	0.889997	0.8884	0.920839	0.863819			0.799178				0.842191	0.837274	0.889592	0.829133	0.855108	0.831226	0.82085					0.852569	0.808151		0.809614	0.712501	0.822185			0.786045				0.780588
1338	260773082	acetylglucosaminidase	Carbon Cycling	Carbon degradation	Chitin																																					1.15252
1339	261891172	chitinase	Carbon Cycling	Carbon degradation	Chitin			0.788478					0.804651		0.806322	0.830582	0.806644					0.820999	0.76446		0.812789		0.857795				0.786032					0.834798				0.940691							0.807775
1340	261892135	chitinase	Carbon Cycling	Carbon degradation	Chitin			0.798388	0.805699	0.825108	0.815065	0.861266	0.845866	0.852109	0.830108	0.837234	0.834057						0.830584		0.809746						0.802614			0.980482		0.837305		1.01024	0.831562	1.00917					0.812361	0.842826	0.797148		0.826547
1341	262173904	acetylglucosaminidase	Carbon Cycling	Carbon degradation	Chitin																																									0.823303
1342	262166066	chitinase	Carbon Cycling	Carbon degradation	Chitin																		0.881647											0.759948						0.852377
1343	258586669	chitinase	Carbon Cycling	Carbon degradation	Chitin																													0.987516				0.958576
1344	258583362	chitinase	Carbon Cycling	Carbon degradation	Chitin																																	0.801853
1345	342825293	acetylglucosaminidase	Carbon Cycling	Carbon degradation	Chitin																																	0.820045
1346	342824959	chitinase	Carbon Cycling	Carbon degradation	Chitin																																	0.794642
[truncated: 656 more rows]
[truncated: 8 more columns]
