# Supplementary material for: Effect of land use and soil organic matter quality on the structure and function of microbial communities in pastoral soils: Implications for disease suppression
Source: PLoS One. 2018 May 7;13(5):e0196581. doi: 10.1371/journal.pone.0196581 (PMC5937765; doi:10.1371/journal.pone.0196581)
Supplement: S5 Table — (XLSX) [file pone.0196581.s005.xlsx]

## Sheet: Sheet1
S5 Table. Total bacteria (T-RFLP) OTU data
The custom R script 'interactive binner' provided bacterial community fingerprints by binning peaks to OTUs. Each peak was inferred to be an OTU and the height of each peak used as a measure of relative abundance
	OTU relative abundance (peak height) within each soil
OTU (TRF Length (bp))	1	2	3	4	5	6	7	8	9	10	11	12	13	14	15	16	17	18	19	20	21	22	23	24	25	26	27	28	29	30	31	32	33	34	35	36	37	38	39	40	41	42	43	44	45	46	47	48	49
49.26	0	0	0	0	0	0	0	0	0	0	0	0	0	0	0	0	0	0	0	0	0	0	0	0	0	0	0	0	0	0	0	0	0	0	0	0	0	0	0	0.78	0	0	0	0	0	0	0	0	0
50.26	0	0	0	0	0	0	0	0	0	0	0	0	0	0	0.13	0	0	0	0	0	0	0	0	0	0	0	0	0	0.66	0	0	0.09	0	0	0.09	0.1	0.28	0	0	0	0	0	0	0.2	0	0	0.1	0	0
51.26	0	0	0	0	2.72	0	0.23	0	0	0	0	0	0	0	0	0	0	0.49	0	0	0.11	0	0	0	0	0	0	0	0	0	0	0	0	0	0	0	0	0	0	0	0	0	0	0	0.1	0	0	0	0
52.26	0	0	0	0	0	0	0	0	0	0	0	0	0	0	0	0	0	0	0	0	0	0	0	0	0	0	0	0	0.09	0	0.24	0	0.41	0	0	0	0	2.02	0	0.13	0	0.35	0	0	0	0	0	0	0
53.26	0	0	0	0	0.16	0	0	0	0	0	0	0	0	0	0	0	0	0	0	0	0	0	0	0	0	0	0.87	0	0.19	0	0.13	0	1.88	0	0	0	0	0	0	0.26	0	0	0	0.16	0	0	0	0	0
54.26	0	0	0	0	0	0	0	0	0	0	0	0	0	0	0	0	0	0	0	0	0	0	0.18	0	0	0	0	0	0	0	0	0	0	0	0	0	0	0	0	0.15	0.24	0.15	0	0	0	0	0	0	0
55.26	0	0	0.1	0	0	0	0	0	0	0	0	0	0	0	0	0	0	0	0	0	0.17	0	0	0	0	0	0	0	0.17	0	0.43	0.25	0	0	0	0.1	0	0	0	0	0	0	0	0	0	0	0.17	0	0
56.26	0	0	0	0	0	0	0	0	0	0	0	0	0	0	0	0	0	0	0	0	0	0	0	0	0	0	1.03	0	0.2	0	0	0	0	0	0	0	0	0	0	0.42	0	0.21	0	0	0	0	0	0	0
57.26	0	0	0	0	0.31	0	0.51	0	0	0	0	0	0	0	0.16	0	0	0	0	0	0	0	0	0	0	0	0	0	0	0	0	0	2.13	0	0	0	0	0	0	0	0	0	0	0	0	0	0	0	0
58.26	0.34	0	0.91	0.79	0.22	0.43	0	0	0.75	0.74	0	0	2.46	1.24	0.6	0.71	0	0.77	1.05	0	0.97	0	1.74	1.02	1.72	1.63	0.71	0	2.01	1.71	1.91	1.87	0	2.62	1.36	1.24	3.03	0	1.22	0.69	1.28	1.37	1.86	1.79	1.63	2.4	2.18	2.05	1.88
59.26	0	0	0	0	0	0	0.94	0	0	0	0	0	0	0	0	0	0	0	0	0	0	0	0	0	0	0	1.08	0	0	0	0	0	0.3	0	0	0	0	0	0	0	0.34	0	0	0	0	0	0	0	0.72
60.26	0	0	0	0	0	0	0	0	0	0	0	0	0	0	0.34	0	0	0	0	0	0	0	0	0	0	0	0	0	0	0	0	0	0	0	0	0	0	0	1.37	0	0	0	0	0	0	0	0	0	0
61.26	0	0	0	0	0	0	1.08	0	0.52	0.83	0	0.88	0	0.72	0.11	0	0	0.49	0	0	0	0	0	0.49	0	0	0.79	0	0	1.65	0	1.4	0	0	0	1.81	0	0	0	2.06	0	0	0.91	2.22	0	1.55	2.75	2.1	0
62.26	0.54	0	0.51	0.51	0	1.02	0	0	0	0	1.3	0	0.51	0.19	0.47	1.05	0	0	0.47	0	0	0	0.56	0	1.23	1.49	0.39	2.07	3.11	0.36	0.8	0	2.01	0.62	1.59	0.13	2.93	0	0	0	1.83	0.63	0.35	0.31	3.02	0.5	0	0	2.13
63.26	0.14	0	0.23	0.38	0.17	0	0	0	0	0	0	0	0.32	0.48	0.32	0	0	0	0	0.69	0.74	0	0.44	0.23	0	0	0	0	0.19	0.76	1.24	1.06	0	0.76	0.24	0	0	0	0	0.33	0	0.11	0.55	0.47	0.52	0	0.17	0.61	0
64.26	0.09	0	0.16	0	0	0	0	0	0	0	0	0	0	0	0.19	0	0	0	0	0	0	0	0	0	0	0	0	0	0	0	0	0	0	0	0	0	0	0	0	0	0	1.35	0.24	0	0	0	0	0	0
65.26	0	0	0	0	0.3	0.25	0	0.73	0	0.49	0	0	0	0.19	0.1	0.27	0	0	0	0	0.18	0	0	0	0	0	0	0	0	0	0	0.43	0	0	0.33	0.26	0.18	0	0.16	0	0	0	0	0.13	0.65	0	0.16	0.18	0
66.26	0	0	0	0	0	0	0.14	0	0	0.62	0	0	0	0	0	0	0	0	0	0	0	0	0	0	0	0	0	0	0.27	0	0.16	0	0	0	0	0	0	0	0	0.55	0	10.79	0.45	0	0	0	0	2.71	0.56
67.26	0	0	0	0	0.15	0	0	0	0	0	0	0	0	0	0	0	0	0	0	0	0	0	0	0	0	0	0	0	0	0	0	0	1.86	0	0	0	0	0	0	0	0	0	0	0.13	0.15	0	0	0	0
68.26	0	0	0	0	0	0	0	0	0	0	0	0	0	0	0	0	0	0	0	0	0.09	0	0	0	0	0	1.55	0	0.46	0	0	0.36	0	0	0	0	0	0	0	0.39	0	0	0	0	0.22	0	0	0	0
69.26	0	0	0.33	0	0.24	0	0	0	0	0	0	0	0	0	0	0	0	0	0	0	0	0	0	0	0	0	0.39	0	0	0	0.5	0.2	0.66	0	0.34	0	0	0	0	0.12	0	1.81	0	0	0	0.61	0	2.05	0
70.26	0	0	0	0	0	0	0	0	0	0	0	0	0	0.2	0	0	18.03	0	0	0	0.12	0	0	0	0	0	0	0	0.17	0	0	0.1	0	0.73	0	0.19	0.36	0	0	0	0	0	0.36	0	0.25	0	0.22	0	0
71.26	0	0	0	0	0.18	0	0	0	0	0	0	0	0	0	0	0	0	0	0	0	0	0	0	0	0	0	4.56	0	0	0	0.47	0	0.33	0	0	0	0	1.87	0	0	0	0.09	0	0	0	0	0	0	0
72.26	0	0	0	0	0	0	0	0	0	0	0	0	0	0	0.11	0	0	0	0	0	0	0	0	0	0	0	0.79	0	0	0	0.48	0	0	0	0	0	0	0	0	1.61	0	2.01	0	0	0	0	0	1.22	0
73.26	0	0	0	0	0	0	0	0	0	0	0	0	0	0	0	0	0	0	0	0	0	0	0	0	0	0	0	0	0	0	0	0	0	0	0.12	0	0	0	0	0.24	0	0	0	0	0	0	0	0	0
74.26	0	0	0	0	0	0	0	0	0	0	0	0	0	0	0	0	0	0	0	0	0	0	0	0	6.05	0	0	0	0	0	0	0	0	0	0	0	0	0	0	0	0	0	0	0	0	0	0	0	0
75.26	1.68	0	3.58	2.57	1.67	1.81	7.62	2.54	4.21	2.85	4.84	4.08	2.5	4.14	1.46	3.33	0	4.77	4.9	3.75	2.84	0	3.86	3.46	0	7.61	2.48	7.74	5.31	7.3	3.43	5.64	4.87	5.82	5.58	7.71	4.08	0	8.48	1.35	9.45	5.87	6.4	6.92	6.44	6.18	8.14	6.3	9.39
76.26	0	0	0	0	0	0	0	0	0	0	0	0	0	1.05	0.21	0	0	0	0	0	0.29	0	0.97	0	0	0	0	0	0	0.98	0	0.34	0	0	0	0	0	0	0	0	0	0	0	0.14	0	0	0	0	0
77.26	0	0	0.19	0	0	0	0.86	0	0	0	0	0	0	0	0	0	0	0.67	0	0	0	0	0	0.56	0	0	0	0	0.76	0	0.11	0	0	0	0	0	0	0	0.35	0	0.4	1.62	0	0	0.17	0	0.18	0.09	0.78
78.26	1.95	0	3.82	2.23	2.05	2.56	4.86	4.45	3.75	3.91	5.84	4	2.74	9.16	2.58	3.45	0	8.26	3.2	7.52	4.01	0	6.38	4	7.68	10.25	2.37	6.77	6.11	9	3.47	5.38	2.85	5.2	4.51	3.52	5.42	0	3.11	4.15	6.42	1.94	5.51	5.34	5.68	5.84	4.85	4.02	6.1
79.26	0	0	0	0	0.28	0	0.51	0	0	0	0	0	0	0	0	0	0	0	0	0	0	0	0	0.34	0	0	0	0	0	0.54	0.4	0	0	0	0.45	0	0	0	0	0	0	0.47	0	0	0	0	0	0.16	0
80.26	0.3	0	0.22	0.19	0	0	0.13	0	0	0.51	0	0	0	0	0.52	0	0	0	0	0	0	0	0.21	0.17	0	0	0	0	0.64	0	0.63	0.46	0	0.46	0.3	0.5	0.59	0	0.49	0.24	0.57	3.8	0.28	0.78	0.32	0.4	0.16	0.99	0
81.26	0	0	0	0	0	0	0	0	0	0	0	0	0	0	0.19	0	0	0	0	0	0	0	0	0	0	0	0	0	0.2	0	0	0	0	0	0	0	0	0	0	0.98	0	0	0	0	0	0	0	0	0
82.26	0	0	0	0	0	0	0	0	0	0	0	0	0	0	0	0	0	0	0	0	0	0	0	0	0	0	0.26	0	0	0	0	0	1.14	0	0	0	0	0	0	0	0	0.49	0	0	0	0	0	0.21	0
83.26	0	0	0	0	0.34	0	0	0	0	0	0	0	0	0	0.19	0	0	0	0	0	0	0	0	0.15	0	0	0.27	0	0	0	0.47	0.13	0	0	0	0	0	0	0	0	0	0	0	0	0	0	0	0	0
84.26	0	0	0	0	0	0	0	0	0	0	0	0	0	0	0	0	0	0	0	0	0	0	0	0	0	0	0	0	0	0	3.27	0	0.86	0	0	0	0	0	0	1.19	0	0	0	0	0	0	0	0	0
85.26	0	0	0	0	0	0	0	0	0	0	0	0	0.7	0	0.39	0	0	0	0.93	0	0	0	0	0	0	0	0	0	0.14	0	0	0.19	0	0	0	0	0	0	0	0	0	0.99	0	0	0	0	0	0	0
86.26	0	0	0.16	0.13	0	0	0	0	0	0	0	0	0	0.26	0	0	0	0	0	0	0.2	0	0.31	0.78	0	0	0.74	0	0.27	0.41	0	0.22	0	0	0	0	0	0	0	0.29	0	0.44	0.17	0.15	0.48	0	0	0	0
87.26	0.11	0	0	0	0	0	0.2	0	0	0	0	0	0	0	0.31	0.11	0	0	0	0	0.27	0	0	0	0	0	0	0	0	0	0	0.62	0	0.31	0.1	0.76	0	0	0	0.14	0	0.2	0.18	0.17	0.12	0	0.12	0.11	0
88.26	0	0	0	0	0	0	0	0	0.36	0	0	0	0.83	0.33	0	0	0	0	0	0	0	0	0.89	0	0	0	0.29	0	0.1	0.49	0	0	0	0	0	0	0.09	0	0	0	0	0	0	0.15	0	0	0	0	0
89.26	0.64	0	0.52	0.49	0.31	0.44	0.77	0	0	0.61	0	0	1.24	0.33	2.88	0.34	0	0	1.58	0	1.81	0	0.73	1.24	0	0.51	0.39	0	0.89	0.75	2	1.72	0.28	1.17	0.68	0.87	2.77	0	1.75	0.39	0.63	0.46	0.89	0.63	0.8	0.76	0.84	0.58	0.85
90.26	0	0	0	0	0	0	0	0	0	0	0	0	0	0	0	0	0	0	0	0	0	0	0	0	0	0	1.88	0	0	0	0	0	0	0	0	0	0	0	0	0.11	0	0.72	0	0	0	0	0	0	0
91.26	0.58	0	0	0	0.56	0	0.61	0	0.85	0.86	0	0.97	2.08	1.07	0.53	0	0	0	1.43	1.03	0.68	0	1.23	1.05	0	0	0	0	0.71	1.01	1.34	1.48	0.45	0	0	0.94	0.87	0	1.03	0.96	0.83	0.83	1.36	1.3	1.05	1.3	0.54	0.65	0.94
92.26	0	0	0.66	0.62	0	0	0	0	0	0	0	0	0	0	0	0.68	0	0	0	0	0.55	0	0	0	0	0.94	0.86	0	0	0	0	0	0.81	1.03	0.66	0.09	0.45	0	0	0.14	0	0.14	0	0	0	0	0	0	0
93.26	0	0	0	0	0	0	0	0	0	0	0	0	0	0	0.36	0	0	0	0	0	0	0	0	0	0	0	0.43	0	0	0	0	0	0	0	0	0	0	0	0	1.16	0	0	0	0	0	0	0	0	0
94.26	0	0	0	0	0	0	0	0	0	0	0	0	0	0	0	0	0	0	0	0	0	0	0	0	0	0	0	0	0	0	0	0	0	0	0	0	0	0	0	0.31	0	0	0	0	0	0	0	0	0
95.26	0	0	0	0	0	0	0	0	0	0	0	0	0	0	0	0	0	0	0	0	0	0	0	0	0	0	0	0	0	0	0	0	0	0	0	0	0	0	0	0.79	0	0	0	0	0	0	0	8.54	0
96.26	5.01	0	5.47	4.98	0	4.81	11.01	6.74	6.79	6.84	7.26	8.78	5.1	8.69	6.41	4.95	0	9.27	8.73	6.6	5.35	0	6.01	8.76	7.82	8.89	2.91	9.37	8.44	10.33	5.67	12.8	9.5	7.06	8.98	7.97	10.89	0	9.9	1.57	12.97	5.21	9.66	11.52	10.37	10.65	11.42	0	13.07
97.26	0.66	0	0.52	0.45	3.15	0.44	1.58	0	0.89	0.55	0	0	1.04	1.07	0.45	0.65	0	0	0.86	0	0.6	0	0.59	1.05	0.9	1.26	0.44	0	0.84	0.74	0.73	1.13	0	0.6	0.95	0.78	0.9	0	0	0.31	1.35	0.18	0.86	1.31	1.1	1.12	0.9	0.83	1.21
98.26	0	0	0	0	0	0	0	0	0	0	0	0	0	0	0	0	0	0.95	0	0	0	0	0	0	0	0	0	0	11.37	0	0	0	0.91	0	0	0	0	0	1.28	1.41	0	0	0	0	0	0	0	0	0
99.26	8.22	0	6.72	7.63	4.85	6.71	6.9	7.91	6.38	8.26	8.62	7.66	6.77	7.29	5.9	9.73	0	8.6	7.94	5.9	4.26	0	7.27	9.27	9.66	10.66	6.54	6.87	0	10.1	7.99	11.37	9.96	11.52	11.3	11.26	11.56	0	7.39	0	12.52	4.94	12.39	13.69	14.17	9.25	6.96	11.4	10.47
100.26	0	0	0	1.2	6.97	0	0	0	0	0	0	0	0	0	0	0	0	0	0	0	0	0	0	0	0	2.98	2.51	0.94	0	0	0	0	0	0	0	1.84	0	0	0	0	0	0	0	0	0	0	1.01	0	0
101.26	0	0	1.52	0	0	0	0	2.05	1.2	0	0	1.19	0	1.08	0	0	0	0	0	0.69	0.51	0	0	0	0	0	0	0	0	0	0	0	0	0	0	0	0	0	2.23	0.71	0	0	0	0	0	1.25	0	0	1.11
102.26	0	0	0	0	0	0	0	0	0	0	0	0	0	0	0	0	0	0	0	0	0	0	0	0	0	0	0	0	0	0	0	0	0.54	0	0	0	0	0	0	0.98	0	0	0	0	0	0	0	0	0
103.26	0	0	0	0	0	0	0	0	0	0	0	0	0	0	0.22	0	0	0	0	0	0.14	0	0	0	0	0	0	0	0	0	0	0	0	0	0	0	0	0	0	0	0	0	0	0	0	0	0	0	0
104.26	0	0	0	0	0	0	0	0	0	0	0	0	0	0	0	0.25	0	0	0	0	0	0	0.22	0	0	0	0	0	0.25	0	0.35	0	0	0	0	0	0	0	0	1.36	0	0	0	0	0	0	0	0	0
105.26	0	0	0	0	2.29	0	0	0	0	0	0	0	0.73	0	0	0	0	0	0	0	0	0	0	0	0	0	0.84	0	0	0	0.53	0.88	0	0	0	0	0	0	0	0.17	0	0	0	0	0	0	0	0	0
106.26	0.65	0	0.34	0.22	0	0	0	0	0.67	0.49	0	0	0.56	0.34	0.75	0.25	0	0	0	0	0.57	0	0.48	0.45	0	1.28	1.83	0	0.37	0.43	0	0.24	0	0.65	0.56	0.83	0.8	0	0	1.3	0.46	0.27	0.6	0.99	0.68	0.53	0.12	0.24	0
107.26	0	0	0	0	0	0	0	0	0	0	0	0	0	0	0.09	0	0	0	0	0	0	0	0	0	0	0	0	0	0	0	0.22	0	1.21	0	0	0	0	0	0	0.16	0	0	0	0	0.09	0	0	0	0
108.26	0	0	0.22	0	0.17	0	0	0	0	0	0	0	0.62	0.12	0	0	0	0	0	0	0	0	0	0	0	0	0.43	0	0	0	0.15	0	0	0	0	1.39	0	0	0	0.94	0	0.82	0	0	0	0	0	0	0
109.26	0.88	0	0.49	0.37	1.43	0.31	0	1.14	0.74	0.41	1.27	0	1.38	0.73	1.42	0.6	0	0.65	0	0	0.74	0	0.76	0.54	1.13	0	0.43	1.61	1.35	1.22	0.66	1.12	0	1.05	0.66	0	0.43	0	0.15	0	0.89	0	1.04	0.75	0.57	0.52	0.15	0.37	0.54
110.26	0	0	0	0	0	0	0.13	0	0	0	0	0	0	0	0	0	0	0	1.4	0	0	0	0	0.12	0	2.55	0	0	0	0	0.15	0	1.65	0	0	0	0	0	0	0.34	0	1.06	0	0.15	0.13	0	0	0.13	0
111.26	0	0	0	0	0.64	0	0	0	0	0	0	0	0	0.45	0.78	0.26	0	0	0.5	0	0.17	0	0	0.14	0	0.41	0	0	0.24	0	0	0.13	0	0	0.19	0.33	0.1	0	0	0.21	0	0	0.3	0.13	0	0	0	0	0.48
112.26	0	0	0.2	0.12	0	0	0	0	0	0	0	0	0	0	0	0	0	0	0	0	0.11	0	0	0.17	0	0	0.32	0	0.17	0	0.23	0	0	0	0.12	0	0	0	0	1.14	0	0	0	0	0	0	0	0.1	0
113.26	0	0	0.33	0.3	0	0.62	0	0	0	0.26	1.66	0	0	0.37	0.23	1.63	0	0.85	0	0	0	0	0	0	0	0.7	0.4	0	0	0	0.13	0.52	0	0.26	0.77	1	1.42	0	1.67	0	0	0	0	0	0.51	0	0	0.56	0
114.26	0.15	0	0	0	0	0	0.29	0	0	0	0	0	0	0	0.5	0	0	0	0	0	0.58	0	0	0.21	0	0	0	0	0.57	0	0.3	0	0.2	0	0	0	0	0	0	0.69	0	0	0	0.15	0.13	0	0.22	0.18	0
115.26	0	0	0	0	0	0	0	0	0	0	0	0	0	0.21	0.09	0	0	0	0	0	0.15	2.83	0	0.21	0	0	0	0	0	0	0	0.27	0	0	0	0.12	0	0	0	0	0	0	0.13	0	0	0	0	0	0
116.26	0	0	0	0	0	0	0	0	0	0	0	0	0	0.15	0.67	0	0	0	0	0	0	0	0	0	0	0	0.48	0	0.44	0	0	0	0.49	0	0	0	0	0	0	0	0	0	0	0.21	0.12	0	0.09	0	0
117.26	0	0	0	0	0.25	0	0	0	0	0.27	0	0	0.65	0	1	0	0	0	0	0	0.11	0	0	0	0	0	0	1	0	0	0	0	0	0	0	0	0	0	0	0	0	1.78	0	0	0.52	0	0	0.99	0
118.26	0.37	0	0.51	0.2	0.24	0.24	0.28	0	0.51	0	0	0.63	0	1.06	0	0.35	0	0	0.58	0.66	0	0	0.79	1.06	0	0.69	0.21	0	1.93	0.98	0.77	0.56	0	0.25	0.19	0.51	0.11	0	0.14	1.57	0.65	0.37	0.84	0.91	0	0	0.31	0.13	1.17
119.26	0	0	0	0	0.16	0	0	0	0	0	0	0	0	0	1.75	0	0	0	0.38	0	1.79	0	0	1.31	0	0	0.49	0	0	0	0.74	0	4.85	0	0	0	0	0	0	0.34	0	0	0	0	0	0	0	0	0
120.26	0.23	0	0.22	0	0.32	0	0	0	0	0.47	0	0	0	0	0	0	0	0	0	0	0	0	0.28	0	0	0	0	0	0	0.27	0	0.19	0	0	0	0	0	0	0	0	0	0.9	0.23	0	0	0	0	0	0
121.26	0	0	0	0.21	0.15	0.28	0.41	0	0	0	0	0	0.53	0	0.47	0.19	0	0	0	0	0	0	0	0	0	0	0	0	0.29	0	0.39	0.13	0	0	0.14	0.42	0.34	0	0.38	0	0.45	0	0	0.16	0.14	0	0.31	0.25	0
122.26	0	0	0	0	0	0	0	0	0	0	0	0	0	0	0	0	0	0	0	0	0	0	0	0	0	0	0	0	0	0	0	0	0	0	0	0	0	0	0	0.37	0	0.77	0	0	0	0	0	0	0
123.26	0	0	0	0	0	0	0	0	0	0	0	0	0	0	0.4	0	0	0	0	0	0	0	0	0.11	0	0	1.22	0	0.2	0	0.12	0	0	0	0	0	0	0	0	1.4	0	0	0	0	0	0	0	0	0
124.26	0	0	0	0	0	0	0	0	0	0	0	0	0	0	0	0	0	0	0	0	0.09	0	0	0	0	0	0	0	0	0	0	0	0	0	0	0	0	0	0	0.17	0	0	0	0	0	0	0	0	0
125.26	0.25	0	0.12	0.13	1.41	0	0	0	0	0	0	0	0	0	0.23	0.17	0	0	0	0	0.09	0	0	0.25	0	0.35	1.1	0	0.15	0	0.33	0	2.5	0.3	0.3	0.13	0.13	0	0	0	0	0	0	0.16	0.15	0	0	0.23	0
126.26	0	0	0	0	0	0	0	0	0	0	0	0	0	0	0.12	0	0	0	0	0	0	0	0	0	0	0	0.83	0	0.51	0	0.28	0	0	0	0	0	0	0	0	4	0	1.14	0	0	0	0	0	0	0
127.26	0.36	0	0	0	0.98	0	0.13	0	0	0	0	0	0	0	0.21	0	0	0	0	0	0	0	0	0	0	0	0	0	0	0	0	0	0	0	0.1	0	0.12	0	0	1.12	0	0.19	0	0	0	0	0	0.11	0
128.26	0	0	0	0	0	0	0	0	0	0	0	0	0	0	0.23	0	0	0	0	0	0.2	0	0	0.18	0	0	0.95	0	0.11	0	0	0	0	0	0	0	0	0	0	0	0	0	0	0	0	0	0	0	0
129.26	0	0	0	0	0	0	0	0	0	0	0	0	0.53	0	0	0	0	0	0	0	0	0	0	0	0	0	0	0	0	0	0.27	0	0	0	0	0	0	0	0	0.65	0	0.09	0	0	0	0	0	0	0
130.26	0	0	0	0	0	0	0	0	0	0	0	0	0	0	1.69	0	0	0	0	0	0.25	0	0	0	0	0	0	0	0.11	0	0	0	0	0	0	0	0	0	0	0.55	0	0	0	0	0	0	0	0	0.55
132.26	0.15	0	0	0.11	0.33	0	0	0	0	0	0	0	1.13	0	1.08	0	0	0	0	0	0.09	0	0	0.33	2.34	0.55	1.85	0	2.19	0	1.07	0.47	0	0.27	0	0	0	0	0	5.36	0.32	0.84	0	0.16	0	0	0	0.14	0
133.26	0	0	0	0.13	0.2	0	0.26	0	0	0	0	0	1.05	0	0.56	0.13	0	0	0	0	0.28	0	0	0.13	0	0	1.19	0	0.58	0	0	0.2	0	0	0	0.26	0.15	0	0.21	2.39	0	0.27	0	0	0	0	0.17	0.17	0
134.26	0	0	0	0	0	0	0	0	0	0.23	0	0	0	0	1.42	0	0	0	0	0	0	0	0	0	0	0	0	0	0	0	0	0	0	0	0	0	0	0	0	0	0	0	0	0	0	0	0	0.09	0
135.26	0.28	0	0	0	0	0	0	0	0	0	0	0	0.42	0	0	0	0	0	0	0	0.26	0	0	0.16	0	0	0	0	0.33	0	0.14	0	1.56	0	0	0	0	0	0	0	0	2.87	0	0.25	0	0	0	0.26	0
136.26	0	0	0.18	0	0	0	0	0	0	0.38	0	0	0	0.47	0	0	0	0	0	0	0	0	0.37	0.21	0	0	0	0	0	0	0	0.18	0	0	0	0	0	0	0.13	1.2	0	0	0	0	0	0	0	0	0
137.26	0	0	0	0	0.29	0	0.11	0	0	0	0	0	0	0	0.41	0	0	0	0	0	0.26	0	0	0	0	0	0.61	0	0.51	0	0	0	1.25	0	0	0.12	0.12	0	0	0	0	3.52	0	0	0.1	0	0	0.15	0
138.26	0	0	0	0	0	0	0	0	0	0	0	0	0	0	0	0	0	0	0	0	0	0	0	0.2	0	0	0.3	0	0	0	0.21	0	0	0	0	0	0	0	0	2.4	0	0	0	0	0	0	0	0	0
139.26	0	0	0	0	0	0	0	0	0	0	0	0	0	0	0.12	0	0	0	0	0	0.52	0	0	0.13	0	0	0	0	0.2	0	0.12	0	0	0	0.38	0	0	0	0	0	0	0	0	0	0	0	0	0	0
140.26	0	0	0	0	0.24	0	0.13	0	0	0.3	0	0	0	0	0	0	0	0	0	0	0	0	0	0	0	0	0.38	0	0	0	0	0.14	0	0	0	0.25	0	0	0	0.23	0	0	0	0	0.09	0	0	0.14	0
141.26	0	0	0	0	0	0	0	0	0	0	0	0	0	0	0	0.27	0	0	0	0	0.23	0	0	0.43	0	0	0.37	0	0.45	0	0	0	0	0	0	0.16	0.97	0	0.43	0	0	0	0	0	0	0	0.79	0	0
142.26	0.32	0	0.24	0.27	0.27	0	0.65	0	0	0.38	0	0	0.6	0.35	0.16	0.12	0	0.72	0	0	0.27	0	0	0	0	0	0	0	0.23	0	0.63	0.24	0	0.36	0.33	0	0	0	0	0.11	0	0	0	0	0.11	0.61	0	0.27	0
143.26	0	0	0.15	0	0	0	0	0	0	0	0	0	0	0	0.33	0.15	0	0	0	0	0.19	0	0	0.21	0	0	1.43	0	0.11	0	0	0	0	0	0	0	0	0	0	0.41	0	0	0	0	0	0	0	0	0
144.26	0.15	0	0.19	0.15	0	0	0	0	0	0	0	0	0	0.2	0	0	0	0	0	0	0	0	0.26	0	0	0	0	0	0	0	0.29	0	0	0	0	0	0	0	0.1	0.46	0	0	0.25	0.15	0	0	0	0	0
145.26	0	0	0	0	0	0	0	0	0	0	0	0	0	0	0	0	0	0	0	0	0	0	0	0	0	0	0	0	0.26	0	0	0	0	0	0	0	0	0	0	0	0	0.21	0	0	0	0	0	0	0
146.26	0	0	0.27	0.15	0	0	0	0	0	0	0	0	0	0	0	0.19	0	0	0	0	0.44	0	0.23	0	0	0	1.63	0	0.25	0	0.29	0.27	0.22	0.27	0.09	0.27	0.15	0	0.46	1.48	0.38	0.11	0.46	0.26	0.36	0	0	0.19	0
147.26	0.23	0	0	0	0.5	0	0.23	0	0	0	0	0	0.49	0	0.21	0	0	0	0	0	0	0	0	0.21	0	0	0	0	0	0	0.69	0	0	0	0	0	0	0	0	0.25	0	0	0	0	0	0	0	0	0
148.26	0	0	0	0	0	0	0	0	0	0	0	0	0	0	0.11	0	0	0	0	0	0.13	0	0	0	0	0	0	0	0	0	0.09	0	0	0	0	0	0	0	0	0.67	0	0	0	0	0	0	0	0	0
149.26	0	0	0	0	0.25	0	0	0	0	0	0	0	0	0	0	0	0	0	0	0	0.13	0	0	0	0	0	0	0	0	0	0	0	1.53	0	0	0	0	2.98	0	0	0	0	0	0	0	0	0	0	0
150.26	0.44	0	0.28	0.15	0.21	0	0	0	0	0	0	0	0	0.23	0.14	0	0	0	0	0	0	0	0	0	0	0	0	0	0	0	0.13	0.21	0	0.35	0.33	0.18	0.18	0	0.2	0.27	0	0.14	0	0.18	0.16	0	0.21	0.24	0
151.26	0	0	0	0	0.27	0	0	0	0	0	0	0	0	0	0.2	0.5	0	0	0	0	0	0	0	0.18	0	0	1.83	0	0.29	0	0	0.17	0.82	0.37	0	0	0	0	0	0	0	0	0.26	0	0	0	0	0	0
152.26	0	0	0	0	0.53	0	0	0	0	0	0	0	0	0	0	0	0	0	0	0	0	0	0	0	0	0	0	0	0.14	0	0.47	0.14	0	0	0	0	0	0	0	3.03	0	0.33	0	0.29	0.12	0	0	0.1	0
153.26	0.28	0	0.33	0	0	0	0	0	0	0	0	0	0.78	0.29	0.09	0	0	0	0	0	0.11	0	0	0	0	0	0	0	0	0	0.2	0.23	1.21	0	0	0	0.11	0	0	0	0	0	0	0	0	0	0	0	0
154.26	0	0	0	0	0.21	0	0	0	0	0	0	0	0	0	0	0	0	0	0	0	0	0	0	0	0	0	0	0	0	0	0	0	0	0	0	0	0	0	0	0	0	0.28	0	0.32	0	0	0	0	0
155.26	0.17	0	0.33	0.18	0	0	0.17	0	0	0	0	0	0.97	0	0.41	0.21	0	0	0	0	0.25	0	0.27	0.43	0	0	0	0	0.18	0	0.28	0.36	0.46	0.35	0	0	0.18	0	0.12	0.71	0	0	0	0	0.27	0	0	0.45	0
156.26	0	0	0	0	0	0	0.28	0	0	0	0	0	0	0	0.29	0	0	0	0	0	0.3	0	0	0.18	0	0	0	0	0	0	0.64	0	0	0	0	0	0	0	0	0.96	0	0	0	0	0	0	0	0	0
157.26	0	0	0	0	0	0	0	0	0	0	0	0	0	0	0	0	0	0	0	0	0	0	0.2	0	0	0	0	0	0.36	0	0	0	0	0	0	0	0	0	0	0.31	0	0	0	0	0	0	0	0	0
158.26	1.4	0	0.62	0.36	0.68	0.69	0.49	0.89	0.61	0.34	0	0.48	0	0.18	0	0	0	0.37	0.4	0	0	0	0.22	0.45	1.11	0	0	0	0	0.34	1	0.51	0	1.16	0.88	0.37	0.61	0	0	0	0	0.42	0.68	0.33	0.43	0	0.63	0.42	0
159.26	0	0	0	0	0	0	0	0	0	0	0	0	0	0	0	1.45	0	0	0	0	0	0	0	0	0	0	1.26	0	0	0	0	0	0.34	0	0	0	0	0	0.37	0.24	0	0	0	0	0	0	0	0	0
160.26	0.15	0	0.11	0.15	0	0	0.3	0	0	0	0	0	0	0.18	0.62	0	0	0	0	0	0.12	0	0.24	0.12	0	0	0	0	0.17	0	0.21	0.43	0	0	0.09	0.09	0.24	0	0	0.31	0.21	0.09	0.19	0.37	0.16	0	0.12	0.16	0
161.26	0	0	0	0	0	0	0.37	0.95	1.51	0	1.18	0	0	0.47	0	0	0	0	0	0.63	0.61	0	0	1.47	0	0	0	0	1.16	1.15	0.16	0.95	0	0	0	0	0.45	0	0	0	0	1.04	0	0	0	0	0	0	0
162.26	0.5	0	0.49	0.52	0.13	0.57	0	0	0	0.82	0	1.21	0.72	0	0.43	0.77	0	0	1.12	0	0	0	1.13	0	1.52	0.66	1.06	1.74	0	0	0.7	0	1.15	0.56	0.37	0.45	0	0	0.21	1.87	1.02	0	0.82	1	0.64	0	0.68	0.58	0.92
163.26	0.09	0	0	0.11	0	0	0	0	0	0	0	0	0	0	0.14	0.31	0	0	0	0	0.17	0	0.32	0.38	0	0	0	0	0.15	0	0	0.24	0	0	0.12	0	0	0	0	0	0	0	0	0	0.19	0	0	0	0
164.26	0	0	0	0	0.35	0	0	0	0	0	0	0	0	0	0	0.17	0	0	0	0.98	1.19	0	0.38	0	0	0	0	0	0.44	0.73	0.77	0.26	0	0	0	0.15	0.11	0	0	0.78	0	0.2	0	0.39	0.09	0	0.46	0.1	0
165.26	0	0	0.12	0	0	0	0	0	0	0	0	0	0.45	0.26	0.22	0.13	0	0	0.34	0	0.09	0	0	0	0	0	0.3	0	0	0	0	0	0	0	0	0	0	0	0	0.11	0	0	0	0	0	0	0	0	0
166.26	0	0	0	0	0	0	0.17	0	0	0	0	0	0	0	0.12	0	0	0	0	0	0	0	0	0.56	0	0	0	0	0.19	0	0	0	0	0	0	0.09	0.11	0	0	0	0	0	0	0	0	0	0.3	0.21	0
167.26	0.55	0	0	0	0	0	0	0	0	0	0	0	0	0	0	0	0	0	0	0	0.25	0	0.55	0	0	0	0	0	0	0	0	0.15	1.19	0.24	0.19	0.09	0	0	0	0.2	0	0.14	0.09	0.25	0.15	0	0	0.12	0
168.26	0	0	0	0.28	0	0	0	0	0	0	0	0	0	0	0	0.29	0	2.12	0	0	0	0	0	0	0	0	1.11	0	0.13	0	0	0	0	0	0	0	0	0	0	0	0	0	0	0	0	0	0	0	0
169.26	3.33	0	1.72	1.46	0.95	1.76	1.45	2.56	1.77	1.22	2.28	1.48	1.29	0.98	1.46	3.01	0	0	1.3	1.28	0.74	0	1.38	2.25	2.05	2.03	0	1.35	0.47	1.09	1.36	1.2	0	2.34	2.41	1.45	2.02	0	1.29	0.09	1.19	0.38	1.67	1.27	1.66	0.81	0.83	1.35	0.56
170.26	0.16	0	0	0	0	0	0	0	0	0	0	0	0	0	0	0	0	0	0	0	0	0	0	0	0	0	0	0	0	0	0	0	0	0	0	0	0	0	0	0	0	0	0	0	0	0	0	0	0
171.26	0	0	0.18	0.24	0	0	0	0	0	0	0	0	0.51	0	0.11	0	0	0	0	0	0.34	0	0.25	0.32	0	0	0	0	0.25	0	0.28	0.21	0	0	0	0.11	0	0	0	0.12	0	0	0.35	0.24	0.31	0	0.11	0.18	0
172.26	0.13	0	0	0	0	0	0	0.86	0	0	0	0	0	0	0	0.15	0	0	0	0	0	0	0	0.27	0	0	0	0	0	0	0	0	0	0	0.13	1.3	0	0	0	0	0	0	0	0	0.09	0	0	0	0
173.26	0	0	0.57	0.73	0.79	0.31	0.82	0	1.05	0	1.49	0	0.76	0.58	0	0.58	0	0	0	1.39	1.64	0	1.07	1.24	1.24	0.83	1.91	1.35	1.46	0.88	3.32	1.23	0	0.43	0	0.11	0	0	0.69	1.82	1.44	1.69	0.85	0	1.08	0	0.43	0.47	0
174.26	1.24	0	0	0	0.84	0	0	0	0	0.99	0	1.56	0	0	1.12	0	0	0.4	2.43	0	0	0	0	0	0	0	0	0	0	0	0	0	0	0	0	0	0	0	0	0	0	0	0	1.08	0	0.39	0	0	1.37
175.26	0	0	0	0	0	0	0	0	0.51	0	0.79	0.65	0	0	0.19	0	0	0	0	0	0.72	0	0.25	0	0	0.55	0.21	0	0	0	0.42	0.24	0	0	0.59	0.55	0	0	0.37	0	0	0.39	0	0.58	0.53	0	0.26	0.49	0
176.26	0.25	0	0.34	0.31	0.17	0	0.27	0	0	0.4	0	0	1.19	0	0	0.39	0	0	0	0.52	0	0	0.62	0.26	0	0	0	0	0	0	0	0	2.28	0	0	0	0	0	0	0.92	0	0	0	0	0.15	0	0	0.2	0
177.26	0	0	0	0	0.3	0	0	0	0	0	0	0	0	0	0	0	0	0	0	0	0	0	0	0	0	0	0	0	0	0	0	0	0	0	0	0	0	0	0	0	0	3.17	0	0	0	0	0	0	0
178.26	0	0	0	0	0	0	0.2	1.16	0	0	0	0	0	0	0.71	0	0	0	0	0	0.52	0	0	0	0	0	0.82	2.59	1.55	0	0	1.32	0	0	1.87	0.25	0	0	0.11	0	0	0	0	0	0	1.6	0.28	0	0
179.26	1.69	0	1.51	2.05	1.46	2.27	1.25	0	1.36	1.64	2.41	2.15	1.85	2.21	0.63	1.78	0	2.98	2.34	2.59	1.95	0	2.7	2.83	2.12	1.49	0	0	0.28	2.2	1.45	0	1	2.13	0	1.77	2.98	0	1.74	0	1.56	0.77	1.75	1.82	1.55	0	1.01	1.24	1.25
180.26	0	0	0	0	0	0	0	0	0	0	0	0	0	0	0	0	0	0	0	0	0	0	0	0	0	0	0	0	0	0	0	0	0	0	0	0	0	0	0	0.18	0	0	0	0	0	0	0	0	0
181.26	0.3	0	0	0.16	0	0.4	0	0	0	0	0	0	0	0.22	1.51	0.12	0	0	0	0	0.64	0	0.23	0.46	0	0	0	0	0.38	0	0.17	0.21	0	0	0.14	0.32	0	0	0.96	0.23	0.23	0	0.2	0.27	0.19	0	0.13	0.37	0
182.26	0	0	0	0	0.53	0	0	0	0	0	0	0	2.04	0	0	0	0	0	0	0	0	0	0	0	0	0	0	0	0	0	0.15	0	0	0	0	0	0	0	0	0	0	0	0	0	0	0	0	0	0
183.26	0.18	0	0.14	0	0	0	0	0	0	0	0	0	0	0	0.49	0	0	0	0	0	0	0	0	0	0	0	4.77	0	0	0	0.88	0	0	0	0	0	0	0	0	0	0	0	0	0	0	0	0	0	0
184.26	0.11	0	0	0	0.26	0	0	0	0	0	0	0	0	0	0	0	0	0	0	0	0	0	0	0	0	0	0	0	0	0	0.11	0	0.31	0	0	0	0	0	0	1.28	0	0	0	0	0	0	0	0	0
185.26	0.15	0	0	0	0	0	0	0	0	0	0	0	0.53	0	0.19	0	0	0	0	0	0	0	0	0	0	0	0.75	0	0	0	0.74	0	0	0	0	0	0	0	0	0.66	0	0.3	0	0	0	0	0	0	0
186.26	0	0	0	0	0	0	0	0	0	0	0	0	0	0	0	0	0	0	0	0	0.12	0	0	0	0	0	0	0	0	0	0	0	0	0	0	0	0	0	0.12	0	0	0	0.11	0	0	0	0	0.09	0
187.26	0	0	0	0	0.17	0	0	0	0	0	0	0	0	0	0.42	0	0	0	0	0	0.11	0	0	0	0	0	0	0	0.1	0	0	0	0	0	0	0	0	0	0	0.41	0	0	0	0	0	0	0	0	0
188.26	0.13	0	0.13	0	0.19	0	0	0	0	0	0	0	0	0	0	0	0	0	0	0	0.44	0	0	0	0	0	0	0	0	0	0	0	0	0.26	0	0	0	0	0	0	0	0	0.1	0	0	0	0	0	0
189.26	0	0	0.17	0.11	0.7	0	0	0	0.5	0	0	0	0	0.13	0	0.14	0	0.29	0	0	0	0	0	0.2	0	0	0.36	0	0.2	0	0	0.19	0	0	0.12	0.09	0.19	0	0	0	0	0	0.12	0	0	0	0.09	0	0
190.26	0.11	0	0	0	0	0	0	0	0	0	0	0	0	0	0.35	0	0	0	0	0	0	0	0	0	0	0	0	0	0	0	0.46	0	0	0	0	0	0	0	0	0	0	0	0	0	0	0	0	0	0
191.26	0	0	0	0.26	0	0.58	2.01	0	0	0.74	0	0	0	0	0	0.45	0	0.42	0.69	1.49	0.88	0	0	0.53	0	0	1.5	0	0.2	0	0	0.22	0.48	0	0.46	0.64	1.74	0	1.83	5.91	0.51	0.15	0	0	0.16	0.81	3.19	0.42	0.99
192.26	0	0	0.18	0.13	0	0	0.17	0	0	0	0	0	0.6	0	0.26	0	0	0.28	0	0	0	0	0	0	0	0	0	0	0.79	0	0.47	0.24	0.2	0	0.12	0.19	0.15	0	0.15	0	0	0.67	0	0	0.15	0	0	0	0
193.26	0.43	0	0	0	0	0	0	0	0	0	0	0	0	0	0.13	0	0	0	0	0	0.67	0	0	0	0	0	0	0	0.14	0	0	0	0	0	0	0	0.33	0	0	0	0	0	0	0	0	0	0	0	0
194.26	0	0	0	0	0	0.46	0.67	0	0	0	0	0	0	0	0.25	0	0	0	0	0	0	0	0	0	0	0	0	0	0	0	0	0	0	0	0	0	0	0	0	0	0	0	0	0	0	0	0	0	0
195.26	0.33	0	0	0	0	0	0	0	0	0	0	0	0.72	0	0.16	0	0	0	0	0	0.76	0	0	0.15	0	0	0.71	0	0.34	0	0.45	0	0	0	0.19	0	0	0	0	0.43	0.24	0.4	0	0	0	0	0	0	0
196.26	0	0	0.21	0	0.15	0.58	1.32	0	0	0	0	0	0	0	0	0	0	0	0	0	0	0	0	0	0	0	0	0	0	0	0.14	0	0.99	0	0	0	0.09	0	0	0	0	0.2	0	0.17	0.11	0	0	0	0
197.26	0	0	0	0	0	0	0	0	0	0	0	0	0.37	0	0	0	0	0	0	1.5	0	0	0	0	2.16	0	0	0	0	0	0	0	0	0	0	0	0	0	0	0.94	0	0.12	0	0	0	0	0	0	0
198.26	1.03	0	1.95	1.34	1.47	1.16	0.87	1.3	1.47	1.68	2.5	1.71	1.38	1.46	1.5	1.85	0	2.19	1.58	0	1.33	0	1.33	3	0	1.51	1.16	1.59	1.27	1.03	0.42	1.44	1.19	1.38	1.38	1.83	1.61	0	1.25	0.25	0.97	0.25	1.47	0.99	1.28	1.33	1.83	1.42	0.78
199.26	0	0	0.16	0.11	0	0	0	0	0	0	0	0	0	0.11	0	0	0	0	0	0	0	0	0	0	0	0	0	0	0	0	0	0	0	0	0.09	0	0	0	0	0	0	0	0	0	0	0	0	0	0
200.26	0	0	0	0	0.29	0	0.21	0	0	0	0	0	0	0	0	0.16	0	0	0	0	0.09	0	0	0	0	0	0.64	0	0	0	0	0	0	0	0.11	0.9	0	0	0.45	0.43	0	0	0.09	0	0.1	0	0	0.21	0
201.26	0.62	0	0.68	0.47	0	0.51	0	0	0	0.58	0	0	1.37	0.75	0	0.51	0	0	1.11	0	0.43	0	0.61	0.7	0.9	0.69	0.78	0	0.8	0.59	0.97	0.31	0.39	1.53	0.23	0	0.65	0	0	0	0.33	0	0.63	0	0.29	0	0	0	0
202.26	0	0	0	0	0.49	0	0	0	0	0	0	0	0	0	0.66	0	0	1	0	0	0	0	0	0	0	0	0	0	0	0	0	0	0	0	0	0	0	0	0	0.39	0	0.35	0	0.39	0	0	0	0.38	0
203.26	0	0	0	0	0	0	0	0	0	0	0	0	0	0	0	0	0	0	0	0	0	0	0	0	0	0	0	0	0	0	0	0	0.28	0	0	0	0	0	1.26	0	0	0	0	0	0	0	0.6	0	0
204.26	0.11	0	0.2	0.37	0.17	0	1.18	0	0	0.56	0	0	1.37	0.63	0.37	0.33	0	1	1.12	1.75	0.55	0	0.74	0.53	0	0	0	0	0.34	0.52	0.28	0.47	0	0.19	0.22	0.57	0.7	0	0.57	0	0.37	0	0	0.24	0.13	0.67	0.48	0.25	0
205.26	0	0	0	0	0	0	0	0	0	0	0	1.24	0	0	0	0	0	0	0	0	0	0	0	0	0	0	0	0	0	0	0	0	0.41	0	0	0	0	0	0	0	0	0	0	0	0	0	0	0	0
206.26	2.99	0	0.4	0.8	0.81	1.48	5.11	0	2.21	1.91	0	0	1.43	1.99	1.48	1.42	0	1.54	2.95	1.22	2.71	0	0	2.5	0	0	0	3.61	0.36	0	0.71	2.02	0.71	0.36	1.11	2.98	3.36	0	2.98	1.08	2.75	2.78	0.27	1.51	1.44	2.01	3.86	1.74	3.68
207.26	0	0	2.71	2.4	0.6	1.89	1.71	1.48	0.81	3.01	0	2.43	2.91	0.89	1.26	1.74	0	1.54	2.75	1.74	2.52	0	3.36	3.85	1.12	1.61	1.67	0	2.35	2.66	2.51	1.91	1.36	2.01	1.77	0	0.97	0	1.06	0	0	1.93	1.89	1.71	1.65	2.53	2.17	2.22	2.8
208.26	0.16	0	0.1	0	0.23	0	0	0	0	0	1.39	0	1.13	0	0	0.17	0	0.86	0.89	0	0	0	0.44	1.25	0	0	0	0	0.14	0	0	0.18	0	0	0.21	2.45	0	0	2.4	0.62	2.03	0	0.24	0.27	0.09	0	0	0.14	0
209.26	0.09	0	0	0	0	0	1.37	0	0	0	0	0	0	0	0.5	0	0	0	0	0	0	0	0	0	0	0	0	0	0	0	0	0	0	0	0	1.19	0	0	0	0.75	0	0	0	0	0	0	0.28	0	0
210.26	0	0	0	0	0.22	0	0	0	0	0	0	0	0	0.28	0.2	0	0	0	0	0	0	0	0	0.1	0	0	0	0	0	0	0	0	0	0	0	0	0	0	0	0	0	0	0.13	0	0	0	0	0	0
211.26	0	0	0	0	0	0	0	0	0	0	0	0	0	0	0	0	0	0	0	0	0	0	0	0	0	0	0.25	0	0	0	0	0	0	0	0	0	0.28	0	0	0	0	0.09	0	0	0	0	0	0	0
213.26	0	0	0	0	0	0	0	0	0	0	0	0	0.75	0	1.07	0	0	0	0.53	0	0.19	0	0	0	0	0	1.22	0	0	0	0.11	0	0	0	0.12	0	0.34	0	0	0	0	0.14	0	0	0	0	0	0	0
214.26	0	0	0	0.15	0	0	0.22	0	0	0	0	0	0	0	0	0	0	0	0	0	0	0	0	0	0	0	0	0	0	0	0.13	0	0	0	0	0	0	0	0	0.13	0	0	0	0	0	0	0	0	0
216.26	0.82	0	0	0.15	5.43	0	0	0	0	0	0	0	0	0	1.06	0.45	0	0	0	0	0	0	0	0	0	0.7	0.47	0	0.14	0	0.96	0.23	0	0.32	0	0	0.14	0	0	1.31	0	0.88	0.52	0.31	0.33	0	0	0	0
217.26	0	0	0	0	0	0	0	0	0	0	0	0	1.06	0	0	0	0	0	0	0	0	0	0.24	0.09	0	0	0	0	0.29	0	0.12	0	0	0.38	0	0	0	0	0	0	0	0	0	0	0	0	0	0	0
218.26	0	0	0.38	0.12	0	0	0	0	0.67	0	0	0	0	0.34	0	0	0	0	0	0	0.19	0	0	0.18	0	0	0	0	0	0	0.28	0	0	0	0	0	0	0	0.1	0.2	0.29	0	0.89	0	0	0	0	0	0
219.26	0.34	0	0	0	0	0	0	0	0	0	0	0.42	0.4	0	0.63	0	0	0	0.86	0	0	0	0	0	0	0.62	0	0	0	0	0.26	0	0	0.92	0	0	0	0	0	0.29	0	0	0	0.88	0	0	0	0	0
220.26	0.25	0	0.63	0.41	0.21	0.27	0	0	1.1	0	0	0	1.42	0.68	0	0.21	0	0	0	0	0.74	0	0.54	0.45	0	0	0.63	0	0.27	0	0.44	0.11	0	0	0.36	0.22	0.34	0	0.85	0.15	0.36	0.2	0.89	0	0.28	0.79	0.68	0.21	0
221.26	0	0	0	0	0.26	0	0.51	0	0	0.37	0	0	0	0	0.2	0.11	0	0	0	0	0	0	0	0	0	0	0	0	0	0	0	0	0	0	0	0	0	0	0	0	0	0	0	0	0	0	0	0	0
222.26	0.1	0	0	0.15	0	0	0	0	0	0.58	0	0	0	0	0	0	0	0	0.95	0	0	0	0	0	0	0	0	0	0	0	0	0	0	0	0	0.17	0.38	0	0	0.15	0	0.8	0	0	0	0	0	0.34	0
223.26	0.17	0	0	0	0	0	0	0	0	0	0	0	0	0	0	0	0	0	0	0	0.55	0	0	0	0	0	0	0	0	0	0	0	0	0	0.13	0	0	0	0	0	0	0.28	0	0	0	0	0	0	0
224.26	0	0	0	0.19	0	0	0	0	0	0	0	0	0	0	0	0	0	0	0	0	0	0	0	0	0	0	0.47	0	0	0	0	0	0	0	0.11	0	0	0	0	0.2	0	0.39	0	0.15	0.11	0.4	0	0.13	0
225.26	0	0	0.18	0	0	0	0	0	0	0	0	0	0	0.25	0	0.37	0	0	0	0	0	0	0.3	0.17	0	0	0	0	0	0	0	0	0	0.25	0	0.16	0.49	0	0.35	0	0	0	0	0	0	0	0	0	0
226.26	0	0	0	0	0	0	0	0	0	0	0	0	0	0	0.19	0	0	0	0	0	0	0	0	0	0	0	0	0	0	0	0	0	0	0	0	0	0	0	0	0	0	0	0	0	0	0	0	0	0
227.26	0	0	0	0	0	0	0	0	0	0	0	0	0	0	0	0	0	0	0	0	0.14	0	0	0	0	0	0	0	0.09	0	0	0	0	0	0	0	0	0	0	0	0	0	0	0	0	0	0	0	0
229.26	0	0	0	0	0.21	0	0	0	0	0	0	0	0	0	0.57	0.13	0	0	0	0	0	0	0	0	0	0	0	0	0	0	0	0	0	0	0	0	0	0	0	0	0	0	0	0	0.11	0	0	0	0
231.26	0.11	0	0	0.23	0	0.42	0.26	0	0	0	0	0	0	0	0	0.39	0	0	0	0	0	0	0.46	0	0	0	0.27	0	0	0	0.22	0	0	0	0.27	0	0.61	0	0	0	0	0.16	0	0	0	0	0	0.14	0
232.26	0.44	0	0.18	0	0.44	0	0	0	0	0	0	0	0	0.49	0	0	0	0	0	0	0.21	0	0	0.42	0	0	0	0	0.1	0	0.09	0.18	0	0	0	0.3	0	0	0.23	0.44	0	0	0.64	0.51	0.25	0	0.39	0	0
233.26	0	0	0.42	0.15	0	0	0	0	0	0	0	0	0.89	0	0.28	0.35	0	0	0	0	0.12	0	0	0	0	0.59	1.6	0	0	0	0.22	0	0.35	1.29	0.58	0.09	0.62	0	0	0.15	0	0	0	0	0.25	0	0	0.21	0
234.26	0.61	0	0	0	0.52	0	0	0	0	0	0	0	0	0	0	0	0	0	0	0	0.17	0	0.45	0	0	0	0	0	0.32	0.38	0.3	0.31	0	0	0	0	0	0	0	0	0	0.14	0.67	0.35	0	0	0	0	0
236.26	0	0	0	0	0	0	0	0	0	0	0	0	0	0.28	0.52	0	0	0	0.6	0	0	0	0.36	0.1	0	0	0	0	0	0	0	0	0	0	0.16	0	0.29	0	0	0.13	0	0.11	0	0	0	0	0	0	0
237.26	0.16	0	0	0	0	0	0.37	0	0	0	0	0	0	0	0.1	0	0	0	0	0	0.24	0	0	0	0	0	0	0	0	0	0.11	0	0	0	0	0	0	0	0.16	0.22	0	0	0.13	0	0	0	0	0	0
238.26	0	0	0	0	0	0	0	0	0	0	0	0	0	0	0.13	0	0	0	0	0	0	0	0	0.17	0	0	0	0	0	0	0	0	0	0	0	0.11	0	0	0	0	0	0	0	0	0	0	0.14	0	0
239.26	0	0	0	0.14	0	0	0	0	0	0	0	0	0.47	0	0.37	0	0	0	0	0	0	0	0	0	0	0	0	0	0.1	0	0.24	0	0	0	0	0	0	0	0.34	0	0	0	0	0	0.09	0	0	0	0
240.26	0	0	0	0	0.4	0	0	0	0	0	0	0	0.64	0	0	0	0	0	0	0	0.16	0	0	0	0	0	0	0	0	0	0	0	0	0	0	0	0	0	0	0	0	0	0	0	0	0	0	0	0
241.26	0	0	0	0	0	0	0	0	0	0	0	0	0	0	0	0	0	0	0	0	0	0	0	0	0	0	0	0	0	0	0	0	0	0	0	0	0	0	0	0	0	0.27	0	0	0	0	0	0	0
242.26	0	0	0	0	0	0	0	0	0	0	0	0	0	0	0	0	0	0	0	0	0.16	0	0	0	0	0	0	0	0	0	0	0	0	0	0	0	0	0	0	0	0	0	0	0	0	0	0	0	0
243.26	0.14	0	0	0	0	0	0.21	0	0	0	0	0	0	0.25	0	0	0	0	0	0	0	0	0	0	0	0	0	0	0	0	0	0	2.17	0	0	0	0.27	0	0	0	0	0	0	0	0	0	0	0.17	0
244.26	0	0	0	0	0	0	0	0	0	0	0	0	0	0	0	0	0	0	0	0	0	0	0	0.2	0	0	0	0	0	0	0.31	0	0	0	0.23	0.36	0	0	0.12	1.44	0	0	0	0	0	0	0.1	0	0
245.26	0	0	0	0	0.25	0	0	0	0	0	0	0	0	0	0	0	0	0	0	0	0	0	0	0	0	0	0.93	0	0.09	0	0	0	0	0	0	0	0	0	0	0	0	0	0	0	0	0	0	0	0
246.26	0	0	0	0.2	0	0	0	0	0	0	0	0	0	0	0.12	0.16	0	0	0	0	0.13	0	0	0.12	0	0	0	0	0	0	0.18	0	0	0	0	0	0	0	0.13	0.45	0	0	0	0	0	0	0	0	0
247.26	0	0	0	0	0	0	0	0	0	0	0	0	0.83	0	0.3	0	0	0	0	0	0	0	0.21	0	0	0	0	0	0.09	0	0	0	0	0	0	0	0	0	0	0	0	0	0	0	0	0	0	0	0
248.26	0	0	0.1	0	0	0	0	0	0	0	0	0	0	0	0.13	0	0	0	0	0	0	0	0	0.12	0	0	0	0	0	0	0	0	0	0	0	0	0.14	0	0.09	0	0	0	0	0	0	0	0	0	0
249.26	0.36	0	0	0	0	0	0	0	0	0	0	0	0.55	0	0.53	0	0	0	0	0	0.66	0	0	0	0	0	0	0	0	0	0.09	0	0	0	0	0	0	0	0	0	0	0	0	0	0	0	0	0	0
250.26	0.23	0	0.33	0.13	0	0	0.24	0.75	0.31	0	0	0	0	0.34	0	0	0	0	0.62	0.5	0	0	0.31	0	0	0	0.41	0	0	0	0	0.14	0	0.29	0.2	0	0.16	0	0	0.57	0	0.27	0.45	0	0.28	0.45	0	0.24	0
251.26	0	0	0.45	0.96	2.26	0.4	0.45	0	0	0	0	0	1.56	0.32	1.67	0.93	0	0	0	0	0	0	0.26	0.2	0.89	0	1.11	0	0.96	0	0.6	0.26	0	0.66	0	0.36	0	0	0.55	1.92	0.5	0	0	0.4	0.22	0.37	0.21	0.24	0
252.26	0.58	0	0	0.51	0	0	0.45	0	0.73	1.66	0	0	0	0.27	0	0	0	1.23	0.53	0	1.38	0	0.47	0.3	0	0	0	0	0	0.44	0	0.33	0.67	0	0.52	0	0.42	0	0	0	0.24	0.52	0.16	0	0	0.72	0.38	0	0
253.26	0	0	0	0	0	3.77	0	0	0	0	0	0	0	0	0	0	0	0	0	0	0	0	0	0	0	0	0	0	0	0	0	0	0	0	0	3.84	1.3	0	0	0	0	0.42	0	0	0	1.18	0	0	0
254.26	2.54	0	2.11	1.96	0	0	1.12	1.84	1.55	0.39	4.55	0.97	0	0.2	0.36	3.17	0	0.3	0	0	0.13	0	0	0	0	0.79	0.46	0	0.22	0	0.49	0.2	0.71	2.7	2.72	0	0	0	2.01	0	1	0	1.67	0.98	1.62	0	0.28	2.15	0.76
255.26	0	0	0	0	2.53	0	0	0	0	0	0	0	0	0.26	0	0	0	0	0	0	0	0	0	0.3	0	0	0	0	0	0	0	0	0	0	0	0	0	0	0.12	0	0	0	0	0	0	0	0	0	0
256.26	0	0	0	0	0	0	0	0	0	0	0	0	0	0	0	0	0	0.87	0	0	0	0	0.41	0	0	0	0	0	0	0	0.19	0.14	0	0	0	0	0	0	0	0	0	0	0	0	0	0	0	0	0
257.26	0.11	0	0	0	0	0	0	0	0	0	0	0	0	0	0	0	0	0	0	0	0	0	0	0	0	0	0	0	0	0	0	0	0	0	0	0	0	0	0	0	0	0	0	0	0	0	0	0	0
258.26	0	0	0.18	0.27	0	0	0.16	0	0	0.94	0	0	0	0.3	0.21	0.29	0	0.7	0.61	0	0.25	0	0.61	0.28	0	0	0.25	0	0.26	0.29	0.16	0.29	0	0	0.17	0.24	0.24	0	0.46	0.11	0.39	0.12	0	0.14	0.1	0.46	0.36	0	0
259.26	0	0	0	0	0	0	0.12	0	0	0	0	0	0	0.19	0.11	0	0	0	0	0	0	0	0	0	0.93	0	0	0	0	0	0	0	0	0	0.15	0	0	0	0	0	0	0	0.11	0	0	0	0	0	0
260.26	0.22	0	0.13	0.14	0	0	0	0	0	0	0	0	0	0	0	0	0	0	0	0	0.11	0	0.22	0.19	0	0	0	0	0	0	0	0	0	0	0	0	0	0	0	0	0	0	0	0.18	0.12	0	0	0.11	0
261.26	0	0	0.21	0.31	0.5	0.3	0	0	0	0	0	0	0	0.23	0	0.28	0	0	0	0	0.11	0	0	0.46	0	0	0	0	0.12	0	0	0	0	0	0	0	0.1	0	0.4	0	0	0	0.17	0.12	0	0	0	0	0
262.26	0.65	0	0	0	0	0	0	0	0	0	0	0	0	0	0.19	0	0	0	0	0	0	0	0	0	0	0	0	0	0	0	0.09	0	0.32	0	0.4	0.15	0	0	0	0	0	0	0	0	0	0	0.14	0	0
263.26	0.14	0	0	0	0	0	0	0	0	0	0	0	0	0	0	0	0	0	0	2.13	0	0	0	0	0	0	0	0	0	0	0	0	0	0	0	0	0	0	0	0	0	0	0	0	0	0	0	0	0
264.26	0	0	0	0	0	0	0	0	0	0	0	0	0	0	0	0	0	0	0	0	0	0	0	0	0	0	0	0	0	0	0	0	0	0	0.17	0	0.11	0	0	0	0	0	0	0	0	0	0	0	0
265.26	3.25	0	3.51	3.15	2.98	3.92	3.55	2.76	2.26	5.99	5.2	3.37	2.95	4.55	3.04	3.18	0	6.3	4.48	4.49	4.8	0	3.94	4.16	3.86	3.26	1.85	2.83	1.84	4.6	2.03	3.97	1.62	0	2.21	2.77	2.05	0	3.71	0.33	2.65	1.11	2.32	2.93	1.97	4.21	4.03	2.62	3.93
266.26	0	0	0	0	0	0	0	0	0	0	0	2.44	1.41	0	0	0	0	0	0	0	0	0	0	0	0	0	0	1.46	0.7	0	0	0	0	2.36	0	0.09	0	0	0.23	0	0	0	0	0	0	0	0	0	0
267.26	0	0	0	0	0	1	1.8	0	2.31	0	0	0	0	0	0	1.06	0	1.28	1.55	0	0	0	0	0	0	0	0	0	0	0	0	0	0	0	0.98	2.35	0.69	0	3.66	0.25	1.51	0.67	0	0	0.83	0	1.26	0	1.66
268.26	0	0	0.39	0.19	0	0	0	0	0	0	0	0	0	0	0	0	0	0	0	0	0	0	0	0	0	0	0	0	0	0	0	0.21	0	0	0	0	0	0	0	0	0	0	0	0	0	0	0	0	0
269.26	0	0	0	0	0	0	0.29	0	0	0	0	0	0	0	0	0.22	0	0	0	0	0	0	0.2	0	0	0	0	0	0.16	0	2.85	0.21	0	0	0	0.11	0	0	0.5	0	0	0	0	0	0	0	0	1.12	0
270.26	0.48	0	0.61	0.6	0.21	0	0.17	0	0	0	0	0	0	0	0.12	0.33	0	0	0	0	0.47	0	0.21	0.46	0	0	0	0	0	0	0	0.36	0	0	0.15	0.49	0.09	0	0.28	0	0	0	0.44	0.32	0.6	0	0.24	0	0
271.26	0.26	0	0	0	0	0	0.16	0	0	0	0	0	0	0.15	0	0	0	0	0	0	0	0	0	0	0	0	0	0	0	0	0	0.16	0	0	0	0	0	0	0.29	0	0.21	0.22	0	0	0	0	0.1	0	0
272.26	0	0	1.41	1.67	0.41	0.87	0.73	0	0.75	1.24	0	1	0	0.48	0.24	0.77	0	0	0	0	0.57	0	0.25	0.51	1.12	0.63	0.3	0	0.52	0.71	0.66	1.23	0	1.23	0.76	0.52	0.8	0	1.35	0.13	0	0	0.73	0.68	0.84	0.72	0.77	1.81	0
273.26	1.23	0	0	0	0	0	0	0	0	0	0	0	0.9	0	0	0	0	0.32	0.43	0	0	0	0	0	0	0	0	0	0	0	0	0	0.51	0	0	0	0	0	0	0	0.66	0.33	0	0	0	0	0	0	0.56
274.26	0.09	0	0.37	0.43	0	0	0	0	0	0	0	0	0	0.26	0.11	0.27	0	0	0	0	0.12	0	0	0.18	0	0	0	0	0.11	0	0.11	0	0	0	0	0	0	0	0	0	0	0	0.27	0.23	0	0	0	0.13	0
275.26	0.14	0	0	0	0.36	0	0	0	0	0	0	0	0	0	0	0	0	0	0	0	0	0	0	0	0	0	0	0	0	0	0	0.25	0	0	0.13	0	0	0	0	0.13	0	0.16	0	0	0	0	0	0	0
276.26	0	0	0.26	0.6	0	0	0	0	0	0.37	0	0	0.7	0.17	0.73	0.37	0	0.39	0.45	0.55	0.55	0	0.51	0.41	0	0	0	0	0.73	0	0.16	0	0	0	0	0.36	0.1	0	0.2	0	0.25	0	0	0.2	0	0.44	0	0	0
277.26	0	0	0	0	0	0	0.44	0	0	0	0	0	0	0.22	0	0	0	0	0	0	0	0	0	0.1	0	0	0	0	0	0	0	0	0	0	0	0.47	0	0	0.45	0.1	0	0	0	0	0	0	0.29	0	0
278.26	0.22	0	0.51	1.13	0.31	0.62	0.67	0	0.58	0.87	0	1.07	0.44	0	0.3	0.49	0	0	0	0	0.26	0	0	0.14	0	0	0.4	0	0	0.39	0	0.51	0.58	0.37	0.3	0	0.39	0	1.13	0	0.33	0.31	0.13	0.33	0.21	0.44	0.48	0.42	0
279.26	0	0	0	0	0	0	0	0	0	0	0	0	0	0	0	0	0	0	0	0	0	0	0	0.11	0	0	0.46	0	0	0	0	0	0	0	0	0	0	0	0	0	0	0	0	0	0	0	0.19	0	0
282.26	0	0	0.11	0	0	0	0	0	0	0	0	0	0	0	0	0	0	0	0	0	0	0	0	0	0	0	0	0	0	0	0.12	0	0	0	0	0	0	0	0	0.09	0	0.11	0	0	0	0	0	0	0
283.26	0	0	0	0	0	0	0	0	0	0	0	0	0	0	0	0	0	0	0	0	0	0	0	0	0	0	0	0	0	0	0	0.12	0	0	0	0	0	0	0	0	0	0	0.09	0	0	0	0	0	0
284.26	0	0	0	0.09	0	0	0	0	0	0	0	0	0	0	0	0	0	0	0	0	0	0	0	0	0	0	0	0	0	0	0	0	0.65	0	0.11	0	0	0	0	0.61	0	0	0	0	0	0	0	0	0
285.26	0	0	0	0	0	0	0	0	0	0	0	0	0	0	0	0	0	0	0	0	0	0	0	0	0	0	0	0	0	0	0	0.1	0.31	0	0	0	0	0	0	0	0	0	0	0	0	0	0	0	0
286.26	0	0	0	0	0	0	0	0	0	0	1.47	0.94	0	0	0	0	0	0.6	0	0	0	0	0	0	0	0	0	0	0	0	0.44	0	0	0	0	0	0	0	0	0.09	0	0.18	0	0	0	0	0	0	0
287.26	0	0	0	0	0	0	0	0	0	0	0	0	0	0	0.73	0	0	0	0	0	0	0	0	0	0	0	0	0	0	0	0	0	1.42	0	0	0	0	0	0	0	0	0	0	0	0	0	0	0	0
288.26	1.28	0	1.07	1.33	0.46	0.8	3.85	0	2.64	2.02	1.37	2.32	1.77	2.32	0.79	1.74	0	0.43	2.04	2.01	1.14	0	2.53	2.67	2.92	1.38	0.43	1.33	1.15	1.27	0.45	0.84	0	0.72	0.51	0.96	0.55	0	0.88	0	1.19	0.64	1.19	1.38	1.16	1.25	1.81	1.06	1.55
289.26	0	0	0	0	0	0	0	0	0	0	0	0	0	0	0	0	0	0	0	0	0.12	0	0	0	0	0	0	0	0	0	0	0	0	0	0	0	0	0	0	0	0	0	0	0	0	0	0	0	0
291.26	0	0	0	0	0	0	0	0	0	0	0	0	0	0	0.2	0	0	0	0	0	0	0	0	0	0	0	0	0	0	0	0	0	0	0	0	0	0	0	0	0	0	0.18	0	0	0	0	0	0	0.76
292.26	0	0	0	0	0	0	0	0	0	0.44	0	0	0	0	0	0	0	0	0	0	0	0	0	0	0	0	0	0	0	0	0	0	0	0	0.16	0.25	0.29	0	0.3	0	0	0	0	0	0	0	0.42	0.26	0
293.26	0	0	0	0.18	0	0	0.56	0	0	0	0	0	0	0	0.26	0.21	0	0	0.82	0	0.4	0	0	0.35	0	0	0	0	0.09	0	0.61	0	0	0.22	0	0	0	0	0.33	0	0	0.18	0	0	0	0	0.2	0	0
296.26	0	0	0	0	0	0	0	0	0	0	0	0	0	0	0	0	0	0	0	0	0	0	0	0	0	0	0	0	0	0	0.2	0	0	0	0	0	0	0	0	0	0	0	0	0	0	0	0	0	0
297.26	0.25	0	0	0.57	0.44	0	0	0	0	0	0	1.07	0	0.66	0	0	0	0	0	0	0.18	0	0.43	0	0	0	0	0	0.18	0	0.15	0	0	0.34	0	0	0	0	0	0	0	0	0.6	0.13	0.22	0	0	0	0
298.26	0	0	1.02	0	0	0	0.14	1.29	0	0.4	0	0	0	0	0	0	0	0	0	0	0	0	0	0.11	0	0.36	0.21	0	0	0	0	0	0	0	0	0	0.29	0	0	0	0	0	0	0.17	0	0.39	0.31	0	0
299.26	0.4	0	0	0.48	0	1.38	0	0	0	0	0	0	0	0	0.57	1.5	0	0.84	0	0	0	0	0	0	0	0	0	0	0	0	0	0	0	0.36	1.32	0.48	0	0	0.37	0	0	0	0	0	0.33	0	0	0.96	0
300.26	0	0	0	0	0	0	0	0	0	0	0	0	0	0	0	0	0	0	0	0	0	0	0	0	0	0	0	0	0	0	0	0	0	0	0	0	0	0	0.1	0	0	0	0	0	0	0	0	0	0
301.26	0	0	0	0	0	0	0	0	0	0	0	0	0	0	0	0	0	0	0	0	0	0	0	0	0	0	0	0	0.12	0	0	0	0	0	0	0	0	0	0	0	0	0	0	0	0	0	0	0	0
302.26	0	0	0	0	0	0	0	0	0	0	0	0	0	0	0	0	0	0	0	0	0	0	0	0	0	0	0.49	0	0	0	0	0	0	0	0	0	0	0	0	0	0	0	0	0	0	0	0	0	0
303.26	0	0	0	0	0	0	0	0	0	0	0	0	0	0	0	0	0	0	0	0	0	0	0	0	0	0	0	0	0	0	0	0	0	0	0	0	0	0	0	0.21	0	0	0	0	0	0	0	0	0
305.26	0	0	0	0	0	0	0	0	0	0	0	0	0	0	0	0	0	0	0	0	0	0	0	0	0	0	0	0	0	0	0	0	0	0	0	0	0	0	0	0	0	0	0	0	0	0.38	0	0	0
308.26	0	0	0	0	0	0	0	0	0	0	0	0	0	0	0	0	0	0	0	0	0	0	0	0	0	0	0	0	0	0	0	0	0	0	0	0	0	0	0	0.3	0	0	0	0	0	0	0	0	0
309.26	0.14	0	0	0	0	0.46	0	0	0	0	0	0	0	0	0.24	0.26	0	0	0	0	0	0	0	0	0	0	0	0	0.36	0	1.14	0	0	0	0	0	0	0	0	0	0	0	0.19	0	0.18	0	0.27	0	0
310.26	0	0	0.24	0.4	0	0	0.17	0	0	0.48	0	0	0	0.29	0	0	0	0	0.46	0	0	0	0	0.14	0	0	0	0	0	0	0	0	0	0	0	0.16	0.2	0	0.22	0	0.24	0.38	0	0.2	0	0	0	0.24	0
311.26	0	0	0	0	0.19	0	0	0	0	0	0	0	0	0	0.14	0	0	0	0	0	0.81	0	0	0	0	0	0	0	0	0	0	0	0	0	0	0	0	0	0	0	0	0	0	0	0	0	0	0	0
315.26	0	0	0	0	0	0	0	0	0	0	0	0	0	0	0	0	0	0	0	0	0	0	0	0	0	0	0	0	0	0	0	0	0	0	0	0	0	0	0	0.23	0	0	0	0	0	0	0	0	0
317.26	0	0	0	0	0.19	0	0	0	0	0	0	0	0	0	0	0	0	0	0	0	0	0	0	0	0	0	0	0	0	0	0	0	0	0	0	0	0	0	0	0	0	0	0	0	0	0	0	0	0
318.26	0	0	0	0	0	0	0	0	0	0.19	0	0	0	0	0	0	0	0	0	0	0	0	0	0	0	0	0	0	0	0	0	0	0	0	0	0	0	0	0	0	0	0	0	0	0	0	0	0	0
319.26	0	0	0	0	0	0	0	0	0	0	0	0	1.25	0	2.17	0	0	0	0.4	0	0	0	0	0.16	0	0	0	0	0	0	0	0	0	0	0	0	0	0	0	0	0	0.22	0	0	0	0	0	0	0
320.26	0	0	0	0	0	0	0	0	0	0.43	0	0	0	0	0	0	0	0	0	0	0	0	0	0	0	0	0	0	0	0	0	0	1.46	0	0	0	0	0	0	0	0	0	0	0	0	0	0	0	0
321.26	0	0	0	0	0	0	0	0	0	0	0	0	0	0	0	0	0	0	0	0	0	0	0	0	0	0	0	0	0.19	0	0	0	0	0	0	0	0	0	0	0	0	0	0	0	0	0	0	0	0
322.26	0	0	0	0	0	0	0	0	0	0	0	0	0	0	0	0	0	0	0	0	0.16	0	0	0	0	0	0	0	0	0	0	0	0	0	0	0	0	0	0	0	0	0	0	0	0	0	0.16	0	0
323.26	0	0	0	0	0	0	0	0	0	0	0	0	0	0	0	0	0	0	0	0	0	0	0	0	0	0	0	0	0	0	0	0	0	0	0	0	0.28	0	0	0	0	0	0	0	0	0	0	0	0
325.26	0	0	0	0	0	0	0	0	0	0	0	0	0	0	0	0	0	0	0	0	0	0	0	0	0	0	0	0	0	0	0.16	0	0	0	0.1	0	0.19	0	0.15	0	0	0	0	0	0	0	0	0	0
326.26	0	0	0	0	0	0	0	0	0	0	0	0	0	0	0	0	0	0	0	0	0	0	0	0	0	0	0	0	0	0	0	0	0	0	0	0	0	0	0	0	0	0.37	0	0	0	0	0	0	0
329.26	1.11	0	0	0	0	0	0	0	0	0	0	0	0	0	0	0	0	0	0	0	0	0	0	0	0	0	0	0	0	0	0	0	0	0	0	0	0	0	0	0	0	0	0	0	0	0	0	0	0
330.26	0	0	0	0	0.17	0	0	0	0	0	0	0	0	0	0	0	0	0	0	0	0	0	0	0	0	0	0	0	0	0	0	0	0	0	0	0	0	0	0	0	0	0	0	0.13	0	0	0	0	0
331.26	0	0	0	0	0	0	0	0	0	0	0	0	0	0	0	0	0	0	0	0	0	0	0	0	0	0	0	0	0	0	0	0	0	0	0	0	0	0	0	0	0	0.12	0	0	0	0	0	0	0
332.26	0	0	0	0	0	0	0	0	0	0	0	0	0	0	0.26	0	0	0	0	0	0	0	0	0	0	0	0	0	0	0	0	0	0.33	0	0	0	0	0	0	0.1	0	0	0	0	0	0	0	0	0
333.26	0	0	0	0	0	0	0	0	0	0	0	0	0	0	0	0	0	0	0	0	0	0	0	0.1	0	0	0	0	0.17	0	0	0	0	0	0	0	0	0	0	0	0	0	0	0	0	0	0	0	0
334.26	0	0	0	0	0.32	0	0	0	0	0	0	0	0	0	0	0	0	0	0	0	0	0	0	0	0	0	0	0	0	0	0.15	0	0	0	0	0	0	0	0	0	0	0	0	0	0	0	0	0	0
336.26	0	0	0	0	0	0	0	0	0	0	0	0	0	0	0	0	0	0	0	0	0.15	0	0	0	0	0	0	0	0	0	0	0	0	0	0	0	0	0	0	0	0	0	0	0	0	0	0	0	0
337.26	0	0	0	0	0	0	0	0	0	0	0	0	0	0	0	0	0	0	0	0	0	0	0	0	0	0	0	0	0	0	0	0	0	0	0	0	0	0	0.11	0	0	0	0	0	0	0	0	0	0
338.26	0.13	0	0	0	0	0	0	0	0	0	0	0	0	0	0	0	0	0	0	0	0	0	0	0	0	0	0	0	0	0	0	0	0	0	0	0	0	0	0	0	0	0	0	0	0	0	0	0	0
341.26	0.15	0	0.17	0.22	0.33	0	0.15	0	0	0	0	0	0	0	0	0.2	0	0.48	0	0	0.11	0	0	0.09	0	0	0	0	0.13	0	0.18	0	0	0.26	0.16	0	0.13	0	0.11	0	0	0	0	0	0	0	0.11	0.1	0
342.26	0	0	0	0	0.25	0	0	0	0	0	0	0	0	0	0	0	0	0	0	0	0	0	0	0	0	0	0	0	0	0	0	0	0	0	0	0	0	0	0	0	0	0	0	0	0	0	0	0	0
343.26	0	0	0	0	0	0	0	0	0	0	0	0	0	0	0	0	0	0	0	0	0	0	0	0	0	0	0.47	0	0	0	0	0	0	0	0	0	0	0	0	0	0	0	0	0	0	0	0.09	0	0
344.26	0	0	0	0	0	0	0	0	0	0	0	0	0	0	0.09	0	0	0	0	0	0	0	0	0	0	0	0	0	0	0	0	0	0	0	0	0	0.12	0	0	0	0	0	0	0	0	0	0	0	0
348.26	0	0	0	0	0.23	0	0	0	0	0	0	0	0	0	0	0	0	0	0	0	0	0	0	0.09	0	0	0	0	0	0	0.2	0	0	0	0	0	0	0	0	0	0	0	0	0	0	0	0	0	0
351.26	0	0	0	0.3	0	0	0	0.64	0	0	0	0	0	0	0	0.26	0	0	0	0	0	0	0	0	0	0	0	0	0	0	0	0	0	0	0	0	0	0	0	0	0	0	0	0	0.09	0	0	0	0
353.26	0	0	0	0	0	0	0	0	0	0	0	0	0	0	0	0	0	0	0	0	0	0	0	0	0	0	0	0	0	0	0	0	0	0	0	0	0	0	0	0	0	0.1	0	0	0	0	0	0	0
354.26	0	0	0	0	0.19	0	0	0	0	0	0	0	0	0	0	0	0	0	0	0	0	0	0	0	0	0	0	0	0	0	0	0	0	0	0	0	0	0	0	0	0	0	0	0	0	0	0.11	0	0
356.26	0	0	0	0	0	0	0	0	0	0	0	0	0	0	0	0	0	0	0	0	0.09	0	0.37	0	0	0	0	0	0	0	0	0	0	0	0	0	0	0	0	0	0	0	0	0	0	0	0	0	0
358.26	0	0	0	0.1	0	0	0	0	0	0	0	0	0	0	0	0	0	0	0	0	0	0	0	0	0	0	0	0	0	0	0	0	0	0	0	0	0	0	0	0	0	0	0	0	0	0	0	0	0
361.26	0	0	0	0	0.53	0	0	0	0	0	0	0	0	0	0	0	0	0	0	0	0	0	0	0	0	0	0	0	0	0	0	0	0	0	0	0	0	0	0	0	0	0	0	0	0	0	0	0	0
365.26	0	0	0	0	0	0	0	0	0	0	0	0	0	0	0	0	0	0	0	0	0.25	0	0	0	0	0	0	0.83	0	0	0	0	0	0	0	0	0.1	0	0	0	0	0	0	0	0	0	0	0	0
366.26	0	0	0	0.15	0	0	0	0	0	0	0	0	0	0	0	0	0	0	0	0	0	0	0	0	0	0	0	0	0.11	0	0	0.12	0	0	0	0	0	0	0	0	0	0	0	0	0	0	0	0	0
367.26	0	0	0	0	0	0	0	0	0	0	0	0	0	0	0	0	0	0	0	0	0	0	0	0	0	0	0	0	0	0	0	0	0	0	0	0	0	0	0	0	0	1.08	0	0	0	0	0	0	0
368.26	0	0	0	0	0	0	0	0	0	0	0	0	0	0	0	0	0	0	0	0	0	0	0	0	0	0	0	0	0	0	0	0	0	0	0	0	0.15	0	0	0	0	0	0	0	0	0	0	0	0.47
369.26	0.27	0	0.29	0.31	0	0.71	0	0	0	0.65	0	0	0.37	0.24	0.21	0.24	0	0	0.48	0	0.39	0	0.4	0.39	0	0	0	0	0.27	0.35	0.39	0.26	0	0	0.21	0.16	0	0	0.1	0	0.24	0.16	0.21	0.28	0.16	0.37	0.25	0.23	0
372.26	0	0	0	0	0	0	0	0	0	0	0	0	0	0	0	0	0	0	0	0	0	0	0	0	0	0	0	0	0	0	0	0	0	0	0	0	0	0	0	0.25	0	0	0	0	0	0	0	0	0
374.26	0	0	0	0.17	0	0	0	0	0	0	0	0	0	0	0	0	0	0	0	0	0.09	0	0	0	0	0	0	0	0	0	0	0	0	0	0	0	0	0	0	0	0	0	0	0	0	0	0	0	0
375.26	0	0	0	0	0	0	0	0	0	0	0	0	0	0	0	0.13	0	0	0	0	0	0	0	0	0	0	0	0	0	0	0	0	0	0	0	0	0	0	0	0	0	0	0	0	0	0	0	0	0
376.26	0	0	0	0	0	0	0	0	0	0	0	0	0	0.14	0	0	0	0	0	0	0	0	0	0	0	0	0	0	0.13	0	0	0	0	0	0	0	0	0	0	0	0	0	0	0	0	0	0	0	0
378.26	0	0	0	0	0	0	0	0	0	0	0	0	0	0	0.95	0	0	0	0	0	0	0	0	0	0	0	0	0	0	0	0	0	0	0	0	0	0	0	0	0	0	0	0	0	0	0	0	0	0
381.26	0	0	0	0	0.48	0	0	0	0	0	0	0	0	0	0	0	0	0	0	0	0.09	0	0	0	0	0	0	0	0	0	0	0	0	0	0	0	0	0	0	0	0	0	0	0	0	0	0	0	0
382.26	0	0	0	0	0.16	0	0	0	0	0	0	0	0	0	0	0	0	0	0	0	0	0	0	0	0	0	0	0	0	0	0	0	0	0	0	0	0	0	0	0	0	0	0	0	0	0	0	0	0
384.26	0	0	0	0	0	0	0	0	0	0	0	0	0	0	0.13	0	0	0	0	0	0	0	0.15	0	0	0	0	0	0	0	0	0	0	0	0	0	0	0	0	0	0	0	0	0	0	0	0	0	0
391.26	0	0	0	0	0	0	0	0	0	0	0	0.42	0	0	0	0	0	0	0	0	0	0	0	0	0	0	0	0	0.13	0	0	0	0	0	0.09	0	0	0	0	0	0	0	0	0	0	0	0	0	0
393.26	0	0	0	0	0	0	0	0	0	0	0	0	0	0	0.2	0	0	0	0	0	0.18	0	0	0	0	0	0	0	0	0	0	0	0	0	0	0	0	0	0	0	0	0	0	0	0	0	0	0	0
394.26	0	0	0	0	0	0	0	0.64	0	0	0	0	0	0.15	0	0	0	0	0	0	0	0	0	0	0	0	0	0	0.1	0	0	0	0	0	0	0	0	0	0	0	0	0	0	0	0	0	0	0	0
397.26	0.14	0	0	0	0.41	0.62	0.2	0	0	0	0	0	0	0	0	0.33	0	0	0	0	0	0	0	0	0	0	0	0	0	0	0	0	0	0	0	0	0	0	0	0	0.3	0	0	0	0	0	0	0.17	0
398.26	0	0	0	0	0	0	0	0	0	0	0	0	0	0	0	0	0	0	0	0	0	0	0	0	0	0	0	0	0	0	0	0	0	0	0	0	0	0	0	0	0	0	0	0.31	0	0	0	0	0
399.26	0	0	0	0	0	0	0	0	0	0	0	0	0	0	0.1	0	0	0	0	0	0.27	0	0	0	0	0	0	0	0	0	0.16	0	0	0	0	0	0	0	0	0	0	0.09	0.16	0	0	0	0	0	0
400.26	0	0	0	0	0	0	0	0	0.27	0	0	0	0	0	0	0	0	0	0	0	0	0	0	0.24	0	0	0	0	0	0	0	0	0	0	0	0	0	0	0	0	0	0	0	0.18	0	0	0	0	0
401.26	0	0	0	0	0	0	0	0	0	0	0	0	0	0	0	0	0	0	0	0	0.13	0	0	0	0	0	0	0	0	0	0	0	0	0	0	0	0	0	0	0	0	0	0	0	0	0	0	0	0
402.26	0	0	0	0	0	0	0	0	0	0	0	0	0	0	0.19	0	0	0	0	0	0	0	0	0	0	0	0	0	0	0	0	0	0	0	0	0	0	0	0.13	0	0	0	0	0	0	0	0.09	0	0
403.26	0	0	0	0	0	0	0	0	0	0	0	0	0	0	0	0	0	0	0	0	0.14	0	0	0.11	0	0	0	0	0	0	0	0	0	0	0	0	0	0	0	0	0	0	0	0	0	0	0	0	0
404.26	0	0	0	0	0	0	0	0	0	0	0	0	0	0	0.11	0	0	0	0	0	0	0	0	0	0	0	0	0	0	0	0	0	0	0	0	0	0	0	0.09	0	0	0	0	0	0	0	0	0	0
405.26	0	0	0	0	0	0	0	0	0	0	0	0	0	0	0	0	0	0	0	0	0.12	0	0.3	0	0	0	0	0	0	0	0	0	0	0	0	0	0	0	0	0	0	0	0	0	0	0	0	0	0
406.26	0	0	0	0	0	0	0	0	0	0	0	0	0	0	0.38	0	0	0	0	0	0	0	0	0	0	0	0	0	0	0	0	0	0	0	0	0	0	0	0	0	0	0	0	0	0	0	0	0	0
409.26	0	0	0	0.24	0	0	0	0	0	0.99	0	1.44	0	1.15	0.14	0.34	0	1.72	0.75	0	0.47	0	0.32	0.33	0	0	0.41	0	0.36	0.33	0.19	0	0.64	0	0	0	0.46	0	0.69	0	0	0.11	0	0	0	0	0.41	0.29	0
410.26	0	0	0.8	0	0	0.66	0	0	0	0	0	0	0.58	0	0	0	0	0	0	0	0	0	0	0	0	0.87	0	0	0	0	0	0.51	0	0	0	1.1	0	0	0	0	0.62	0	2.05	0	0.62	0	0	0	0
411.26	2.75	0	0	0.68	0	1.4	0	0	0	0.37	0	0	0	0	0	0	0	0	0	0	0	0	0	0	0	0	0	0	0	0	0.33	0	0	1.68	2.67	0	0.61	0	0.27	0	0	0	0	0.49	0.28	0	0.34	0	0
412.26	0	0	2.19	0	2.33	0	0	0	0	0	3.01	0.85	0	0.23	0	2.26	0	0	0	0	0	0	0	0	0	0	0.36	0	0.29	0	0.31	0.54	0	0	0	0	0	0	0	0	0	0.09	0	0	0	0	0	0.84	0
413.26	0	0	0	1.16	0	0	0	0	2.4	0	0	0	0	0	0	0	0	0	0	0	0	0	0	0	0	0.74	0	0	0	0	0	0	0	0	0	0	0.25	0	0.18	0	0	0	0	0.2	0.38	0	0	0	0
414.26	0	0	0	0.11	0	0	0	0	0	0	0	0	0	0.3	0	0	0	0	0	0	0.12	0	0.37	0	0	0	0	0	0	0	0	0	0	0	0	0.19	0	0	0.21	0	0	0	0	0	0	0	0.09	0	0
415.26	0.2	0	0.32	0	0	0	0	0	0	0	0	0	0	0	0	0	0	0	0	0	0.16	0	0.22	0.18	0	0	0	0	0	0	0	0	0.43	0	0	0	0	0	0	0	0	0	0	0	0	0	0	0	0
416.26	0.12	0	0	0.14	0	0	0	0	0	0	0	0	0	0	0	0	0	0	0	0	0	0	0	0	0	0	0	0	0	0	0	0	0	0	0	0	0	0	0	0	0	0	0.15	0	0	0	0	0	0
417.26	0	0	0	0	0	0	0	0	0	0	0	0	0	0	0.35	0	0	0	0	0	0	0	0	0	0	0	0	0	0	0	0	0	0	0.67	0	0	0	0	0	0	0	0.16	0	0	0	0	0	0	1.74
418.26	1.28	0	0.95	0	0.4	0.52	1.49	1.03	1.31	1.17	0	1.41	0	0.96	0	0.62	0	0.95	0.72	0	0.86	0	0.63	0.77	0	0.69	0	0	0.49	0	0.15	0.38	0	0	0.52	0	0.33	0	1.86	0.13	0.93	0	0.95	0.69	0.5	0.65	0.47	0.45	0
419.26	0	0	0	0	0.3	0	0	0	0	0	0	0	0	0	0	0	0	0	0	0	0	0	0	0	0	0	0	0	0	0.61	0	0	0.46	0.4	0	0.38	0	0	0	0	0	0	0	0	0	0	0	0	0
420.26	0	0	0.43	0.63	0	0.35	0	0	0	0	0	0	0	0.15	0	0	0	0	0	0	0	0	0	0	0	0	0	0	0	0	0.29	0.36	0	0	0	0	0.17	0	0	0	0	0.11	0	0	0.21	0	0	0	0
421.26	0.12	0	0	0	0	0	0.28	0	0	0	0	0	0	0	0.09	0	0	0	0	0	0.1	0	0	0	0	0	0	0	0	0	0	0	0	0	0	0	0	0	0	0	0	0.09	0	0	0.12	0	0	0.09	0
422.26	0	0	0.25	0	0	0	0	0	0	0	0	0	0	0	0	0	0	0	0	0	0	0	0	0	0	0	0	0	0	0	0	0	0	0	0	0.09	0	0	0.16	0	0	0	0	0	0	0	0	0	0
423.26	0.3	0	0.2	0	0	0	0.2	0	0	0	0	0	0	0	0.09	0	0	0	0	0	0.09	0	0	0	0	0	0	0	0	0	0	0	0.27	0	0	0	0	0	0.15	0	0	0	0	0	0	0	0	0	0
424.26	0	0	0	0	0	0	0.22	0	0	0	0	0	0	0	0	0	0	0	0	0	0	0	0	0	0	0	0	0	0	0	0	0	0	0	0	0	0	0	0.14	0	0	0	0	0	0	0	0	0	0
425.26	0	0	0	0	0	0	0	0	0	0	0	0	0	0	0	0	0	0	0	0	0	0	0	0	0	0	0.31	0	0	0	0	0	0	0	0	0	0	0	0	0	0	0.47	0	0	0	0	0	0	0
426.26	1.77	0	3.68	3.9	1.37	3.92	0.87	2.88	3.5	3.34	3.17	2.96	2.58	3.77	2.14	2.45	0	4.8	3.99	5.14	4.16	0	4.54	1.82	2.76	1.71	0	2.33	1.46	2.04	0.6	1.36	0.65	1.41	1.51	0.65	1.42	0	1.13	1.01	1.79	0	2.14	2.3	2.31	2.48	1.61	1.43	1.14
427.26	0	0	0	0	0	0	0.36	0	0	0	0	0	0	0.65	0.57	0	0	0	0	0	0	0	0	0.41	0	0	0	0	0	0	0.16	0.23	0	0	0	0	0	0	0.15	0	0	0	0	0	0	0	0	0.15	0
428.26	0	0	0	0	0	0.29	0	0	0.89	0.69	0	1	0.9	0.48	0.13	0	0	1.48	1.25	0	1.1	0	2.02	0	0	0	0	0	0.25	0.9	0.1	0.28	0	0	0.49	0.18	0	0	0	0.16	0.36	0.15	0	0	0	0	0.57	0.26	0.76
429.26	0	0	1.47	1.42	0.23	1.71	0	0	0	0.66	0	0	0	1.09	0.87	0.91	0	0	0	1.04	1.07	0	0	0.29	0	0	0.21	0	0.34	0	0.14	0.36	0	0	0	0	0.46	0	0.33	0.2	0	0.09	0.53	0	0.88	0	0	0	0
430.26	0.31	0	0	0	0	0	0.27	0	0	0	0	0	0	0	0	0	0	0	0.92	0	0	0	0	1.2	0	0	0	0	0	0	0	0	0	0	0	0	0	0	0	0	0	0	0	0.83	0	0	0	0.44	0
431.26	0	0	0	0	0	0	0	0	0	0	0	0	0	0	0	0	0	3.39	0	0	0	0	6.2	0	1.59	1.18	1.18	0	0	3.43	0	2.31	0	0	0	0	0	0	0.21	0	0	0	0	0	0	0	0	0	0
432.26	0	0	0	0	2.66	0	2.02	0	0	0	0	0	6.48	4.02	0	0	0	0.57	0	9.38	0	0	0.32	0	0	0	0	0	2.49	0	0	0	0	0	0	0	0	0	0	0.38	0	0	0	0	0	4.59	0	0	0
433.26	0	0	0	0	0	0	0	4.45	0	0	0	0	0	0	0	0	0	0	0	0	0	0	0	0	0	0	0	0	0	0	0	0	0	0	0	0	0	0	0	0.09	0	0	0	0	0	0	0	0	0
434.26	0	0	0	0	0	0	0	0	0	24.11	0	13.47	12.24	0	11.06	0	0	13.79	17.4	11.61	16.18	0	11.33	12.18	0	0	5.39	16.56	8.75	10.2	12.7	11.02	0	0	0	0	13.53	0	0	0.85	0	5.18	0	14.87	0	7.39	0	0	10
435.26	29.36	0	25.76	20.81	0	33.48	4.58	8.9	0	0	26.15	0	0	14.08	0	23.76	0	0	0	0	0	0	0	0	15.2	0	0	0	0	0	0	0	5.32	24.73	22.99	0	0	0	0	0	0	0	18.74	0	14.32	0	0	0	0
436.26	0	0	0	0	14.81	0	3.42	0	25.2	0	0	8.54	0	0	0	0	0	0	0	0	0	0	0	0	0	18.25	2.83	0	0	0	0	0	0	0	0	14.3	0	0	9.54	1.35	15.5	0	0	0	0	7.47	17.4	15.65	4.25
437.26	0	0	0	10.51	0	0	0	0	0	0	0	0	0	0	0	0	0	0	0	0	0	0	0	0	0	0	0	0	0	0	0	0	0	0	0	0	0	0	0	0	0	0	0	0	0	0	0	0	0
438.26	0	0	0	0	0	0	0	0	0	0	0	0	0	0	0	0	0	0	0	0	0	0	0	0	0	0	0	0	0	0	0	0	0	0	0	0	0	0	0	0.42	0	0	0	0	0	0	0	0	0
439.26	0	0	0	0	0	0	0	0	0	0	0	0	0	0.13	0	0	0	0	0	0	0	0	0	0	0	0	0	0	0	0	0	0	0	0	0	0	0	0	0	0	0	0	0	0	0	0	0	0	0
441.26	0.22	0	0	0	0	0	0.18	0	0	0	0	0	0	0	0	0	0	0	0	0	0	0	0	0	0	0	0	0	0.09	0	0	0	0	0	0	0	0	0	0	0	0	0	0	0	0	0	0	0	0
442.26	0.88	0	0.13	0.15	0.24	0.31	0	0	0	0	0	0	0	0	0	0.22	0	0	0	0	0	0	0	0	0	0	0	0	0	0	0	0	0	0	0.46	0	0.1	0	0	0	0	0	0	0.23	0	0	0	0.1	0
443.26	0	0	0	0	0	0	0	0	0	0	0	0	0	0	0	0	0	0	0	0	0.13	0	0	0	0	0	0	0	0	0	0	0.12	0	0	0	0	0	0	0	0	0	0	0.14	0.13	0	0	0	0	0
444.26	0.1	0	0	0	0	0	0	0	0	0	0	0	0	0	0.1	0	0	0	0	0	0	0	0	0	0	0	0	0	0	0	0	0	0	0	0	0.1	0	0	0	0	0	0	0	0.17	0.14	0	0.17	0	0
445.26	0	0	0	0	0.14	0	0	0	0	0	0	0	0	0.22	0	0	0	0	0	0	0	0	0	0	0	0	0	0	0.24	0	0	0.11	0	0	0	0	0	0	0	0	0	0	0.1	0	0	0	0	0	0
446.26	0	0	0	0	0	0	0	0	0	0	0	0	0	0	0	0	0	0	0	0	0	0	0	0	0	0	0	0	0	0	0	0	0	0	0	0.39	0	0	0	0	0	0	0.14	0	0.09	0	0.09	0	0
447.26	0	0	0.23	0	0	0	0	0	0	0	0	0	0	0	0	0	0	0	0	0	0	0	0	0	0	0	0	0	0	0	0	0	0	0.23	0	0	0.19	0	0	0	0	0	0	0	0	0.55	0	0.09	0
448.26	0	0	0	0.26	0	0.47	0	0	0	0.4	0	0	0	0.13	0.41	0	0	0	0	0	0	0	0	0	0	0	0	0	0	0	0	0.2	0	0	0	0	0	0	0	0	0	0	0	0.21	0.28	0	0	0	0
450.26	0	0	0.1	0	0	0.23	0	0	0	0	0	0	0	0	0	0	0	0	0	0	0	0	0	0	0	0	0	0	0	0	0	0	0	0	0	0	0	0	0	0	0	0	0	0	0	0	0	0	0
451.26	0	0	0.29	0.35	0	0	0	0	0	0	0	0	0	0	0	0.16	0	0	0	0	0	0	0	0	0	0	0	0	0	0	0	0	0	0	0	0	0	0	0	0	0	0	0	0	0	0	0	0	0
452.26	0.4	0	0	0	0.39	0	0	0	0.75	0	0	0	0	0	0	0	0	0	0	0	0	0	0	0	0	0	0.25	0	0.13	0	0.09	0.17	0	0	0	0	0	0	0	0	0	0	0	0.41	0	0	0	0	0
453.26	0	0	0	0	0.26	0	0	0	0	0	0	0	0	0.24	0	0	0	0	0	0	0	0	0	0	0	0	0	0	0	0	0	0	0	0.34	0	0	0	0	0	0	0	0	0.22	0	0.27	0	0	0	0
456.26	0	0	0	0.2	0	0	0	0	0	0	0	0	0	0	0	0	0	0	0	0	0	0	0	0	0	0	0	0	0	0	0	0	0	0	0	0	0	0	0	0	0	0	0	0	0	0	0	0	0
458.26	0	0	0.15	0	0	0	0	0	0	0	0	0	0	0	0	0	0	0	0	0	0	0	0	0	0	0	0	0	0	0	0	0	0	0	0.14	0.24	0	0	0.12	0	0	0	0	0	0	0	0	0	0
459.26	0	0	0	0	0	0	0	0	0	0	0	0	0	0	0.16	0	0	0	0	0	0.09	0	0	0.17	0	0	0	0	0	0	0.12	0	0	0	0	0	0	0	0	0	0	0	0	0	0	0	0	0	0
461.26	0.21	0	0	0	0	0	0	0	0	0	0	0	0	0	0	0.12	0	0	0	0	0	0	0	0	0	0	0	0	0	0	0.09	0	0	0.35	0.15	0	0	0	0	0	0	0	0	0	0	0	0	0.1	0
462.26	0	0	0	0	0	0	0	0	0	0	0	0	0	0	0	0	0	0	0	0	0	0	0	0	0	0	0	0	0	0	0	0	0	0	0	0	0	0	0	0	0	0	0	0.26	0	0	0	0	0
463.26	0	0	0.18	0.37	0	0	0	0	0	0	0	0	0	0	0	0.13	0	0	0	0	0.21	0	0	0	0	0	0	0	0	0	0	0	0	0	0.17	0	0.14	0	0	0	0	0	0	0	0	0	0	0	0
466.26	0	0	0	0	0	0	0	0	0	0	0	0	0	0	0	0	0	0	0	0	0	0	0	0	0	0	0	0	0	0	0	0	0	0	0	0	0	0	0	0	0	0	0	0	0.13	0	0	0	0
467.26	0.15	0	0	0	0	0	0.21	0	0	0	0	0	0	0	0	0	0	0	0	0	0	0	0	0	0	0.58	0	0	0	0	0	0	0	0.25	0.09	0	0	0	0	0	0	0	0	0	0	0	0	0	0
468.26	0	0	0.12	0	0	0	0	0	0.62	0.46	0	0.57	0.56	0.16	0.46	0.34	0	0	0.54	0	0	0	0.39	0.44	0.84	0	0.61	0	0.1	0	0.4	0	1.45	0	0	0.1	0.09	0	0	0.26	0	0.19	0	0	0	0.44	0	0	0
469.26	0	0	0	0	0	0	0.17	0	0	0	0	0	0	0	0	0	0	0	0	0	0	0	0	0	0	0	0	0	0	0	0	0	0	0	0	0	0	0	0	0	0	0	0	0	0	0	0	0	0
470.26	0	0	0.19	0	0	0	0	0	0	0	0	0	0	0	0	0	0	0	0	0	0.83	0	0	0.1	0	0	0	0	0.22	0	0.09	0	0	0	0	0	0.21	0	0	0	0	0.12	0	0	0	0	0.19	0	0
471.26	0.17	0	0	0	0	0	0	0	0	0	0	0	0	0	0	0	0	0	0	0	0	0	0	0	0	0	0	0	0	0	0	0	0	0	0	0	0	0	0	0	0	0	0	0	0	0	0	0	0
472.26	0	0	0	0	0	0	0	0	0	0	0	0	0	0	0	0	0	0	0	0	0	0	0	0	0	0	0	0	0	0	0	0	0	0	0	0	0	0	0	0	0	0	0.09	0	0	0	0	0	0
480.26	0	0	0	0	0	0	0	0	0	0	0	0	0	0	0	0	0	0	0	0	0	0	0	0	0.76	0	0	0	0	0	0	0	0	0	0	0	0	0	0	0	0	0	0	0	0	0	0	0	0
484.26	0	0	0	0	0	0	0	0	0	0	0	0	0	0	0	0	0	0	0	0	0	0	0	0	0	0	0	0	0	0	0	0	0	0	0	0	0	0	0	0	0	0.13	0	0	0	0	0	0	0
490.26	0.14	11.57	0.82	0	0.31	0	1.33	8.11	0	0.33	0	2.78	0	1.07	0.19	0	0	0	0	4.34	0	0	0.17	0	0	0	0	5.52	0	0.61	0	0	0	0.56	0	0	0	0	0	0	0	0	0	0	0	1.65	0.26	0	0
491.26	0	0	0	0.47	1.19	2.46	2.02	1.16	3.01	0	0	0	0.95	0	0	0	21.64	2.96	0	0	0.57	3.54	1.93	0	3.65	0	0	0	0.12	0	0.23	0.19	2.57	0	0	0.31	0.11	9.51	0	0.45	0	0	0.18	0	0	2.51	0	0.37	1.79
492.26	0.79	51.89	2.03	0	1.66	0	0	0.98	0	0	0	3.28	0	0	0.59	0.8	30.82	0	0	4.66	0	53.96	0	0	1.56	1.43	0.86	8.62	0	3.73	0	0	0	0.34	0.91	0	0.57	0	0	0	1.67	0	0	0.16	0.26	0	0	0.42	2.62
493.26	0	11.7	0	0	1.7	0	0	7.24	4.35	2.1	0	0	0	2.21	0	1.19	0	0	2.11	0	0.67	0	2.11	0.49	4.03	0.64	0	0	0.33	0.33	0.27	1.02	1.27	0	0.4	0.45	0.11	71.01	0.62	0.76	0	0	0	1.06	0	0	0.59	0.11	0.36
494.26	0.75	0	0.15	1.51	0.18	0	0.28	2.43	0.87	0	0	1.99	0	0	0.58	0	29.51	1.98	0	5.9	0	0	0	0	1.24	1.43	0.31	0	0.58	3.63	0	0.88	1.45	0.39	0	0	0.35	0	0	0	0.33	0	0.2	0	0.37	2.45	0	0	0
495.26	0	10.01	0	0	0	2.64	2.02	6.53	0	2.03	0	3.72	0	0	0	0	0	0	1.47	0	0	0	2.32	0.11	3.74	0	0	0	0	0	0	0	0	0.39	0.12	0	0.2	0	0.51	0	1.97	0.23	0	0.2	0	0	0.32	0	0
496.26	0.24	14.82	0	0	1.78	0	0.52	12.34	3.95	0	0	0	0	1.18	0	0.81	0	0.36	2.07	0	0.11	0	0	0	0	2.04	0	0	0	2.12	0	0	2.38	0	0.53	0	0.35	9.01	0	0.67	1.68	0	0	0	0	1.38	0	0.52	3.35
497.26	0.48	0	0.2	0.45	0.48	3.45	0	0	0	1.8	12.27	2.87	0	0	0	1.02	0	2.77	0	6.31	0	5.16	1.68	0.55	4.18	0	1.93	11.9	0.43	0.59	0	1.07	0	0.64	0.47	0	0	3.59	0	0	0	0.26	0.24	0.71	0	0	0.5	0	0
498.26	0	0	1.09	1.19	0	0	1.62	1.27	0.56	0.37	0	0	0	0	0.31	0	0	0	0	0	0.56	34.51	0.23	0	0	0	0	0	0	2.84	0.22	0.12	0	0	0	0	0.29	0	0.32	0	0	0	0	0	0.29	2.25	0	0.38	0
Soil	1	2	3	4	5	6	7	8	9	10	11	12	13	14	15	16	17	18	19	20	21	22	23	24	25	26	27	28	29	30	31	32	33	34	35	36	37	38	39	40	41	42	43	44	45	46	47	48	49
Soil Group	Gley	Pallic	Brown	Melanic	Pallic	Pallic	Brown	Brown	Gley	Recent	Recent	Brown	Recent	Podzol	Brown	Recent	Brown	Podzol	Recent	Recent	Recent	Recent	Recent	Recent	Recent	Recent	Brown	Pallic	Brown	Brown	Brown	Pallic	Recent	Pallic	Semiarid	Recent	Recent	Recent	Brown	Pallic	Brown	Brown	Ultic	Granular	Allophanic	Pumice	Recent	Brown	Allophanic
Land Use	other	other	other	dairy	other	other	other	other	dairy	dairy	dairy	other	dairy	dairy	dairy	dairy	other	other	dairy	dairy	dairy	other	dairy	dairy	other	other	other	other	other	other	other	other	dairy	other	other	other	other	other	other	other	dairy	other	other	other	other	other	other	dairy	dairy
[truncated: 1 more columns]
