# Supplementary material for: Effect of land use and soil organic matter quality on the structure and function of microbial communities in pastoral soils: Implications for disease suppression
Source: PLoS One. 2018 May 7;13(5):e0196581. doi: 10.1371/journal.pone.0196581 (PMC5937765; doi:10.1371/journal.pone.0196581)
Supplement: S6 Table — (XLSX) [file pone.0196581.s006.xlsx]

## Sheet: Sheet1
S6 Table. Pseudomonas (DGGE) OTU data
Band location and intensity data were collected using TotalLab TL120 software (Nonlinear Dynmanics, UK). Each band was inferred to be an OTU and band intensity data considered a measure of the abundance of each OTU.
	OTU abundance (band intensity) within each soil
OUT (DGGE band)	1	2	3	4	5	6	7	8	9	10	11	12	13	14	15	16	17	18	19	20	21	22	23	24	25	26	27	28	29	30	31	32	33	34	35	36	37	38	39	40	41	42	43	44	45	46	47	48	49
1																																						3690.46
2																																						3421.82
3	1219.44		1337.16	1475.64	851.44	569.4			671.03			3918.64	3707.26		3784.81	2848.2			3295.13					2281.44	3546.44	3247.36	4147.95		1297.92	770.69	680.98	977.9		2364.4		1065.02	839.75	10677.6
4			2867.93	2359.44	550.39	403.61		5119.4	5859.1	5459.3	7401.67	18941.8	12807.9	4270.65	7529.97	8581.18	3923.64		1492.4	7320.44	3570.42		2142.69		4483.71	6237.7	8663.99	794.96		1707.93	1426.92	3611.99		3087.9	6145.99	7659.33	4150.99	25597.2				4442.45	5369.9	3541.75	1339.35	7744.5	2202.18	1384.07	6609.23
5																																				3520.28
6										957.78		5119.6			7350.9								1237.08								1597.9				1143.59			1350.54
7													1577.04				1679.53						3257.93							1091.07							3083.78								1422.34				2067.08
8	809.7		822.44	0		1643			3922.9	940.94	677.38	6804.12	13068.2	9438.2	2577.01	4983.62		1140.45	3087.73		1023.51		1890.78	5477.86	7397.56		2641.18	2071.77		8387.08		4972.16		2040.49									917.87	4598.26	422.35	5491.88	2451.38	1539.2	2052.18
9												5009.2		436.51	448.34				810.09			1611.82																			1153.49		4081.72	2350.39	717.7	2213.66
10	18146	22351	13858.7	10811.6	26020	14425.7	8258.11	29290	23001.3	13144.2	36538.3	13001.6	14913	17312.4	5777.26	9913.48	3378.42	7498.11	17385.4	25277.2	14584.9	1195.78	28597.6	10691.8	5186.33	13107.5		8304.23	12875.1	27809.3	21309.3	18590.1		18589.1	379.32		8691.92		1760.16		1110.7		22709.8	5321.76	10854.8	22589.1	11713.8	3632.56	11162.9
11											1383.31																							621.53
12								748.89			206.21												844.19												1652.44												912.89
13											1201.58																							1696.79									1622.68
14											1118.55																									1631.74							1927.55
15																																	22107
16	2600.55	1666.88	442.32		1023.98		3453.24	1159.14	1147.02	3738.65	2901.02		1777.62	1147.13	811.47	4912.49	2017.2		4107.18	1044.99	1292.69		2990.84		572.41	2632.53		3737.86		3008.38	2741.09			1948.7	553.24	3898.57	1778.66			1872.57		2891.86	3484.29	1017.33		782.53	855.23		0
17	4116.42	4541.09	1634.35	383.11		2243.98	8093.13	1884.16	2423.84	2919.91		978.85	8990.63	1165.51		1450.02	2005.46	5818.46	3647.64	304.79		5750	5891.67	5406.65	2968.35	780.6	4298.33	1971.13	1061.22	2411.7	788.57	1510.5		667.3		889.84	2245.3				672.95	5241.59	2613.25	1540.77		468.94			676.83
18	5726.6	409.85	1090.43	3190.63		639.43	3344.71	1740.1	325.81	489.9			921.5	255.97	3580.33	1100.53	2862.1	2874.93	3849.63	1422.24		8851.18		864.47		675.5			0			4147.5	5100.07	1694.71	3562.44	1024.82	973.47				6575.46	7898.05	1425.76		1436.02	1286.59	7492.09	163.93
19	20838.4	3113.99	2418.24	3388.23		1240.27	10426.8	2829.74	3754.23	4158.9	3100.08	14616.5	3642.23	482.6	6815.48	1650.06	6827.56	12653.7	4642.11	8457.87	8471.94	10782.1	3498.61	9791.58	593.66	1577.11		758.58	132.3	2130.54	5656.8	3015.22		5322.14	2112.11	3017.61	1229.59		2092.08	8321.03	13511	18736	4165.48	2722.06	1219.17	7964.49	6053.18	1441.31	2157.3
20	12644.5	7114.96	427.21	8860.1	2694.26	3701.35	14067.4	1119.7		5955.66		4895.76	6510.26	971.3	3389.85	2993.69	10954.6	11972.4	10576.2	9479.87	1363.85	4034.23	6810.88	2652.99	6157.38	1945.89	5603.45	948.13	190.32	3674.01	3637.88	1261.69	6734.08	3607.45	531.95	2943.74	4810.69		15858.6		11213.1	6889.79	5868.8	4655.92	8072.17	7117.06	9812.53	7263.4	2094.67
21	1865.05	6329.36	6561.39	14079.9		6856.67	2126.84	9098.45		5828.77	2800.59	10802.1	8904.75	1136.26	233.85	3976.8	15699.6	18144.8			8578.18	10704.6	901.05	3718.61	5536.28	3166.48	2453.19	630.91	870.78	319.19	1545.1	6034.22	2812.44	3625.86	2846.32	11196.7	3316.97		8410.25		8809.39	3438.21	10199		9674.56	9754.31	13194.1	4792.68	3717.49
22	5743.81	18089.7	9664.59	11914.6	1132.64		3460.58		3745.42	8397.72	5849.19	6012.09	9111.31	0	2629.32	1851.89	1021.15	13769.4		5127.55	6181.19			6978.64	12809.2	6005.63		13323.7	232.85	8678.8	5798.19	1493.48	7883.38	11001.5	4111.04	6427.69	3819.26		12436.4	21116.6		2327.1	4771.35	11640.2	8091.39	7140.41		5360.92
23	3816.75	5472.66	2544.31		148.03	13084.2	2604.34	3009.25	1009.79	1239.15	14377.6			298.69		7148.2	11425.9	2569.46		3932.11		6054.12				10750.6								12457.2		7553.79	6985.74		19000	8223.42	5757.89	526.92	6557.39	17749.3	14046	7992.3	17028.3	17075.8
24			1153.51		3128.66																						6771.01	945.91			2403.92		2488.5		5849.77			6947.29				1843.05
25	2212.5		3982.05	3134.82	3008	846.44		2094.81	15138.1		16185.5	2171.25				9845.68							2853.01		1321.46	13620.9	7212.69	6341.7		5781.27	1718.05	4848.41	2711.33	4167.27	11200	10689.5	9017.83	6147.5			4125.71	2492.13	5042.66	4269.58	812.65	3533.11	4038.1	3450.82
26																																									10965.2
27		4051.17								1518.22					1361.09		14026.7		4575.51	913.67			11336.9	11748.4																	1099.56	2767.42				7596.62			2565.1
Treatment	Soil 1	Soil 2	Soil 3	Soil 4	Soil 5	Soil 6	Soil 7	Soil 8	Soil 9	Soil 10	Soil 11	Soil 12	Soil 13	Soil 14	Soil 15	Soil 16	Soil 17	Soil 18	Soil 19	Soil 20	Soil 21	Soil 22	Soil 23	Soil 24	Soil 25	Soil 26	Soil 27	Soil 28	Soil 29	Soil 30	Soil 31	Soil 32	Soil 33	Soil 34	Soil 35	Soil 36	Soil 37	Soil 38	Soil 39	Soil 40	Soil 41	Soil 42	Soil 43	Soil 44	Soil 45	Soil 46	Soil 47	Soil 48	Soil 49
Soil	1	2	3	4	5	6	7	8	9	10	11	12	13	14	15	16	17	18	19	20	21	22	23	24	25	26	27	28	29	30	31	32	33	34	35	36	37	38	39	40	41	42	43	44	45	46	47	48	49
Location	Woodend	Waipara	Culverden	Inland Kaikoura	Waipapa	Awatere Valley	Mahau Sound	Linkwater	Richmond	Cobb Valley	Tapawera	Owen/Murchison	Seddonville	Cape Foulwind	Reefton-Springs Junction	Leslie Hills	Rotomanu	Kumara	Kowhitirangi	Waitaha Valley	Whataroa	Karangarua	Haast	Makaroa	Crown Range	Athol	Lumsden	Wreys Bush	Waihoaka	Dacre	Clinton	Glenore	Reys Junction	Shingle Creek	Tarras	Omarama	Hakataramea valley	Southbridge	Lake Heron	Fairlie-Geraldine	Kaeo	Wekaweka	Matakana	Paerata	Cambridge	Galatea	Nuhaka	Waipawa	Midhurst
Grazing system	sheep	sheep and beef	dairy	sheep	sheep and beef	sheep and beef	sheep	dairy	dairy	dairy	sheep	dairy	dairy	dairy	dairy	sheep	dairy	dairy	dairy	dairy	dairy	sheep	beef	sheep and beef	sheep	sheep and beef	sheep and beef	dairy run-off	sheep and beef	dairy	dairy grazing	beef	sheep	sheep	sheep	sheep	dairy	sheep and beef	sheep	sheep, beef & dairy grazing	dairy	sheep and beef	beef	dairy	dairy	dairy	sheep and beef	sheep and beef	dairy
Soil Group	Gley	Pallic	Brown	Melanic	Pallic	Pallic	Brown	Brown	Gley	Recent	Recent	Brown	Recent	Podzol	Brown	Recent	Brown	Podzol	Recent	Recent	Recent	Recent	Recent	Recent	Recent	Recent	Brown	Pallic	Brown	Brown	Brown	Pallic	Recent	Pallic	Semiarid	Recent	Recent	Recent	Brown	Pallic	Brown	Brown	Ultic	Granular	Allophanic	Pumice	Recent	Brown	Allophanic
Grazing Intensity	Other	Other	Dairy	Other	Other	Other	Other	Dairy	Dairy	Dairy	Other	Dairy	Dairy	Dairy	Dairy	Other	Dairy	Dairy	Dairy	Dairy	Dairy	Other	Other	Other	Other	Other	Other	Other	Other	Dairy	Other	Other	Other	Other	Other	Other	Dairy	Other	Other	Other	Other	Other	Other	Dairy	Dairy	Dairy	Other	Other	Dairy
Gel	1	2	2	1	1	2	2	1	2	3	3	3	1	2	2	2	3	3	3	2	1	2	1	1	1	2	2	2	1	1	3	1	1	3	2	3	2	3	1	1	3	3	3	2	1	3	3	2	3
[truncated: 10 more columns]
